# Supplementary material for: Data-driven analysis to understand long COVID using electronic health records from the RECOVER initiative
Source: Nat Commun. 2023 Apr 7;14:1948. doi: 10.1038/s41467-023-37653-z (PMC10080528; doi:10.1038/s41467-023-37653-z)
Supplement: Supplementary file 5 — Supplementary Data 2 [file 41467_2023_37653_MOESM5_ESM.xlsx]

## Sheet: PASC Screening List
CCSR Domain	CCSR CATEGORY 1	CCSR CATEGORY 1 DESCRIPTION	ICD-10-CM Code	ICD-10-CM Code Description	Symptomatic	Measured	syndromic	systemic	clincian_interest	cluster_category
Certain Infectious and Parasitic Diseases	INF008	Viral infection	A08	Viral and other specified intestinal infections		1	0	1	clinician	Gastrointestinal
Certain Infectious and Parasitic Diseases	INF008	Viral infection	A081	Acute gastroenteropathy due to Norwalk agent and other small round viruses		1	0	1	clinician	Gastrointestinal
Certain Infectious and Parasitic Diseases	INF008	Viral infection	A083	Other viral enteritis		1	0	1	clinician	Gastrointestinal
Certain Infectious and Parasitic Diseases	INF008	Viral infection	A85	Other viral encephalitis, not elsewhere classified		1	0	1	agnostic	Neurodevelopment
Certain Infectious and Parasitic Diseases	INF008	Viral infection	B001	Herpesviral vesicular dermatitis		1	0	1	agnostic	Dermatology
Certain Infectious and Parasitic Diseases	INF008	Viral infection	B0089	Other herpesviral infection		1	0	1	agnostic	Infections
Certain Infectious and Parasitic Diseases	INF008	Viral infection	B009	Herpesviral infection, unspecified		1	0	1	agnostic	Infections
Certain Infectious and Parasitic Diseases	INF008	Viral infection	B011	Varicella encephalitis, myelitis and encephalomyelitis		1	0	1	agnostic	Neurodevelopment
Certain Infectious and Parasitic Diseases	INF008	Viral infection	B0189	Other varicella complications		1	0	1	agnostic	Infections
Certain Infectious and Parasitic Diseases	INF008	Viral infection	B019	Varicella without complication		1	0	1	agnostic	Infections
Certain Infectious and Parasitic Diseases	INF008	Viral infection	B020	Zoster encephalitis		1	0	1	agnostic	Neurodevelopment
Certain Infectious and Parasitic Diseases	INF008	Viral infection	B021	Zoster meningitis		1	0	1	agnostic	Infections
Certain Infectious and Parasitic Diseases	INF008	Viral infection	B0221	Postherpetic geniculate ganglionitis		1	0	1	agnostic	Neurodevelopment
Certain Infectious and Parasitic Diseases	INF008	Viral infection	B0222	Postherpetic trigeminal neuralgia		1	0	1	agnostic	Neurodevelopment
Certain Infectious and Parasitic Diseases	INF008	Viral infection	B0223	Postherpetic polyneuropathy		1	0	1	agnostic	Neurodevelopment
Certain Infectious and Parasitic Diseases	INF008	Viral infection	B0224	Postherpetic myelitis		1	0	1	agnostic	Infections
Certain Infectious and Parasitic Diseases	INF008	Viral infection	B0229	Other postherpetic nervous system involvement		1	0	1	agnostic	Infections
Certain Infectious and Parasitic Diseases	INF008	Viral infection	B027	Disseminated zoster		1	0	1	agnostic	Infections
Certain Infectious and Parasitic Diseases	INF008	Viral infection	B028	Zoster with other complications		1	0	1	agnostic	Infections
Certain Infectious and Parasitic Diseases	INF008	Viral infection	B029	Zoster without complications		1	0	1	agnostic	Infections
Certain Infectious and Parasitic Diseases	INF008	Viral infection	B09	Unspecified viral infection characterized by skin and mucous membrane lesions		1	0	1	agnostic	Infections
Certain Infectious and Parasitic Diseases	INF008	Viral infection	B330	Epidemic myalgia		1	0	1	agnostic	Infections
Certain Infectious and Parasitic Diseases	CIR005	Myocarditis and cardiomyopathy	B3320	Viral carditis, unspecified		1	0	1	agnostic	Cardiovascular
Certain Infectious and Parasitic Diseases	CIR005	Myocarditis and cardiomyopathy	B3322	Viral myocarditis		1	0	1	clinician	Cardiovascular
Certain Infectious and Parasitic Diseases	CIR006	Pericarditis and pericardial disease	B3323	Viral pericarditis		1	0	1	clinician	Cardiovascular
Certain Infectious and Parasitic Diseases	CIR005	Myocarditis and cardiomyopathy	B3324	Viral cardiomyopathy		1	0	1	clinician	Cardiovascular
		PASC-General	B948	Sequelae of other specified infectious and parasitic diseases)
Anemia	BLD003	Anemia	D60	Acquired pure red cell aplasia [erythroblastopenia]		1	0	1	clinician	Hematology
Anemia	BLD003	Anemia	D61	Other aplastic anemias and other bone marrow failure syndromes		1	0	1	clinician	Hematology
Anemia	BLD003	Anemia	D610	Constitutional aplastic anemia		1	0	1	clinician	Hematology
Anemia	BLD003	Anemia	D618	Other specified aplastic anemias and other bone marrow failure syndromes		1	0	1	clinician	Hematology
Anemia	BLD003	Anemia	D6181	Pancytopenia		1	0	1	clinician	Hematology
Anemia	BLD003	Anemia	D62	Acute posthemorrhagic anemia		1	0	1	agnostic	Hematology
Anemia	BLD003	Anemia	D631	Anemia in chronic kidney disease		1	0	1	clinician	Hematology
Anemia	BLD003	Anemia	D638	Anemia in other chronic diseases classified elsewhere		1	0	1	clinician	Hematology
Anemia	BLD003	Anemia	D64	Other anemias		1	0	1	clinician	Hematology
Anemia	BLD003	Anemia	D648	Other specified anemias		1	0	1	clinician	Hematology
Anemia	BLD003	Anemia	D6489	Other specified anemias		1	0	1	clinician	Hematology
Anemia	BLD003	Anemia	D649	Anemia, unspecified		1	0	1	clinician	Hematology
Endocrine, Nutritional and Metabolic Diseases		Diabetes mellitus with complication	E08	Diabetes mellitus due to underlying condition					clinician	Endocrine
Endocrine, Nutritional and Metabolic Diseases		Diabetes mellitus with complication	E080	Diabetes mellitus due to underlying condition with hyperosmolarity					clinician	Endocrine
Endocrine, Nutritional and Metabolic Diseases	END003	Diabetes mellitus with complication	E0800	Diabetes mellitus due to underlying condition with hyperosmolarity without nonketotic hyperglycemic-hyperosmolar coma (NKHHC)					clinician	Endocrine
Endocrine, Nutritional and Metabolic Diseases	END003	Diabetes mellitus with complication	E0801	Diabetes mellitus due to underlying condition with hyperosmolarity with coma					clinician	Endocrine
Endocrine, Nutritional and Metabolic Diseases		Diabetes mellitus with complication	E081	Diabetes mellitus due to underlying condition with ketoacidosis					clinician	Endocrine
Endocrine, Nutritional and Metabolic Diseases	END003	Diabetes mellitus with complication	E0810	Diabetes mellitus due to underlying condition with ketoacidosis without coma					clinician	Endocrine
Endocrine, Nutritional and Metabolic Diseases	END003	Diabetes mellitus with complication	E0811	Diabetes mellitus due to underlying condition with ketoacidosis with coma					clinician	Endocrine
Endocrine, Nutritional and Metabolic Diseases		Diabetes mellitus with complication	E082	Diabetes mellitus due to underlying condition with kidney complications					clinician	Endocrine
Endocrine, Nutritional and Metabolic Diseases	END003	Diabetes mellitus with complication	E0821	Diabetes mellitus due to underlying condition with diabetic nephropathy					clinician	Endocrine
Endocrine, Nutritional and Metabolic Diseases	END003	Diabetes mellitus with complication	E0822	Diabetes mellitus due to underlying condition with diabetic chronic kidney disease					clinician	Endocrine
Endocrine, Nutritional and Metabolic Diseases	END003	Diabetes mellitus with complication	E0829	Diabetes mellitus due to underlying condition with other diabetic kidney complication					clinician	Endocrine
Diseases of the Eye and Adnexa		Diabetes mellitus with complication	E083	Diabetes mellitus due to underlying condition with ophthalmic complications					clinician	Endocrine
Diseases of the Eye and Adnexa		Diabetes mellitus with complication	E0831	Diabetes mellitus due to underlying condition with unspecified diabetic retinopathy					clinician	Endocrine
Diseases of the Eye and Adnexa	END003	Diabetes mellitus with complication	E08311	Diabetes mellitus due to underlying condition with unspecified diabetic retinopathy with macular edema					clinician	Endocrine
Diseases of the Eye and Adnexa	END003	Diabetes mellitus with complication	E08319	Diabetes mellitus due to underlying condition with unspecified diabetic retinopathy without macular edema					clinician	Endocrine
Diseases of the Eye and Adnexa		Diabetes mellitus with complication	E0832	Diabetes mellitus due to underlying condition with mild nonproliferative diabetic retinopathy					clinician	Endocrine
Diseases of the Eye and Adnexa	END003	Diabetes mellitus with complication	E08321	Diabetes mellitus due to underlying condition with mild nonproliferative diabetic retinopathy with macular edema					clinician	Endocrine
Diseases of the Eye and Adnexa	END003	Diabetes mellitus with complication	E083211	Diabetes mellitus due to underlying condition with mild nonproliferative diabetic retinopathy with macular edema, right eye					clinician	Endocrine
Diseases of the Eye and Adnexa	END003	Diabetes mellitus with complication	E083212	Diabetes mellitus due to underlying condition with mild nonproliferative diabetic retinopathy with macular edema, left eye					clinician	Endocrine
Diseases of the Eye and Adnexa	END003	Diabetes mellitus with complication	E083213	Diabetes mellitus due to underlying condition with mild nonproliferative diabetic retinopathy with macular edema, bilateral					clinician	Endocrine
Diseases of the Eye and Adnexa	END003	Diabetes mellitus with complication	E083219	Diabetes mellitus due to underlying condition with mild nonproliferative diabetic retinopathy with macular edema, unspecified eye					clinician	Endocrine
Diseases of the Eye and Adnexa	END003	Diabetes mellitus with complication	E08329	Diabetes mellitus due to underlying condition with mild nonproliferative diabetic retinopathy without macular edema					clinician	Endocrine
Diseases of the Eye and Adnexa	END003	Diabetes mellitus with complication	E083291	Diabetes mellitus due to underlying condition with mild nonproliferative diabetic retinopathy without macular edema, right eye					clinician	Endocrine
Diseases of the Eye and Adnexa	END003	Diabetes mellitus with complication	E083292	Diabetes mellitus due to underlying condition with mild nonproliferative diabetic retinopathy without macular edema, left eye					clinician	Endocrine
Diseases of the Eye and Adnexa	END003	Diabetes mellitus with complication	E083293	Diabetes mellitus due to underlying condition with mild nonproliferative diabetic retinopathy without macular edema, bilateral					clinician	Endocrine
Diseases of the Eye and Adnexa	END003	Diabetes mellitus with complication	E083299	Diabetes mellitus due to underlying condition with mild nonproliferative diabetic retinopathy without macular edema, unspecified eye					clinician	Endocrine
Diseases of the Eye and Adnexa		Diabetes mellitus with complication	E0833	Diabetes mellitus due to underlying condition with moderate nonproliferative diabetic retinopathy					clinician	Endocrine
Diseases of the Eye and Adnexa	END003	Diabetes mellitus with complication	E08331	Diabetes mellitus due to underlying condition with moderate nonproliferative diabetic retinopathy with macular edema					clinician	Endocrine
Diseases of the Eye and Adnexa	END003	Diabetes mellitus with complication	E083311	Diabetes mellitus due to underlying condition with moderate nonproliferative diabetic retinopathy with macular edema, right eye					clinician	Endocrine
Diseases of the Eye and Adnexa	END003	Diabetes mellitus with complication	E083312	Diabetes mellitus due to underlying condition with moderate nonproliferative diabetic retinopathy with macular edema, left eye					clinician	Endocrine
Diseases of the Eye and Adnexa	END003	Diabetes mellitus with complication	E083313	Diabetes mellitus due to underlying condition with moderate nonproliferative diabetic retinopathy with macular edema, bilateral					clinician	Endocrine
Diseases of the Eye and Adnexa	END003	Diabetes mellitus with complication	E083319	Diabetes mellitus due to underlying condition with moderate nonproliferative diabetic retinopathy with macular edema, unspecified eye					clinician	Endocrine
Diseases of the Eye and Adnexa	END003	Diabetes mellitus with complication	E08339	Diabetes mellitus due to underlying condition with moderate nonproliferative diabetic retinopathy without macular edema					clinician	Endocrine
Diseases of the Eye and Adnexa	END003	Diabetes mellitus with complication	E083391	Diabetes mellitus due to underlying condition with moderate nonproliferative diabetic retinopathy without macular edema, right eye					clinician	Endocrine
Diseases of the Eye and Adnexa	END003	Diabetes mellitus with complication	E083392	Diabetes mellitus due to underlying condition with moderate nonproliferative diabetic retinopathy without macular edema, left eye					clinician	Endocrine
Diseases of the Eye and Adnexa	END003	Diabetes mellitus with complication	E083393	Diabetes mellitus due to underlying condition with moderate nonproliferative diabetic retinopathy without macular edema, bilateral					clinician	Endocrine
Diseases of the Eye and Adnexa	END003	Diabetes mellitus with complication	E083399	Diabetes mellitus due to underlying condition with moderate nonproliferative diabetic retinopathy without macular edema, unspecified eye					clinician	Endocrine
Diseases of the Eye and Adnexa		Diabetes mellitus with complication	E0834	Diabetes mellitus due to underlying condition with severe nonproliferative diabetic retinopathy					clinician	Endocrine
Diseases of the Eye and Adnexa	END003	Diabetes mellitus with complication	E08341	Diabetes mellitus due to underlying condition with severe nonproliferative diabetic retinopathy with macular edema					clinician	Endocrine
Diseases of the Eye and Adnexa	END003	Diabetes mellitus with complication	E083411	Diabetes mellitus due to underlying condition with severe nonproliferative diabetic retinopathy with macular edema, right eye					clinician	Endocrine
Diseases of the Eye and Adnexa	END003	Diabetes mellitus with complication	E083412	Diabetes mellitus due to underlying condition with severe nonproliferative diabetic retinopathy with macular edema, left eye					clinician	Endocrine
Diseases of the Eye and Adnexa	END003	Diabetes mellitus with complication	E083413	Diabetes mellitus due to underlying condition with severe nonproliferative diabetic retinopathy with macular edema, bilateral					clinician	Endocrine
Diseases of the Eye and Adnexa	END003	Diabetes mellitus with complication	E083419	Diabetes mellitus due to underlying condition with severe nonproliferative diabetic retinopathy with macular edema, unspecified eye					clinician	Endocrine
Diseases of the Eye and Adnexa	END003	Diabetes mellitus with complication	E08349	Diabetes mellitus due to underlying condition with severe nonproliferative diabetic retinopathy without macular edema					clinician	Endocrine
Diseases of the Eye and Adnexa	END003	Diabetes mellitus with complication	E083491	Diabetes mellitus due to underlying condition with severe nonproliferative diabetic retinopathy without macular edema, right eye					clinician	Endocrine
Diseases of the Eye and Adnexa	END003	Diabetes mellitus with complication	E083492	Diabetes mellitus due to underlying condition with severe nonproliferative diabetic retinopathy without macular edema, left eye					clinician	Endocrine
Diseases of the Eye and Adnexa	END003	Diabetes mellitus with complication	E083493	Diabetes mellitus due to underlying condition with severe nonproliferative diabetic retinopathy without macular edema, bilateral					clinician	Endocrine
Diseases of the Eye and Adnexa	END003	Diabetes mellitus with complication	E083499	Diabetes mellitus due to underlying condition with severe nonproliferative diabetic retinopathy without macular edema, unspecified eye					clinician	Endocrine
Diseases of the Eye and Adnexa		Diabetes mellitus with complication	E0835	Diabetes mellitus due to underlying condition with proliferative diabetic retinopathy					clinician	Endocrine
Diseases of the Eye and Adnexa	END003	Diabetes mellitus with complication	E08351	Diabetes mellitus due to underlying condition with proliferative diabetic retinopathy with macular edema					clinician	Endocrine
Diseases of the Eye and Adnexa	END003	Diabetes mellitus with complication	E083511	Diabetes mellitus due to underlying condition with proliferative diabetic retinopathy with macular edema, right eye					clinician	Endocrine
Diseases of the Eye and Adnexa	END003	Diabetes mellitus with complication	E083512	Diabetes mellitus due to underlying condition with proliferative diabetic retinopathy with macular edema, left eye					clinician	Endocrine
Diseases of the Eye and Adnexa	END003	Diabetes mellitus with complication	E083513	Diabetes mellitus due to underlying condition with proliferative diabetic retinopathy with macular edema, bilateral					clinician	Endocrine
Diseases of the Eye and Adnexa	END003	Diabetes mellitus with complication	E083519	Diabetes mellitus due to underlying condition with proliferative diabetic retinopathy with macular edema, unspecified eye					clinician	Endocrine
Diseases of the Eye and Adnexa		Diabetes mellitus with complication	E08352	Diabetes mellitus due to underlying condition with proliferative diabetic retinopathy with traction retinal detachment involving the macula					clinician	Endocrine
Diseases of the Eye and Adnexa	END003	Diabetes mellitus with complication	E083521	Diabetes mellitus due to underlying condition with proliferative diabetic retinopathy with traction retinal detachment involving the macula, right eye					clinician	Endocrine
Diseases of the Eye and Adnexa	END003	Diabetes mellitus with complication	E083522	Diabetes mellitus due to underlying condition with proliferative diabetic retinopathy with traction retinal detachment involving the macula, left eye					clinician	Endocrine
Diseases of the Eye and Adnexa	END003	Diabetes mellitus with complication	E083523	Diabetes mellitus due to underlying condition with proliferative diabetic retinopathy with traction retinal detachment involving the macula, bilateral					clinician	Endocrine
Diseases of the Eye and Adnexa	END003	Diabetes mellitus with complication	E083529	Diabetes mellitus due to underlying condition with proliferative diabetic retinopathy with traction retinal detachment involving the macula, unspecified eye					clinician	Endocrine
Diseases of the Eye and Adnexa		Diabetes mellitus with complication	E08353	Diabetes mellitus due to underlying condition with proliferative diabetic retinopathy with traction retinal detachment not involving the macula					clinician	Endocrine
Diseases of the Eye and Adnexa	END003	Diabetes mellitus with complication	E083531	Diabetes mellitus due to underlying condition with proliferative diabetic retinopathy with traction retinal detachment not involving the macula, right eye					clinician	Endocrine
Diseases of the Eye and Adnexa	END003	Diabetes mellitus with complication	E083532	Diabetes mellitus due to underlying condition with proliferative diabetic retinopathy with traction retinal detachment not involving the macula, left eye					clinician	Endocrine
Diseases of the Eye and Adnexa	END003	Diabetes mellitus with complication	E083533	Diabetes mellitus due to underlying condition with proliferative diabetic retinopathy with traction retinal detachment not involving the macula, bilateral					clinician	Endocrine
Diseases of the Eye and Adnexa	END003	Diabetes mellitus with complication	E083539	Diabetes mellitus due to underlying condition with proliferative diabetic retinopathy with traction retinal detachment not involving the macula, unspecified eye					clinician	Endocrine
Diseases of the Eye and Adnexa		Diabetes mellitus with complication	E08354	Diabetes mellitus due to underlying condition with proliferative diabetic retinopathy with combined traction retinal detachment and rhegmatogenous retinal detachment					clinician	Endocrine
Diseases of the Eye and Adnexa	END003	Diabetes mellitus with complication	E083541	Diabetes mellitus due to underlying condition with proliferative diabetic retinopathy with combined traction retinal detachment and rhegmatogenous retinal detachment, right eye					clinician	Endocrine
Diseases of the Eye and Adnexa	END003	Diabetes mellitus with complication	E083542	Diabetes mellitus due to underlying condition with proliferative diabetic retinopathy with combined traction retinal detachment and rhegmatogenous retinal detachment, left eye					clinician	Endocrine
Diseases of the Eye and Adnexa	END003	Diabetes mellitus with complication	E083543	Diabetes mellitus due to underlying condition with proliferative diabetic retinopathy with combined traction retinal detachment and rhegmatogenous retinal detachment, bilateral					clinician	Endocrine
Diseases of the Eye and Adnexa	END003	Diabetes mellitus with complication	E083549	Diabetes mellitus due to underlying condition with proliferative diabetic retinopathy with combined traction retinal detachment and rhegmatogenous retinal detachment, unspecified eye					clinician	Endocrine
Diseases of the Eye and Adnexa		Diabetes mellitus with complication	E08355	Diabetes mellitus due to underlying condition with stable proliferative diabetic retinopathy					clinician	Endocrine
Diseases of the Eye and Adnexa	END003	Diabetes mellitus with complication	E083551	Diabetes mellitus due to underlying condition with stable proliferative diabetic retinopathy, right eye					clinician	Endocrine
Diseases of the Eye and Adnexa	END003	Diabetes mellitus with complication	E083552	Diabetes mellitus due to underlying condition with stable proliferative diabetic retinopathy, left eye					clinician	Endocrine
Diseases of the Eye and Adnexa	END003	Diabetes mellitus with complication	E083553	Diabetes mellitus due to underlying condition with stable proliferative diabetic retinopathy, bilateral					clinician	Endocrine
Diseases of the Eye and Adnexa	END003	Diabetes mellitus with complication	E083559	Diabetes mellitus due to underlying condition with stable proliferative diabetic retinopathy, unspecified eye					clinician	Endocrine
Diseases of the Eye and Adnexa	END003	Diabetes mellitus with complication	E08359	Diabetes mellitus due to underlying condition with proliferative diabetic retinopathy without macular edema					clinician	Endocrine
Diseases of the Eye and Adnexa	END003	Diabetes mellitus with complication	E083591	Diabetes mellitus due to underlying condition with proliferative diabetic retinopathy without macular edema, right eye					clinician	Endocrine
Diseases of the Eye and Adnexa	END003	Diabetes mellitus with complication	E083592	Diabetes mellitus due to underlying condition with proliferative diabetic retinopathy without macular edema, left eye					clinician	Endocrine
Diseases of the Eye and Adnexa	END003	Diabetes mellitus with complication	E083593	Diabetes mellitus due to underlying condition with proliferative diabetic retinopathy without macular edema, bilateral					clinician	Endocrine
Diseases of the Eye and Adnexa	END003	Diabetes mellitus with complication	E083599	Diabetes mellitus due to underlying condition with proliferative diabetic retinopathy without macular edema, unspecified eye					clinician	Endocrine
Diseases of the Eye and Adnexa	END003	Diabetes mellitus with complication	E0836	Diabetes mellitus due to underlying condition with diabetic cataract					clinician	Endocrine
Diseases of the Eye and Adnexa		Diabetes mellitus with complication	E0837	Diabetes mellitus due to underlying condition with diabetic macular edema, resolved following treatment					clinician	Endocrine
Diseases of the Eye and Adnexa	END003	Diabetes mellitus with complication	E0837X1	Diabetes mellitus due to underlying condition with diabetic macular edema, resolved following treatment, right eye					clinician	Endocrine
Diseases of the Eye and Adnexa	END003	Diabetes mellitus with complication	E0837X2	Diabetes mellitus due to underlying condition with diabetic macular edema, resolved following treatment, left eye					clinician	Endocrine
Diseases of the Eye and Adnexa	END003	Diabetes mellitus with complication	E0837X3	Diabetes mellitus due to underlying condition with diabetic macular edema, resolved following treatment, bilateral					clinician	Endocrine
Diseases of the Eye and Adnexa	END003	Diabetes mellitus with complication	E0837X9	Diabetes mellitus due to underlying condition with diabetic macular edema, resolved following treatment, unspecified eye					clinician	Endocrine
Diseases of the Eye and Adnexa	END003	Diabetes mellitus with complication	E0839	Diabetes mellitus due to underlying condition with other diabetic ophthalmic complication					clinician	Endocrine
Diseases of the Eye and Adnexa		Diabetes mellitus with complication	E084	Diabetes mellitus due to underlying condition with neurological complications					clinician	Endocrine
Endocrine, Nutritional and Metabolic Diseases	END003	Diabetes mellitus with complication	E0840	Diabetes mellitus due to underlying condition with diabetic neuropathy, unspecified					clinician	Endocrine
Endocrine, Nutritional and Metabolic Diseases	END003	Diabetes mellitus with complication	E0841	Diabetes mellitus due to underlying condition with diabetic mononeuropathy					clinician	Endocrine
Endocrine, Nutritional and Metabolic Diseases	END003	Diabetes mellitus with complication	E0842	Diabetes mellitus due to underlying condition with diabetic polyneuropathy					clinician	Endocrine
Endocrine, Nutritional and Metabolic Diseases	END003	Diabetes mellitus with complication	E0843	Diabetes mellitus due to underlying condition with diabetic autonomic (poly)neuropathy					clinician	Endocrine
Endocrine, Nutritional and Metabolic Diseases	END003	Diabetes mellitus with complication	E0844	Diabetes mellitus due to underlying condition with diabetic amyotrophy					clinician	Endocrine
Endocrine, Nutritional and Metabolic Diseases	END003	Diabetes mellitus with complication	E0849	Diabetes mellitus due to underlying condition with other diabetic neurological complication					clinician	Endocrine
Endocrine, Nutritional and Metabolic Diseases		Diabetes mellitus with complication	E085	Diabetes mellitus due to underlying condition with circulatory complications					clinician	Endocrine
Diseases of the Circulatory System	CIR032	Other specified and unspecified circulatory disease	E0851	Diabetes mellitus due to underlying condition with diabetic peripheral angiopathy without gangrene			0	1	clinician	Endocrine
Endocrine, Nutritional and Metabolic Diseases	CIR032	Other specified and unspecified circulatory disease	E0851	Diabetes mellitus due to underlying condition with diabetic peripheral angiopathy without gangrene					clinician	Endocrine
Diseases of the Circulatory System	CIR028	Gangrene	E0852	Diabetes mellitus due to underlying condition with diabetic peripheral angiopathy with gangrene		1	0	1	clinician	Endocrine
Endocrine, Nutritional and Metabolic Diseases	CIR028	Gangrene	E0852	Diabetes mellitus due to underlying condition with diabetic peripheral angiopathy with gangrene					clinician	Endocrine
Endocrine, Nutritional and Metabolic Diseases	END003	Diabetes mellitus with complication	E0859	Diabetes mellitus due to underlying condition with other circulatory complications					clinician	Endocrine
Endocrine, Nutritional and Metabolic Diseases		Diabetes mellitus with complication	E086	Diabetes mellitus due to underlying condition with other specified complications					clinician	Endocrine
Endocrine, Nutritional and Metabolic Diseases		Diabetes mellitus with complication	E0861	Diabetes mellitus due to underlying condition with diabetic arthropathy					clinician	Endocrine
Endocrine, Nutritional and Metabolic Diseases	END003	Diabetes mellitus with complication	E08610	Diabetes mellitus due to underlying condition with diabetic neuropathic arthropathy					clinician	Endocrine
Endocrine, Nutritional and Metabolic Diseases	END003	Diabetes mellitus with complication	E08618	Diabetes mellitus due to underlying condition with other diabetic arthropathy					clinician	Endocrine
Endocrine, Nutritional and Metabolic Diseases		Diabetes mellitus with complication	E0862	Diabetes mellitus due to underlying condition with skin complications					clinician	Endocrine
Endocrine, Nutritional and Metabolic Diseases	END003	Diabetes mellitus with complication	E08620	Diabetes mellitus due to underlying condition with diabetic dermatitis					clinician	Endocrine
Endocrine, Nutritional and Metabolic Diseases	END003	Diabetes mellitus with complication	E08621	Diabetes mellitus due to underlying condition with foot ulcer					clinician	Endocrine
Endocrine, Nutritional and Metabolic Diseases	END003	Diabetes mellitus with complication	E08622	Diabetes mellitus due to underlying condition with other skin ulcer					clinician	Endocrine
Endocrine, Nutritional and Metabolic Diseases	END003	Diabetes mellitus with complication	E08628	Diabetes mellitus due to underlying condition with other skin complications					clinician	Endocrine
Endocrine, Nutritional and Metabolic Diseases		Diabetes mellitus with complication	E0863	Diabetes mellitus due to underlying condition with oral complications					clinician	Endocrine
Endocrine, Nutritional and Metabolic Diseases	END003	Diabetes mellitus with complication	E08630	Diabetes mellitus due to underlying condition with periodontal disease					clinician	Endocrine
Endocrine, Nutritional and Metabolic Diseases	END003	Diabetes mellitus with complication	E08638	Diabetes mellitus due to underlying condition with other oral complications					clinician	Endocrine
Endocrine, Nutritional and Metabolic Diseases		Diabetes mellitus with complication	E0864	Diabetes mellitus due to underlying condition with hypoglycemia					clinician	Endocrine
Endocrine, Nutritional and Metabolic Diseases		Diabetes mellitus with complication	E08640	Diabetes mellitus due to underlying condition with hypoglycemia without coma					clinician	Endocrine
Endocrine, Nutritional and Metabolic Diseases	END003	Diabetes mellitus with complication	E08641	Diabetes mellitus due to underlying condition with hypoglycemia with coma					clinician	Endocrine
Endocrine, Nutritional and Metabolic Diseases	END003	Diabetes mellitus with complication	E08649	Diabetes mellitus due to underlying condition with hypoglycemia without coma					clinician	Endocrine
Endocrine, Nutritional and Metabolic Diseases	END003	Diabetes mellitus with complication	E0865	Diabetes mellitus due to underlying condition with hyperglycemia					clinician	Endocrine
Endocrine, Nutritional and Metabolic Diseases	END003	Diabetes mellitus with complication	E0869	Diabetes mellitus due to underlying condition with other specified complication					clinician	Endocrine
Endocrine, Nutritional and Metabolic Diseases	END003	Diabetes mellitus with complication	E088	Diabetes mellitus due to underlying condition with unspecified complications					clinician	Endocrine
Endocrine, Nutritional and Metabolic Diseases	END002	Diabetes mellitus with complication	E089	Diabetes mellitus due to underlying condition without complications					clinician	Endocrine
Diseases of the Circulatory System	CIR028	Gangrene	E0952	Drug or chemical induced diabetes mellitus with diabetic peripheral angiopathy with gangrene		1	0	1	clinician	Endocrine
Endocrine, Nutritional and Metabolic Diseases		Diabetes mellitus without complication	E10	Type 1 diabetes mellitus					clinician	Endocrine
Endocrine, Nutritional and Metabolic Diseases		Diabetes mellitus with complication	E101	Type 1 diabetes mellitus with ketoacidosis					clinician	Endocrine
Endocrine, Nutritional and Metabolic Diseases	END003	Diabetes mellitus with complication	E1010	Type 1 diabetes mellitus with ketoacidosis without coma					clinician	Endocrine
Endocrine, Nutritional and Metabolic Diseases	END003	Diabetes mellitus with complication	E1011	Type 1 diabetes mellitus with ketoacidosis with coma					clinician	Endocrine
Diseases of the Genitourinary System		Diseases of the Genitourinary System	E102	Type 1 diabetes mellitus with kidney complications					clinician	Endocrine
Diseases of the Genitourinary System	END003	Diabetes mellitus with complication	E1021	Type 1 diabetes mellitus with diabetic nephropathy					clinician	Endocrine
Endocrine, Nutritional and Metabolic Diseases	END003	Diabetes mellitus with complication	E1022	Type 1 diabetes mellitus with diabetic chronic kidney disease					clinician	Endocrine
Endocrine, Nutritional and Metabolic Diseases	END003	Diabetes mellitus with complication	E1029	Type 1 diabetes mellitus with other diabetic kidney complication					clinician	Endocrine
Diseases of the Eye and Adnexa		Diabetes mellitus with complication	E103	Type 1 diabetes mellitus with ophthalmic complications					clinician	Endocrine
Diseases of the Eye and Adnexa		Diabetes mellitus with complication	E1031	Type 1 diabetes mellitus with unspecified diabetic retinopathy					clinician	Endocrine
Diseases of the Eye and Adnexa	END003	Diabetes mellitus with complication	E10311	Type 1 diabetes mellitus with unspecified diabetic retinopathy with macular edema					clinician	Endocrine
Diseases of the Eye and Adnexa	END003	Diabetes mellitus with complication	E10319	Type 1 diabetes mellitus with unspecified diabetic retinopathy without macular edema					clinician	Endocrine
Diseases of the Eye and Adnexa		Diabetes mellitus with complication	E1032	Type 1 diabetes mellitus with mild nonproliferative diabetic retinopathy					clinician	Endocrine
Diseases of the Eye and Adnexa	END003	Diabetes mellitus with complication	E10321	Type 1 diabetes mellitus with mild nonproliferative diabetic retinopathy with macular edema					clinician	Endocrine
Diseases of the Eye and Adnexa	END003	Diabetes mellitus with complication	E103211	Type 1 diabetes mellitus with mild nonproliferative diabetic retinopathy with macular edema, right eye					clinician	Endocrine
Diseases of the Eye and Adnexa	END003	Diabetes mellitus with complication	E103212	Type 1 diabetes mellitus with mild nonproliferative diabetic retinopathy with macular edema, left eye					clinician	Endocrine
Diseases of the Eye and Adnexa	END003	Diabetes mellitus with complication	E103213	Type 1 diabetes mellitus with mild nonproliferative diabetic retinopathy with macular edema, bilateral					clinician	Endocrine
Diseases of the Eye and Adnexa	END003	Diabetes mellitus with complication	E103219	Type 1 diabetes mellitus with mild nonproliferative diabetic retinopathy with macular edema, unspecified eye					clinician	Endocrine
Diseases of the Eye and Adnexa	END003	Diabetes mellitus with complication	E10329	Type 1 diabetes mellitus with mild nonproliferative diabetic retinopathy without macular edema					clinician	Endocrine
Diseases of the Eye and Adnexa	END003	Diabetes mellitus with complication	E103291	Type 1 diabetes mellitus with mild nonproliferative diabetic retinopathy without macular edema, right eye					clinician	Endocrine
Diseases of the Eye and Adnexa	END003	Diabetes mellitus with complication	E103292	Type 1 diabetes mellitus with mild nonproliferative diabetic retinopathy without macular edema, left eye					clinician	Endocrine
Diseases of the Eye and Adnexa	END003	Diabetes mellitus with complication	E103293	Type 1 diabetes mellitus with mild nonproliferative diabetic retinopathy without macular edema, bilateral					clinician	Endocrine
Diseases of the Eye and Adnexa	END003	Diabetes mellitus with complication	E103299	Type 1 diabetes mellitus with mild nonproliferative diabetic retinopathy without macular edema, unspecified eye					clinician	Endocrine
Diseases of the Eye and Adnexa		Diabetes mellitus with complication	E1033	Type 1 diabetes mellitus with moderate nonproliferative diabetic retinopathy					clinician	Endocrine
Diseases of the Eye and Adnexa	END003	Diabetes mellitus with complication	E10331	Type 1 diabetes mellitus with moderate nonproliferative diabetic retinopathy with macular edema					clinician	Endocrine
Diseases of the Eye and Adnexa	END003	Diabetes mellitus with complication	E103311	Type 1 diabetes mellitus with moderate nonproliferative diabetic retinopathy with macular edema, right eye					clinician	Endocrine
Diseases of the Eye and Adnexa	END003	Diabetes mellitus with complication	E103312	Type 1 diabetes mellitus with moderate nonproliferative diabetic retinopathy with macular edema, left eye					clinician	Endocrine
Diseases of the Eye and Adnexa	END003	Diabetes mellitus with complication	E103313	Type 1 diabetes mellitus with moderate nonproliferative diabetic retinopathy with macular edema, bilateral					clinician	Endocrine
Diseases of the Eye and Adnexa	END003	Diabetes mellitus with complication	E103319	Type 1 diabetes mellitus with moderate nonproliferative diabetic retinopathy with macular edema, unspecified eye					clinician	Endocrine
Diseases of the Eye and Adnexa	END003	Diabetes mellitus with complication	E10339	Type 1 diabetes mellitus with moderate nonproliferative diabetic retinopathy without macular edema					clinician	Endocrine
Diseases of the Eye and Adnexa	END003	Diabetes mellitus with complication	E103391	Type 1 diabetes mellitus with moderate nonproliferative diabetic retinopathy without macular edema, right eye					clinician	Endocrine
Diseases of the Eye and Adnexa	END003	Diabetes mellitus with complication	E103392	Type 1 diabetes mellitus with moderate nonproliferative diabetic retinopathy without macular edema, left eye					clinician	Endocrine
Diseases of the Eye and Adnexa	END003	Diabetes mellitus with complication	E103393	Type 1 diabetes mellitus with moderate nonproliferative diabetic retinopathy without macular edema, bilateral					clinician	Endocrine
Diseases of the Eye and Adnexa	END003	Diabetes mellitus with complication	E103399	Type 1 diabetes mellitus with moderate nonproliferative diabetic retinopathy without macular edema, unspecified eye					clinician	Endocrine
Diseases of the Eye and Adnexa		Diabetes mellitus with complication	E1034	Type 1 diabetes mellitus with severe nonproliferative diabetic retinopathy					clinician	Endocrine
Diseases of the Eye and Adnexa	END003	Diabetes mellitus with complication	E10341	Type 1 diabetes mellitus with severe nonproliferative diabetic retinopathy with macular edema					clinician	Endocrine
Diseases of the Eye and Adnexa	END003	Diabetes mellitus with complication	E103411	Type 1 diabetes mellitus with severe nonproliferative diabetic retinopathy with macular edema, right eye					clinician	Endocrine
Diseases of the Eye and Adnexa	END003	Diabetes mellitus with complication	E103412	Type 1 diabetes mellitus with severe nonproliferative diabetic retinopathy with macular edema, left eye					clinician	Endocrine
Diseases of the Eye and Adnexa	END003	Diabetes mellitus with complication	E103413	Type 1 diabetes mellitus with severe nonproliferative diabetic retinopathy with macular edema, bilateral					clinician	Endocrine
Diseases of the Eye and Adnexa	END003	Diabetes mellitus with complication	E103419	Type 1 diabetes mellitus with severe nonproliferative diabetic retinopathy with macular edema, unspecified eye					clinician	Endocrine
Diseases of the Eye and Adnexa	END003	Diabetes mellitus with complication	E10349	Type 1 diabetes mellitus with severe nonproliferative diabetic retinopathy without macular edema					clinician	Endocrine
Diseases of the Eye and Adnexa	END003	Diabetes mellitus with complication	E103491	Type 1 diabetes mellitus with severe nonproliferative diabetic retinopathy without macular edema, right eye					clinician	Endocrine
Diseases of the Eye and Adnexa	END003	Diabetes mellitus with complication	E103492	Type 1 diabetes mellitus with severe nonproliferative diabetic retinopathy without macular edema, left eye					clinician	Endocrine
Diseases of the Eye and Adnexa	END003	Diabetes mellitus with complication	E103493	Type 1 diabetes mellitus with severe nonproliferative diabetic retinopathy without macular edema, bilateral					clinician	Endocrine
Diseases of the Eye and Adnexa	END003	Diabetes mellitus with complication	E103499	Type 1 diabetes mellitus with severe nonproliferative diabetic retinopathy without macular edema, unspecified eye					clinician	Endocrine
Diseases of the Eye and Adnexa		Diabetes mellitus with complication	E1035	Type 1 diabetes mellitus with proliferative diabetic retinopathy					clinician	Endocrine
Diseases of the Eye and Adnexa	END003	Diabetes mellitus with complication	E10351	Type 1 diabetes mellitus with proliferative diabetic retinopathy with macular edema					clinician	Endocrine
Diseases of the Eye and Adnexa	END003	Diabetes mellitus with complication	E103511	Type 1 diabetes mellitus with proliferative diabetic retinopathy with macular edema, right eye					clinician	Endocrine
Diseases of the Eye and Adnexa	END003	Diabetes mellitus with complication	E103512	Type 1 diabetes mellitus with proliferative diabetic retinopathy with macular edema, left eye					clinician	Endocrine
Diseases of the Eye and Adnexa	END003	Diabetes mellitus with complication	E103513	Type 1 diabetes mellitus with proliferative diabetic retinopathy with macular edema, bilateral					clinician	Endocrine
Diseases of the Eye and Adnexa	END003	Diabetes mellitus with complication	E103519	Type 1 diabetes mellitus with proliferative diabetic retinopathy with macular edema, unspecified eye					clinician	Endocrine
Diseases of the Eye and Adnexa		Diabetes mellitus with complication	E10352	Type 1 diabetes mellitus with proliferative diabetic retinopathy with traction retinal detachment involving the macula					clinician	Endocrine
Diseases of the Eye and Adnexa	END003	Diabetes mellitus with complication	E103521	Type 1 diabetes mellitus with proliferative diabetic retinopathy with traction retinal detachment involving the macula, right eye					clinician	Endocrine
Diseases of the Eye and Adnexa	END003	Diabetes mellitus with complication	E103522	Type 1 diabetes mellitus with proliferative diabetic retinopathy with traction retinal detachment involving the macula, left eye					clinician	Endocrine
Diseases of the Eye and Adnexa	END003	Diabetes mellitus with complication	E103523	Type 1 diabetes mellitus with proliferative diabetic retinopathy with traction retinal detachment involving the macula, bilateral					clinician	Endocrine
Diseases of the Eye and Adnexa	END003	Diabetes mellitus with complication	E103529	Type 1 diabetes mellitus with proliferative diabetic retinopathy with traction retinal detachment involving the macula, unspecified eye					clinician	Endocrine
Diseases of the Eye and Adnexa		Diabetes mellitus with complication	E10353	Type 1 diabetes mellitus with proliferative diabetic retinopathy with traction retinal detachment not involving the macula					clinician	Endocrine
Diseases of the Eye and Adnexa	END003	Diabetes mellitus with complication	E103531	Type 1 diabetes mellitus with proliferative diabetic retinopathy with traction retinal detachment not involving the macula, right eye					clinician	Endocrine
Diseases of the Eye and Adnexa	END003	Diabetes mellitus with complication	E103532	Type 1 diabetes mellitus with proliferative diabetic retinopathy with traction retinal detachment not involving the macula, left eye					clinician	Endocrine
Diseases of the Eye and Adnexa	END003	Diabetes mellitus with complication	E103533	Type 1 diabetes mellitus with proliferative diabetic retinopathy with traction retinal detachment not involving the macula, bilateral					clinician	Endocrine
Diseases of the Eye and Adnexa	END003	Diabetes mellitus with complication	E103539	Type 1 diabetes mellitus with proliferative diabetic retinopathy with traction retinal detachment not involving the macula, unspecified eye					clinician	Endocrine
Diseases of the Eye and Adnexa		Diabetes mellitus with complication	E10354	Type 1 diabetes mellitus with proliferative diabetic retinopathy with combined traction retinal detachment and rhegmatogenous retinal detachment					clinician	Endocrine
Diseases of the Eye and Adnexa	END003	Diabetes mellitus with complication	E103541	Type 1 diabetes mellitus with proliferative diabetic retinopathy with combined traction retinal detachment and rhegmatogenous retinal detachment, right eye					clinician	Endocrine
Diseases of the Eye and Adnexa	END003	Diabetes mellitus with complication	E103542	Type 1 diabetes mellitus with proliferative diabetic retinopathy with combined traction retinal detachment and rhegmatogenous retinal detachment, left eye					clinician	Endocrine
Diseases of the Eye and Adnexa	END003	Diabetes mellitus with complication	E103543	Type 1 diabetes mellitus with proliferative diabetic retinopathy with combined traction retinal detachment and rhegmatogenous retinal detachment, bilateral					clinician	Endocrine
Diseases of the Eye and Adnexa	END003	Diabetes mellitus with complication	E103549	Type 1 diabetes mellitus with proliferative diabetic retinopathy with combined traction retinal detachment and rhegmatogenous retinal detachment, unspecified eye					clinician	Endocrine
Diseases of the Eye and Adnexa		Diabetes mellitus with complication	E10355	Type 1 diabetes mellitus with stable proliferative diabetic retinopathy					clinician	Endocrine
Diseases of the Eye and Adnexa	END003	Diabetes mellitus with complication	E103551	Type 1 diabetes mellitus with stable proliferative diabetic retinopathy, right eye					clinician	Endocrine
Diseases of the Eye and Adnexa	END003	Diabetes mellitus with complication	E103552	Type 1 diabetes mellitus with stable proliferative diabetic retinopathy, left eye					clinician	Endocrine
Diseases of the Eye and Adnexa	END003	Diabetes mellitus with complication	E103553	Type 1 diabetes mellitus with stable proliferative diabetic retinopathy, bilateral					clinician	Endocrine
Diseases of the Eye and Adnexa	END003	Diabetes mellitus with complication	E103559	Type 1 diabetes mellitus with stable proliferative diabetic retinopathy, unspecified eye					clinician	Endocrine
Diseases of the Eye and Adnexa	END003	Diabetes mellitus with complication	E10359	Type 1 diabetes mellitus with proliferative diabetic retinopathy without macular edema					clinician	Endocrine
Diseases of the Eye and Adnexa	END003	Diabetes mellitus with complication	E103591	Type 1 diabetes mellitus with proliferative diabetic retinopathy without macular edema, right eye					clinician	Endocrine
Diseases of the Eye and Adnexa	END003	Diabetes mellitus with complication	E103592	Type 1 diabetes mellitus with proliferative diabetic retinopathy without macular edema, left eye					clinician	Endocrine
Diseases of the Eye and Adnexa	END003	Diabetes mellitus with complication	E103593	Type 1 diabetes mellitus with proliferative diabetic retinopathy without macular edema, bilateral					clinician	Endocrine
Diseases of the Eye and Adnexa	END003	Diabetes mellitus with complication	E103599	Type 1 diabetes mellitus with proliferative diabetic retinopathy without macular edema, unspecified eye					clinician	Endocrine
Endocrine, Nutritional and Metabolic Diseases	END003	Diabetes mellitus with complication	E1036	Type 1 diabetes mellitus with diabetic cataract					clinician	Endocrine
Endocrine, Nutritional and Metabolic Diseases		Diabetes mellitus with complication	E1037	Type 1 diabetes mellitus with diabetic macular edema, resolved following treatment					clinician	Endocrine
Endocrine, Nutritional and Metabolic Diseases	END003	Diabetes mellitus with complication	E1037X1	Type 1 diabetes mellitus with diabetic macular edema, resolved following treatment, right eye					clinician	Endocrine
Endocrine, Nutritional and Metabolic Diseases	END003	Diabetes mellitus with complication	E1037X2	Type 1 diabetes mellitus with diabetic macular edema, resolved following treatment, left eye					clinician	Endocrine
Endocrine, Nutritional and Metabolic Diseases	END003	Diabetes mellitus with complication	E1037X3	Type 1 diabetes mellitus with diabetic macular edema, resolved following treatment, bilateral					clinician	Endocrine
Endocrine, Nutritional and Metabolic Diseases	END003	Diabetes mellitus with complication	E1037X9	Type 1 diabetes mellitus with diabetic macular edema, resolved following treatment, unspecified eye					clinician	Endocrine
Endocrine, Nutritional and Metabolic Diseases	END003	Diabetes mellitus with complication	E1039	Type 1 diabetes mellitus with other diabetic ophthalmic complication					clinician	Endocrine
Endocrine, Nutritional and Metabolic Diseases		Diabetes mellitus with complication	E104	Type 1 diabetes mellitus with neurological complications					clinician	Endocrine
Diseases of the Nervous System	END003	Diabetes mellitus with complication	E1040	Type 1 diabetes mellitus with diabetic neuropathy, unspecified					clinician	Endocrine
Diseases of the Nervous System	END003	Diabetes mellitus with complication	E1041	Type 1 diabetes mellitus with diabetic mononeuropathy					clinician	Endocrine
Diseases of the Nervous System	END003	Diabetes mellitus with complication	E1042	Type 1 diabetes mellitus with diabetic polyneuropathy					clinician	Endocrine
Diseases of the Nervous System	END003	Diabetes mellitus with complication	E1043	Type 1 diabetes mellitus with diabetic autonomic (poly)neuropathy					clinician	Endocrine
Diseases of the Nervous System	END003	Diabetes mellitus with complication	E1044	Type 1 diabetes mellitus with diabetic amyotrophy					clinician	Endocrine
Endocrine, Nutritional and Metabolic Diseases	END003	Diabetes mellitus with complication	E1049	Type 1 diabetes mellitus with other diabetic neurological complication					clinician	Endocrine
Endocrine, Nutritional and Metabolic Diseases		Diabetes mellitus with complication	E105	Type 1 diabetes mellitus with circulatory complications					clinician	Endocrine
Diseases of the Circulatory System	CIR032	Other specified and unspecified circulatory disease	E1051	Type 1 diabetes mellitus with diabetic peripheral angiopathy without gangrene			0	1	clinician	Endocrine
Diseases of the Circulatory System	CIR032	Other specified and unspecified circulatory disease	E1051	Type 1 diabetes mellitus with diabetic peripheral angiopathy without gangrene					clinician	Endocrine
Diseases of the Circulatory System	CIR028	Gangrene	E1052	Type 1 diabetes mellitus with diabetic peripheral angiopathy with gangrene		1	0	1	clinician	Endocrine
Diseases of the Circulatory System	CIR028	Gangrene	E1052	Type 1 diabetes mellitus with diabetic peripheral angiopathy with gangrene					clinician	Endocrine
Endocrine, Nutritional and Metabolic Diseases	END003	Diabetes mellitus with complication	E1059	Type 1 diabetes mellitus with other circulatory complications					clinician	Endocrine
Endocrine, Nutritional and Metabolic Diseases		Diabetes mellitus with complication	E106	Type 1 diabetes mellitus with other specified complications					clinician	Endocrine
Endocrine, Nutritional and Metabolic Diseases		Diabetes mellitus with complication	E1061	Type 1 diabetes mellitus with diabetic arthropathy					clinician	Endocrine
Endocrine, Nutritional and Metabolic Diseases	END003	Diabetes mellitus with complication	E10610	Type 1 diabetes mellitus with diabetic neuropathic arthropathy					clinician	Endocrine
Diseases of the Musculoskeletal System and Connective Tissue	END003	Diabetes mellitus with complication	E10618	Type 1 diabetes mellitus with other diabetic arthropathy					clinician	Endocrine
Diseases of the Skin and Subcutaneous Tissue		Diabetes mellitus with complication	E1062	Type 1 diabetes mellitus with skin complications					clinician	Endocrine
Diseases of the Skin and Subcutaneous Tissue	END003	Diabetes mellitus with complication	E10620	Type 1 diabetes mellitus with diabetic dermatitis					clinician	Endocrine
Diseases of the Skin and Subcutaneous Tissue	END003	Diabetes mellitus with complication	E10621	Type 1 diabetes mellitus with foot ulcer					clinician	Endocrine
Diseases of the Skin and Subcutaneous Tissue	END003	Diabetes mellitus with complication	E10622	Type 1 diabetes mellitus with other skin ulcer					clinician	Endocrine
Diseases of the Skin and Subcutaneous Tissue	END003	Diabetes mellitus with complication	E10628	Type 1 diabetes mellitus with other skin complications					clinician	Endocrine
Diseases of the Skin and Subcutaneous Tissue		Diabetes mellitus with complication	E1063	Type 1 diabetes mellitus with oral complications					clinician	Endocrine
Endocrine, Nutritional and Metabolic Diseases	END003	Diabetes mellitus with complication	E10630	Type 1 diabetes mellitus with periodontal disease					clinician	Endocrine
Endocrine, Nutritional and Metabolic Diseases	END003	Diabetes mellitus with complication	E10638	Type 1 diabetes mellitus with other oral complications					clinician	Endocrine
Endocrine, Nutritional and Metabolic Diseases		Diabetes mellitus with complication	E1064	Type 1 diabetes mellitus with hypoglycemia					clinician	Endocrine
Endocrine, Nutritional and Metabolic Diseases		Diabetes mellitus with complication	E10640	Type 1 diabetes mellitus with hypoglycemia without coma					clinician	Endocrine
Endocrine, Nutritional and Metabolic Diseases	END003	Diabetes mellitus with complication	E10641	Type 1 diabetes mellitus with hypoglycemia with coma					clinician	Endocrine
Endocrine, Nutritional and Metabolic Diseases	END003	Diabetes mellitus with complication	E10649	Type 1 diabetes mellitus with hypoglycemia without coma					clinician	Endocrine
Endocrine, Nutritional and Metabolic Diseases	END003	Diabetes mellitus with complication	E1065	Type 1 diabetes mellitus with hyperglycemia					clinician	Endocrine
Endocrine, Nutritional and Metabolic Diseases	END003	Diabetes mellitus with complication	E1069	Type 1 diabetes mellitus with other specified complication					clinician	Endocrine
Endocrine, Nutritional and Metabolic Diseases	END003	Diabetes mellitus with complication	E108	Type 1 diabetes mellitus with unspecified complications					clinician	Endocrine
Endocrine, Nutritional and Metabolic Diseases	END002	Diabetes mellitus with complication	E109	Type 1 diabetes mellitus without complications					clinician	Endocrine
Endocrine, Nutritional and Metabolic Diseases		Diabetes mellitus without complication	E11	Type 2 diabetes mellitus					clinician	Endocrine
Endocrine, Nutritional and Metabolic Diseases		Diabetes mellitus with complication	E110	Type 2 diabetes mellitus with hyperosmolarity					clinician	Endocrine
Endocrine, Nutritional and Metabolic Diseases	END003	Diabetes mellitus with complication	E1100	Type 2 diabetes mellitus with hyperosmolarity without nonketotic hyperglycemic-hyperosmolar coma (NKHHC)			X	Type 2 Diabetes	clinician	Endocrine
Endocrine, Nutritional and Metabolic Diseases	END003	Diabetes mellitus with complication	E1101	Type 2 diabetes mellitus with hyperosmolarity with coma			X	Type 2 Diabetes	clinician	Endocrine
Endocrine, Nutritional and Metabolic Diseases		Diabetes mellitus with complication	E111	Type 2 diabetes mellitus with ketoacidosis					clinician	Endocrine
Endocrine, Nutritional and Metabolic Diseases	END003	Diabetes mellitus with complication	E1110	Type 2 diabetes mellitus with ketoacidosis without coma			X	Type 2 Diabetes	clinician	Endocrine
Endocrine, Nutritional and Metabolic Diseases	END003	Diabetes mellitus with complication	E1111	Type 2 diabetes mellitus with ketoacidosis with coma			X	Type 2 Diabetes	clinician	Endocrine
Endocrine, Nutritional and Metabolic Diseases		Diabetes mellitus with complication	E112	Type 2 diabetes mellitus with kidney complications					clinician	Endocrine
Diseases of the Genitourinary System	END003	Diabetes mellitus with complication	E1121	Type 2 diabetes mellitus with diabetic nephropathy			X	Type 2 Diabetes	clinician	Endocrine
Endocrine, Nutritional and Metabolic Diseases	END003	Diabetes mellitus with complication	E1122	Type 2 diabetes mellitus with diabetic chronic kidney disease			X	Type 2 Diabetes	clinician	Endocrine
Endocrine, Nutritional and Metabolic Diseases	END003	Diabetes mellitus with complication	E1129	Type 2 diabetes mellitus with other diabetic kidney complication			X	Type 2 Diabetes	clinician	Endocrine
Endocrine, Nutritional and Metabolic Diseases		Diabetes mellitus with complication	E113	Type 2 diabetes mellitus with ophthalmic complications					clinician	Endocrine
Endocrine, Nutritional and Metabolic Diseases		Diabetes mellitus with complication	E1131	Type 2 diabetes mellitus with unspecified diabetic retinopathy					clinician	Endocrine
Diseases of the Eye and Adnexa	END003	Diabetes mellitus with complication	E11311	Type 2 diabetes mellitus with unspecified diabetic retinopathy with macular edema			X	Type 2 Diabetes	clinician	Endocrine
Diseases of the Eye and Adnexa	END003	Diabetes mellitus with complication	E11319	Type 2 diabetes mellitus with unspecified diabetic retinopathy without macular edema			X	Type 2 Diabetes	clinician	Endocrine
Diseases of the Eye and Adnexa		Diabetes mellitus with complication	E1132	Type 2 diabetes mellitus with mild nonproliferative diabetic retinopathy					clinician	Endocrine
Diseases of the Eye and Adnexa	END003	Diabetes mellitus with complication	E11321	Type 2 diabetes mellitus with mild nonproliferative diabetic retinopathy with macular edema			X	Type 2 Diabetes	clinician	Endocrine
Diseases of the Eye and Adnexa	END003	Diabetes mellitus with complication	E113211	Type 2 diabetes mellitus with mild nonproliferative diabetic retinopathy with macular edema, right eye			X	Type 2 Diabetes	clinician	Endocrine
Diseases of the Eye and Adnexa	END003	Diabetes mellitus with complication	E113212	Type 2 diabetes mellitus with mild nonproliferative diabetic retinopathy with macular edema, left eye			X	Type 2 Diabetes	clinician	Endocrine
Diseases of the Eye and Adnexa	END003	Diabetes mellitus with complication	E113213	Type 2 diabetes mellitus with mild nonproliferative diabetic retinopathy with macular edema, bilateral			X	Type 2 Diabetes	clinician	Endocrine
Diseases of the Eye and Adnexa	END003	Diabetes mellitus with complication	E113219	Type 2 diabetes mellitus with mild nonproliferative diabetic retinopathy with macular edema, unspecified eye			X	Type 2 Diabetes	clinician	Endocrine
Diseases of the Eye and Adnexa	END003	Diabetes mellitus with complication	E11329	Type 2 diabetes mellitus with mild nonproliferative diabetic retinopathy without macular edema			X	Type 2 Diabetes	clinician	Endocrine
Diseases of the Eye and Adnexa	END003	Diabetes mellitus with complication	E113291	Type 2 diabetes mellitus with mild nonproliferative diabetic retinopathy without macular edema, right eye			X	Type 2 Diabetes	clinician	Endocrine
Diseases of the Eye and Adnexa	END003	Diabetes mellitus with complication	E113292	Type 2 diabetes mellitus with mild nonproliferative diabetic retinopathy without macular edema, left eye			X	Type 2 Diabetes	clinician	Endocrine
Diseases of the Eye and Adnexa	END003	Diabetes mellitus with complication	E113293	Type 2 diabetes mellitus with mild nonproliferative diabetic retinopathy without macular edema, bilateral			X	Type 2 Diabetes	clinician	Endocrine
Diseases of the Eye and Adnexa	END003	Diabetes mellitus with complication	E113299	Type 2 diabetes mellitus with mild nonproliferative diabetic retinopathy without macular edema, unspecified eye			X	Type 2 Diabetes	clinician	Endocrine
Diseases of the Eye and Adnexa		Diabetes mellitus with complication	E1133	Type 2 diabetes mellitus with moderate nonproliferative diabetic retinopathy					clinician	Endocrine
Diseases of the Eye and Adnexa	END003	Diabetes mellitus with complication	E11331	Type 2 diabetes mellitus with moderate nonproliferative diabetic retinopathy with macular edema			X	Type 2 Diabetes	clinician	Endocrine
Diseases of the Eye and Adnexa	END003	Diabetes mellitus with complication	E113311	Type 2 diabetes mellitus with moderate nonproliferative diabetic retinopathy with macular edema, right eye			X	Type 2 Diabetes	clinician	Endocrine
Diseases of the Eye and Adnexa	END003	Diabetes mellitus with complication	E113312	Type 2 diabetes mellitus with moderate nonproliferative diabetic retinopathy with macular edema, left eye			X	Type 2 Diabetes	clinician	Endocrine
Diseases of the Eye and Adnexa	END003	Diabetes mellitus with complication	E113313	Type 2 diabetes mellitus with moderate nonproliferative diabetic retinopathy with macular edema, bilateral			X	Type 2 Diabetes	clinician	Endocrine
Diseases of the Eye and Adnexa	END003	Diabetes mellitus with complication	E113319	Type 2 diabetes mellitus with moderate nonproliferative diabetic retinopathy with macular edema, unspecified eye			X	Type 2 Diabetes	clinician	Endocrine
Diseases of the Eye and Adnexa	END003	Diabetes mellitus with complication	E11339	Type 2 diabetes mellitus with moderate nonproliferative diabetic retinopathy without macular edema			X	Type 2 Diabetes	clinician	Endocrine
Diseases of the Eye and Adnexa	END003	Diabetes mellitus with complication	E113391	Type 2 diabetes mellitus with moderate nonproliferative diabetic retinopathy without macular edema, right eye			X	Type 2 Diabetes	clinician	Endocrine
Diseases of the Eye and Adnexa	END003	Diabetes mellitus with complication	E113392	Type 2 diabetes mellitus with moderate nonproliferative diabetic retinopathy without macular edema, left eye			X	Type 2 Diabetes	clinician	Endocrine
Diseases of the Eye and Adnexa	END003	Diabetes mellitus with complication	E113393	Type 2 diabetes mellitus with moderate nonproliferative diabetic retinopathy without macular edema, bilateral			X	Type 2 Diabetes	clinician	Endocrine
Diseases of the Eye and Adnexa	END003	Diabetes mellitus with complication	E113399	Type 2 diabetes mellitus with moderate nonproliferative diabetic retinopathy without macular edema, unspecified eye			X	Type 2 Diabetes	clinician	Endocrine
Diseases of the Eye and Adnexa		Diabetes mellitus with complication	E1134	Type 2 diabetes mellitus with severe nonproliferative diabetic retinopathy					clinician	Endocrine
Diseases of the Eye and Adnexa	END003	Diabetes mellitus with complication	E11341	Type 2 diabetes mellitus with severe nonproliferative diabetic retinopathy with macular edema			X	Type 2 Diabetes	clinician	Endocrine
Diseases of the Eye and Adnexa	END003	Diabetes mellitus with complication	E113411	Type 2 diabetes mellitus with severe nonproliferative diabetic retinopathy with macular edema, right eye			X	Type 2 Diabetes	clinician	Endocrine
Diseases of the Eye and Adnexa	END003	Diabetes mellitus with complication	E113412	Type 2 diabetes mellitus with severe nonproliferative diabetic retinopathy with macular edema, left eye			X	Type 2 Diabetes	clinician	Endocrine
Diseases of the Eye and Adnexa	END003	Diabetes mellitus with complication	E113413	Type 2 diabetes mellitus with severe nonproliferative diabetic retinopathy with macular edema, bilateral			X	Type 2 Diabetes	clinician	Endocrine
Diseases of the Eye and Adnexa	END003	Diabetes mellitus with complication	E113419	Type 2 diabetes mellitus with severe nonproliferative diabetic retinopathy with macular edema, unspecified eye			X	Type 2 Diabetes	clinician	Endocrine
Diseases of the Eye and Adnexa	END003	Diabetes mellitus with complication	E11349	Type 2 diabetes mellitus with severe nonproliferative diabetic retinopathy without macular edema			X	Type 2 Diabetes	clinician	Endocrine
Diseases of the Eye and Adnexa	END003	Diabetes mellitus with complication	E113491	Type 2 diabetes mellitus with severe nonproliferative diabetic retinopathy without macular edema, right eye			X	Type 2 Diabetes	clinician	Endocrine
Diseases of the Eye and Adnexa	END003	Diabetes mellitus with complication	E113492	Type 2 diabetes mellitus with severe nonproliferative diabetic retinopathy without macular edema, left eye			X	Type 2 Diabetes	clinician	Endocrine
Diseases of the Eye and Adnexa	END003	Diabetes mellitus with complication	E113493	Type 2 diabetes mellitus with severe nonproliferative diabetic retinopathy without macular edema, bilateral			X	Type 2 Diabetes	clinician	Endocrine
Diseases of the Eye and Adnexa	END003	Diabetes mellitus with complication	E113499	Type 2 diabetes mellitus with severe nonproliferative diabetic retinopathy without macular edema, unspecified eye			X	Type 2 Diabetes	clinician	Endocrine
Diseases of the Eye and Adnexa		Diabetes mellitus with complication	E1135	Type 2 diabetes mellitus with proliferative diabetic retinopathy					clinician	Endocrine
Diseases of the Eye and Adnexa	END003	Diabetes mellitus with complication	E11351	Type 2 diabetes mellitus with proliferative diabetic retinopathy with macular edema			X	Type 2 Diabetes	clinician	Endocrine
Diseases of the Eye and Adnexa	END003	Diabetes mellitus with complication	E113511	Type 2 diabetes mellitus with proliferative diabetic retinopathy with macular edema, right eye			X	Type 2 Diabetes	clinician	Endocrine
Diseases of the Eye and Adnexa	END003	Diabetes mellitus with complication	E113512	Type 2 diabetes mellitus with proliferative diabetic retinopathy with macular edema, left eye			X	Type 2 Diabetes	clinician	Endocrine
Diseases of the Eye and Adnexa	END003	Diabetes mellitus with complication	E113513	Type 2 diabetes mellitus with proliferative diabetic retinopathy with macular edema, bilateral			X	Type 2 Diabetes	clinician	Endocrine
Diseases of the Eye and Adnexa	END003	Diabetes mellitus with complication	E113519	Type 2 diabetes mellitus with proliferative diabetic retinopathy with macular edema, unspecified eye			X	Type 2 Diabetes	clinician	Endocrine
Diseases of the Eye and Adnexa		Diabetes mellitus with complication	E11352	Type 2 diabetes mellitus with proliferative diabetic retinopathy with traction retinal detachment involving the macula					clinician	Endocrine
Diseases of the Eye and Adnexa	END003	Diabetes mellitus with complication	E113521	Type 2 diabetes mellitus with proliferative diabetic retinopathy with traction retinal detachment involving the macula, right eye					clinician	Endocrine
Diseases of the Eye and Adnexa	END003	Diabetes mellitus with complication	E113522	Type 2 diabetes mellitus with proliferative diabetic retinopathy with traction retinal detachment involving the macula, left eye					clinician	Endocrine
Diseases of the Eye and Adnexa	END003	Diabetes mellitus with complication	E113523	Type 2 diabetes mellitus with proliferative diabetic retinopathy with traction retinal detachment involving the macula, bilateral					clinician	Endocrine
Diseases of the Eye and Adnexa	END003	Diabetes mellitus with complication	E113529	Type 2 diabetes mellitus with proliferative diabetic retinopathy with traction retinal detachment involving the macula, unspecified eye					clinician	Endocrine
Diseases of the Eye and Adnexa		Diabetes mellitus with complication	E11353	Type 2 diabetes mellitus with proliferative diabetic retinopathy with traction retinal detachment not involving the macula					clinician	Endocrine
Diseases of the Eye and Adnexa	END003	Diabetes mellitus with complication	E113531	Type 2 diabetes mellitus with proliferative diabetic retinopathy with traction retinal detachment not involving the macula, right eye					clinician	Endocrine
Diseases of the Eye and Adnexa	END003	Diabetes mellitus with complication	E113532	Type 2 diabetes mellitus with proliferative diabetic retinopathy with traction retinal detachment not involving the macula, left eye					clinician	Endocrine
Diseases of the Eye and Adnexa	END003	Diabetes mellitus with complication	E113533	Type 2 diabetes mellitus with proliferative diabetic retinopathy with traction retinal detachment not involving the macula, bilateral					clinician	Endocrine
Diseases of the Eye and Adnexa	END003	Diabetes mellitus with complication	E113539	Type 2 diabetes mellitus with proliferative diabetic retinopathy with traction retinal detachment not involving the macula, unspecified eye					clinician	Endocrine
Diseases of the Eye and Adnexa		Diabetes mellitus with complication	E11354	Type 2 diabetes mellitus with proliferative diabetic retinopathy with combined traction retinal detachment and rhegmatogenous retinal detachment					clinician	Endocrine
Diseases of the Eye and Adnexa	END003	Diabetes mellitus with complication	E113541	Type 2 diabetes mellitus with proliferative diabetic retinopathy with combined traction retinal detachment and rhegmatogenous retinal detachment, right eye					clinician	Endocrine
Diseases of the Eye and Adnexa	END003	Diabetes mellitus with complication	E113542	Type 2 diabetes mellitus with proliferative diabetic retinopathy with combined traction retinal detachment and rhegmatogenous retinal detachment, left eye					clinician	Endocrine
Diseases of the Eye and Adnexa	END003	Diabetes mellitus with complication	E113543	Type 2 diabetes mellitus with proliferative diabetic retinopathy with combined traction retinal detachment and rhegmatogenous retinal detachment, bilateral					clinician	Endocrine
Diseases of the Eye and Adnexa	END003	Diabetes mellitus with complication	E113549	Type 2 diabetes mellitus with proliferative diabetic retinopathy with combined traction retinal detachment and rhegmatogenous retinal detachment, unspecified eye					clinician	Endocrine
Diseases of the Eye and Adnexa		Diabetes mellitus with complication	E11355	Type 2 diabetes mellitus with stable proliferative diabetic retinopathy					clinician	Endocrine
Diseases of the Eye and Adnexa	END003	Diabetes mellitus with complication	E113551	Type 2 diabetes mellitus with stable proliferative diabetic retinopathy, right eye					clinician	Endocrine
Diseases of the Eye and Adnexa	END003	Diabetes mellitus with complication	E113552	Type 2 diabetes mellitus with stable proliferative diabetic retinopathy, left eye					clinician	Endocrine
Diseases of the Eye and Adnexa	END003	Diabetes mellitus with complication	E113553	Type 2 diabetes mellitus with stable proliferative diabetic retinopathy, bilateral					clinician	Endocrine
Diseases of the Eye and Adnexa	END003	Diabetes mellitus with complication	E113559	Type 2 diabetes mellitus with stable proliferative diabetic retinopathy, unspecified eye					clinician	Endocrine
Diseases of the Eye and Adnexa	END003	Diabetes mellitus with complication	E11359	Type 2 diabetes mellitus with proliferative diabetic retinopathy without macular edema			X	Type 2 Diabetes	clinician	Endocrine
Diseases of the Eye and Adnexa	END003	Diabetes mellitus with complication	E113591	Type 2 diabetes mellitus with proliferative diabetic retinopathy without macular edema, right eye			X	Type 2 Diabetes	clinician	Endocrine
Diseases of the Eye and Adnexa	END003	Diabetes mellitus with complication	E113592	Type 2 diabetes mellitus with proliferative diabetic retinopathy without macular edema, left eye			X	Type 2 Diabetes	clinician	Endocrine
Diseases of the Eye and Adnexa	END003	Diabetes mellitus with complication	E113593	Type 2 diabetes mellitus with proliferative diabetic retinopathy without macular edema, bilateral			X	Type 2 Diabetes	clinician	Endocrine
Diseases of the Eye and Adnexa	END003	Diabetes mellitus with complication	E113599	Type 2 diabetes mellitus with proliferative diabetic retinopathy without macular edema, unspecified eye			X	Type 2 Diabetes	clinician	Endocrine
Endocrine, Nutritional and Metabolic Diseases	END003	Diabetes mellitus with complication	E1136	Type 2 diabetes mellitus with diabetic cataract			X	Type 2 Diabetes	clinician	Endocrine
Endocrine, Nutritional and Metabolic Diseases		Diabetes mellitus with complication	E1137	Type 2 diabetes mellitus with diabetic macular edema, resolved following treatment					clinician	Endocrine
Endocrine, Nutritional and Metabolic Diseases	END003	Diabetes mellitus with complication	E1137X1	Type 2 diabetes mellitus with diabetic macular edema, resolved following treatment, right eye			X	Type 2 Diabetes	clinician	Endocrine
Endocrine, Nutritional and Metabolic Diseases	END003	Diabetes mellitus with complication	E1137X2	Type 2 diabetes mellitus with diabetic macular edema, resolved following treatment, left eye			X	Type 2 Diabetes	clinician	Endocrine
Endocrine, Nutritional and Metabolic Diseases	END003	Diabetes mellitus with complication	E1137X3	Type 2 diabetes mellitus with diabetic macular edema, resolved following treatment, bilateral			X	Type 2 Diabetes	clinician	Endocrine
Endocrine, Nutritional and Metabolic Diseases	END003	Diabetes mellitus with complication	E1137X9	Type 2 diabetes mellitus with diabetic macular edema, resolved following treatment, unspecified eye			X	Type 2 Diabetes	clinician	Endocrine
Endocrine, Nutritional and Metabolic Diseases	END003	Diabetes mellitus with complication	E1139	Type 2 diabetes mellitus with other diabetic ophthalmic complication			X	Type 2 Diabetes	clinician	Endocrine
Diseases of the Nervous System		Diabetes mellitus with complication	E114	Type 2 diabetes mellitus with neurological complications					clinician	Endocrine
Diseases of the Nervous System	END003	Diabetes mellitus with complication	E1140	Type 2 diabetes mellitus with diabetic neuropathy, unspecified			X	Type 2 Diabetes	clinician	Endocrine
Diseases of the Nervous System	END003	Diabetes mellitus with complication	E1141	Type 2 diabetes mellitus with diabetic mononeuropathy			X	Type 2 Diabetes	clinician	Endocrine
Diseases of the Nervous System	END003	Diabetes mellitus with complication	E1142	Type 2 diabetes mellitus with diabetic polyneuropathy			X	Type 2 Diabetes	clinician	Endocrine
Diseases of the Nervous System	END003	Diabetes mellitus with complication	E1143	Type 2 diabetes mellitus with diabetic autonomic (poly)neuropathy			X	Type 2 Diabetes	clinician	Endocrine
Diseases of the Nervous System	END003	Diabetes mellitus with complication	E1144	Type 2 diabetes mellitus with diabetic amyotrophy			X	Type 2 Diabetes	clinician	Endocrine
Endocrine, Nutritional and Metabolic Diseases	END003	Diabetes mellitus with complication	E1149	Type 2 diabetes mellitus with other diabetic neurological complication			X	Type 2 Diabetes	clinician	Endocrine
Diseases of the Circulatory System		Diabetes mellitus with complication	E115	Type 2 diabetes mellitus with circulatory complications					clinician	Endocrine
Diseases of the Circulatory System	CIR032	Other specified and unspecified circulatory disease	E1151	Type 2 diabetes mellitus with diabetic peripheral angiopathy without gangrene			0	1	clinician	Endocrine
Diseases of the Circulatory System	CIR032	Diabetes mellitus with complication	E1151	Type 2 diabetes mellitus with diabetic peripheral angiopathy without gangrene			X	Type 2 Diabetes	clinician	Endocrine
Diseases of the Circulatory System	CIR028	Gangrene	E1152	Type 2 diabetes mellitus with diabetic peripheral angiopathy with gangrene		1	0	1	clinician	Endocrine
Diseases of the Circulatory System	CIR028	Diabetes mellitus with complication	E1152	Type 2 diabetes mellitus with diabetic peripheral angiopathy with gangrene			X	Type 2 Diabetes	clinician	Endocrine
Endocrine, Nutritional and Metabolic Diseases	END003	Diabetes mellitus with complication	E1159	Type 2 diabetes mellitus with other circulatory complications			X	Type 2 Diabetes	clinician	Endocrine
Endocrine, Nutritional and Metabolic Diseases		Diabetes mellitus with complication	E116	Type 2 diabetes mellitus with other specified complications					clinician	Endocrine
Endocrine, Nutritional and Metabolic Diseases		Diabetes mellitus with complication	E1161	Type 2 diabetes mellitus with diabetic arthropathy					clinician	Endocrine
Diseases of the Musculoskeletal System and Connective Tissue	END003	Diabetes mellitus with complication	E11610	Type 2 diabetes mellitus with diabetic neuropathic arthropathy			X	Type 2 Diabetes	clinician	Endocrine
Diseases of the Musculoskeletal System and Connective Tissue	END003	Diabetes mellitus with complication	E11618	Type 2 diabetes mellitus with other diabetic arthropathy			X	Type 2 Diabetes	clinician	Endocrine
Diseases of the Skin and Subcutaneous Tissue		Diabetes mellitus with complication	E1162	Type 2 diabetes mellitus with skin complications					clinician	Endocrine
Diseases of the Skin and Subcutaneous Tissue	END003	Diabetes mellitus with complication	E11620	Type 2 diabetes mellitus with diabetic dermatitis			X	Type 2 Diabetes	clinician	Endocrine
Diseases of the Skin and Subcutaneous Tissue	END003	Diabetes mellitus with complication	E11621	Type 2 diabetes mellitus with foot ulcer			X	Type 2 Diabetes	clinician	Endocrine
Diseases of the Skin and Subcutaneous Tissue	END003	Diabetes mellitus with complication	E11622	Type 2 diabetes mellitus with other skin ulcer			X	Type 2 Diabetes	clinician	Endocrine
Endocrine, Nutritional and Metabolic Diseases	END003	Diabetes mellitus with complication	E11628	Type 2 diabetes mellitus with other skin complications			X	Type 2 Diabetes	clinician	Endocrine
Endocrine, Nutritional and Metabolic Diseases		Diabetes mellitus with complication	E1163	Type 2 diabetes mellitus with oral complications					clinician	Endocrine
Endocrine, Nutritional and Metabolic Diseases	END003	Diabetes mellitus with complication	E11630	Type 2 diabetes mellitus with periodontal disease			X	Type 2 Diabetes	clinician	Endocrine
Endocrine, Nutritional and Metabolic Diseases	END003	Diabetes mellitus with complication	E11638	Type 2 diabetes mellitus with other oral complications			X	Type 2 Diabetes	clinician	Endocrine
Endocrine, Nutritional and Metabolic Diseases		Diabetes mellitus with complication	E1164	Type 2 diabetes mellitus with hypoglycemia					clinician	Endocrine
Endocrine, Nutritional and Metabolic Diseases		Diabetes mellitus with complication	E11640	Type 2 diabetes mellitus with hypoglycemia without coma					clinician	Endocrine
Endocrine, Nutritional and Metabolic Diseases	END003	Diabetes mellitus with complication	E11641	Type 2 diabetes mellitus with hypoglycemia with coma			X	Type 2 Diabetes	clinician	Endocrine
Endocrine, Nutritional and Metabolic Diseases	END003	Diabetes mellitus with complication	E11649	Type 2 diabetes mellitus with hypoglycemia without coma			X	Type 2 Diabetes	clinician	Endocrine
Endocrine, Nutritional and Metabolic Diseases	END003	Diabetes mellitus with complication	E1165	Type 2 diabetes mellitus with hyperglycemia			X	Type 2 Diabetes	clinician	Endocrine
Endocrine, Nutritional and Metabolic Diseases	END003	Diabetes mellitus with complication	E1169	Type 2 diabetes mellitus with other specified complication			X	Type 2 Diabetes	clinician	Endocrine
Endocrine, Nutritional and Metabolic Diseases	END003	Diabetes mellitus with complication	E118	Type 2 diabetes mellitus with unspecified complications			X	Type 2 Diabetes	clinician	Endocrine
Endocrine, Nutritional and Metabolic Diseases	END002	Diabetes mellitus with complication	E119	Type 2 diabetes mellitus without complications			X	Type 2 Diabetes	clinician	Endocrine
Endocrine, Nutritional and Metabolic Diseases		Diabetes mellitus with complication	E13	Other specified diabetes mellitus					clinician	Endocrine
Endocrine, Nutritional and Metabolic Diseases		Diabetes mellitus with complication	E130	Other specified diabetes mellitus with hyperosmolarity					clinician	Endocrine
Endocrine, Nutritional and Metabolic Diseases	END003	Diabetes mellitus with complication	E1300	Other specified diabetes mellitus with hyperosmolarity without nonketotic hyperglycemic-hyperosmolar coma (NKHHC)					clinician	Endocrine
Endocrine, Nutritional and Metabolic Diseases	END003	Diabetes mellitus with complication	E1301	Other specified diabetes mellitus with hyperosmolarity with coma					clinician	Endocrine
Endocrine, Nutritional and Metabolic Diseases		Diabetes mellitus with complication	E131	Other specified diabetes mellitus with ketoacidosis					clinician	Endocrine
Endocrine, Nutritional and Metabolic Diseases	END003	Diabetes mellitus with complication	E1310	Other specified diabetes mellitus with ketoacidosis without coma					clinician	Endocrine
Endocrine, Nutritional and Metabolic Diseases	END003	Diabetes mellitus with complication	E1311	Other specified diabetes mellitus with ketoacidosis with coma					clinician	Endocrine
Endocrine, Nutritional and Metabolic Diseases		Diabetes mellitus with complication	E132	Other specified diabetes mellitus with kidney complications					clinician	Endocrine
Diseases of the Genitourinary System	END003	Diabetes mellitus with complication	E1321	Other specified diabetes mellitus with diabetic nephropathy					clinician	Endocrine
Endocrine, Nutritional and Metabolic Diseases	END003	Diabetes mellitus with complication	E1322	Other specified diabetes mellitus with diabetic chronic kidney disease					clinician	Endocrine
Endocrine, Nutritional and Metabolic Diseases	END003	Diabetes mellitus with complication	E1329	Other specified diabetes mellitus with other diabetic kidney complication					clinician	Endocrine
Diseases of the Eye and Adnexa		Diabetes mellitus with complication	E133	Other specified diabetes mellitus with ophthalmic complications					clinician	Endocrine
Diseases of the Eye and Adnexa		Diabetes mellitus with complication	E1331	Other specified diabetes mellitus with unspecified diabetic retinopathy					clinician	Endocrine
Diseases of the Eye and Adnexa	END003	Diabetes mellitus with complication	E13311	Other specified diabetes mellitus with unspecified diabetic retinopathy with macular edema					clinician	Endocrine
Diseases of the Eye and Adnexa	END003	Diabetes mellitus with complication	E13319	Other specified diabetes mellitus with unspecified diabetic retinopathy without macular edema					clinician	Endocrine
Diseases of the Eye and Adnexa		Diabetes mellitus with complication	E1332	Other specified diabetes mellitus with mild nonproliferative diabetic retinopathy					clinician	Endocrine
Diseases of the Eye and Adnexa	END003	Diabetes mellitus with complication	E13321	Other specified diabetes mellitus with mild nonproliferative diabetic retinopathy with macular edema					clinician	Endocrine
Diseases of the Eye and Adnexa	END003	Diabetes mellitus with complication	E133211	Other specified diabetes mellitus with mild nonproliferative diabetic retinopathy with macular edema, right eye					clinician	Endocrine
Diseases of the Eye and Adnexa	END003	Diabetes mellitus with complication	E133212	Other specified diabetes mellitus with mild nonproliferative diabetic retinopathy with macular edema, left eye					clinician	Endocrine
Diseases of the Eye and Adnexa	END003	Diabetes mellitus with complication	E133213	Other specified diabetes mellitus with mild nonproliferative diabetic retinopathy with macular edema, bilateral					clinician	Endocrine
Diseases of the Eye and Adnexa	END003	Diabetes mellitus with complication	E133219	Other specified diabetes mellitus with mild nonproliferative diabetic retinopathy with macular edema, unspecified eye					clinician	Endocrine
Diseases of the Eye and Adnexa	END003	Diabetes mellitus with complication	E13329	Other specified diabetes mellitus with mild nonproliferative diabetic retinopathy without macular edema					clinician	Endocrine
Diseases of the Eye and Adnexa	END003	Diabetes mellitus with complication	E133291	Other specified diabetes mellitus with mild nonproliferative diabetic retinopathy without macular edema, right eye					clinician	Endocrine
Diseases of the Eye and Adnexa	END003	Diabetes mellitus with complication	E133292	Other specified diabetes mellitus with mild nonproliferative diabetic retinopathy without macular edema, left eye					clinician	Endocrine
Diseases of the Eye and Adnexa	END003	Diabetes mellitus with complication	E133293	Other specified diabetes mellitus with mild nonproliferative diabetic retinopathy without macular edema, bilateral					clinician	Endocrine
Diseases of the Eye and Adnexa	END003	Diabetes mellitus with complication	E133299	Other specified diabetes mellitus with mild nonproliferative diabetic retinopathy without macular edema, unspecified eye					clinician	Endocrine
Diseases of the Eye and Adnexa		Diabetes mellitus with complication	E1333	Other specified diabetes mellitus with moderate nonproliferative diabetic retinopathy					clinician	Endocrine
Diseases of the Eye and Adnexa	END003	Diabetes mellitus with complication	E13331	Other specified diabetes mellitus with moderate nonproliferative diabetic retinopathy with macular edema					clinician	Endocrine
Diseases of the Eye and Adnexa	END003	Diabetes mellitus with complication	E133311	Other specified diabetes mellitus with moderate nonproliferative diabetic retinopathy with macular edema, right eye					clinician	Endocrine
Diseases of the Eye and Adnexa	END003	Diabetes mellitus with complication	E133312	Other specified diabetes mellitus with moderate nonproliferative diabetic retinopathy with macular edema, left eye					clinician	Endocrine
Diseases of the Eye and Adnexa	END003	Diabetes mellitus with complication	E133313	Other specified diabetes mellitus with moderate nonproliferative diabetic retinopathy with macular edema, bilateral					clinician	Endocrine
Diseases of the Eye and Adnexa	END003	Diabetes mellitus with complication	E133319	Other specified diabetes mellitus with moderate nonproliferative diabetic retinopathy with macular edema, unspecified eye					clinician	Endocrine
Diseases of the Eye and Adnexa	END003	Diabetes mellitus with complication	E13339	Other specified diabetes mellitus with moderate nonproliferative diabetic retinopathy without macular edema					clinician	Endocrine
Diseases of the Eye and Adnexa	END003	Diabetes mellitus with complication	E133391	Other specified diabetes mellitus with moderate nonproliferative diabetic retinopathy without macular edema, right eye					clinician	Endocrine
Diseases of the Eye and Adnexa	END003	Diabetes mellitus with complication	E133392	Other specified diabetes mellitus with moderate nonproliferative diabetic retinopathy without macular edema, left eye					clinician	Endocrine
Diseases of the Eye and Adnexa	END003	Diabetes mellitus with complication	E133393	Other specified diabetes mellitus with moderate nonproliferative diabetic retinopathy without macular edema, bilateral					clinician	Endocrine
Diseases of the Eye and Adnexa	END003	Diabetes mellitus with complication	E133399	Other specified diabetes mellitus with moderate nonproliferative diabetic retinopathy without macular edema, unspecified eye					clinician	Endocrine
Diseases of the Eye and Adnexa		Diabetes mellitus with complication	E1334	Other specified diabetes mellitus with severe nonproliferative diabetic retinopathy					clinician	Endocrine
Diseases of the Eye and Adnexa	END003	Diabetes mellitus with complication	E13341	Other specified diabetes mellitus with severe nonproliferative diabetic retinopathy with macular edema					clinician	Endocrine
Diseases of the Eye and Adnexa	END003	Diabetes mellitus with complication	E133411	Other specified diabetes mellitus with severe nonproliferative diabetic retinopathy with macular edema, right eye					clinician	Endocrine
Diseases of the Eye and Adnexa	END003	Diabetes mellitus with complication	E133412	Other specified diabetes mellitus with severe nonproliferative diabetic retinopathy with macular edema, left eye					clinician	Endocrine
Diseases of the Eye and Adnexa	END003	Diabetes mellitus with complication	E133413	Other specified diabetes mellitus with severe nonproliferative diabetic retinopathy with macular edema, bilateral					clinician	Endocrine
Diseases of the Eye and Adnexa	END003	Diabetes mellitus with complication	E133419	Other specified diabetes mellitus with severe nonproliferative diabetic retinopathy with macular edema, unspecified eye					clinician	Endocrine
Diseases of the Eye and Adnexa	END003	Diabetes mellitus with complication	E13349	Other specified diabetes mellitus with severe nonproliferative diabetic retinopathy without macular edema					clinician	Endocrine
Diseases of the Eye and Adnexa	END003	Diabetes mellitus with complication	E133491	Other specified diabetes mellitus with severe nonproliferative diabetic retinopathy without macular edema, right eye					clinician	Endocrine
Diseases of the Eye and Adnexa	END003	Diabetes mellitus with complication	E133492	Other specified diabetes mellitus with severe nonproliferative diabetic retinopathy without macular edema, left eye					clinician	Endocrine
Diseases of the Eye and Adnexa	END003	Diabetes mellitus with complication	E133493	Other specified diabetes mellitus with severe nonproliferative diabetic retinopathy without macular edema, bilateral					clinician	Endocrine
Diseases of the Eye and Adnexa	END003	Diabetes mellitus with complication	E133499	Other specified diabetes mellitus with severe nonproliferative diabetic retinopathy without macular edema, unspecified eye					clinician	Endocrine
Diseases of the Eye and Adnexa		Diabetes mellitus with complication	E1335	Other specified diabetes mellitus with proliferative diabetic retinopathy					clinician	Endocrine
Diseases of the Eye and Adnexa	END003	Diabetes mellitus with complication	E13351	Other specified diabetes mellitus with proliferative diabetic retinopathy with macular edema					clinician	Endocrine
Diseases of the Eye and Adnexa	END003	Diabetes mellitus with complication	E133511	Other specified diabetes mellitus with proliferative diabetic retinopathy with macular edema, right eye					clinician	Endocrine
Diseases of the Eye and Adnexa	END003	Diabetes mellitus with complication	E133512	Other specified diabetes mellitus with proliferative diabetic retinopathy with macular edema, left eye					clinician	Endocrine
Diseases of the Eye and Adnexa	END003	Diabetes mellitus with complication	E133513	Other specified diabetes mellitus with proliferative diabetic retinopathy with macular edema, bilateral					clinician	Endocrine
Diseases of the Eye and Adnexa	END003	Diabetes mellitus with complication	E133519	Other specified diabetes mellitus with proliferative diabetic retinopathy with macular edema, unspecified eye					clinician	Endocrine
Diseases of the Eye and Adnexa		Diabetes mellitus with complication	E13352	Other specified diabetes mellitus with proliferative diabetic retinopathy with traction retinal detachment involving the macula					clinician	Endocrine
Diseases of the Eye and Adnexa	END003	Diabetes mellitus with complication	E133521	Other specified diabetes mellitus with proliferative diabetic retinopathy with traction retinal detachment involving the macula, right eye					clinician	Endocrine
Diseases of the Eye and Adnexa	END003	Diabetes mellitus with complication	E133522	Other specified diabetes mellitus with proliferative diabetic retinopathy with traction retinal detachment involving the macula, left eye					clinician	Endocrine
Diseases of the Eye and Adnexa	END003	Diabetes mellitus with complication	E133523	Other specified diabetes mellitus with proliferative diabetic retinopathy with traction retinal detachment involving the macula, bilateral					clinician	Endocrine
Diseases of the Eye and Adnexa	END003	Diabetes mellitus with complication	E133529	Other specified diabetes mellitus with proliferative diabetic retinopathy with traction retinal detachment involving the macula, unspecified eye					clinician	Endocrine
Diseases of the Eye and Adnexa		Diabetes mellitus with complication	E13353	Other specified diabetes mellitus with proliferative diabetic retinopathy with traction retinal detachment not involving the macula					clinician	Endocrine
Diseases of the Eye and Adnexa	END003	Diabetes mellitus with complication	E133531	Other specified diabetes mellitus with proliferative diabetic retinopathy with traction retinal detachment not involving the macula, right eye					clinician	Endocrine
Diseases of the Eye and Adnexa	END003	Diabetes mellitus with complication	E133532	Other specified diabetes mellitus with proliferative diabetic retinopathy with traction retinal detachment not involving the macula, left eye					clinician	Endocrine
Diseases of the Eye and Adnexa	END003	Diabetes mellitus with complication	E133533	Other specified diabetes mellitus with proliferative diabetic retinopathy with traction retinal detachment not involving the macula, bilateral					clinician	Endocrine
Diseases of the Eye and Adnexa	END003	Diabetes mellitus with complication	E133539	Other specified diabetes mellitus with proliferative diabetic retinopathy with traction retinal detachment not involving the macula, unspecified eye					clinician	Endocrine
Diseases of the Eye and Adnexa		Diabetes mellitus with complication	E13354	Other specified diabetes mellitus with proliferative diabetic retinopathy with combined traction retinal detachment and rhegmatogenous retinal detachment					clinician	Endocrine
Diseases of the Eye and Adnexa	END003	Diabetes mellitus with complication	E133541	Other specified diabetes mellitus with proliferative diabetic retinopathy with combined traction retinal detachment and rhegmatogenous retinal detachment, right eye					clinician	Endocrine
Diseases of the Eye and Adnexa	END003	Diabetes mellitus with complication	E133542	Other specified diabetes mellitus with proliferative diabetic retinopathy with combined traction retinal detachment and rhegmatogenous retinal detachment, left eye					clinician	Endocrine
Diseases of the Eye and Adnexa	END003	Diabetes mellitus with complication	E133543	Other specified diabetes mellitus with proliferative diabetic retinopathy with combined traction retinal detachment and rhegmatogenous retinal detachment, bilateral					clinician	Endocrine
Diseases of the Eye and Adnexa	END003	Diabetes mellitus with complication	E133549	Other specified diabetes mellitus with proliferative diabetic retinopathy with combined traction retinal detachment and rhegmatogenous retinal detachment, unspecified eye					clinician	Endocrine
Diseases of the Eye and Adnexa		Diabetes mellitus with complication	E13355	Other specified diabetes mellitus with stable proliferative diabetic retinopathy					clinician	Endocrine
Diseases of the Eye and Adnexa	END003	Diabetes mellitus with complication	E133551	Other specified diabetes mellitus with stable proliferative diabetic retinopathy, right eye					clinician	Endocrine
Diseases of the Eye and Adnexa	END003	Diabetes mellitus with complication	E133552	Other specified diabetes mellitus with stable proliferative diabetic retinopathy, left eye					clinician	Endocrine
Diseases of the Eye and Adnexa	END003	Diabetes mellitus with complication	E133553	Other specified diabetes mellitus with stable proliferative diabetic retinopathy, bilateral					clinician	Endocrine
Diseases of the Eye and Adnexa	END003	Diabetes mellitus with complication	E133559	Other specified diabetes mellitus with stable proliferative diabetic retinopathy, unspecified eye					clinician	Endocrine
Diseases of the Eye and Adnexa	END003	Diabetes mellitus with complication	E13359	Other specified diabetes mellitus with proliferative diabetic retinopathy without macular edema					clinician	Endocrine
Diseases of the Eye and Adnexa	END003	Diabetes mellitus with complication	E133591	Other specified diabetes mellitus with proliferative diabetic retinopathy without macular edema, right eye					clinician	Endocrine
Diseases of the Eye and Adnexa	END003	Diabetes mellitus with complication	E133592	Other specified diabetes mellitus with proliferative diabetic retinopathy without macular edema, left eye					clinician	Endocrine
Diseases of the Eye and Adnexa	END003	Diabetes mellitus with complication	E133593	Other specified diabetes mellitus with proliferative diabetic retinopathy without macular edema, bilateral					clinician	Endocrine
Diseases of the Eye and Adnexa	END003	Diabetes mellitus with complication	E133599	Other specified diabetes mellitus with proliferative diabetic retinopathy without macular edema, unspecified eye					clinician	Endocrine
Endocrine, Nutritional and Metabolic Diseases	END003	Diabetes mellitus with complication	E1336	Other specified diabetes mellitus with diabetic cataract					clinician	Endocrine
Endocrine, Nutritional and Metabolic Diseases		Diabetes mellitus with complication	E1337	Other specified diabetes mellitus with diabetic macular edema, resolved following treatment					clinician	Endocrine
Endocrine, Nutritional and Metabolic Diseases	END003	Diabetes mellitus with complication	E1337X1	Other specified diabetes mellitus with diabetic macular edema, resolved following treatment, right eye					clinician	Endocrine
Endocrine, Nutritional and Metabolic Diseases	END003	Diabetes mellitus with complication	E1337X2	Other specified diabetes mellitus with diabetic macular edema, resolved following treatment, left eye					clinician	Endocrine
Endocrine, Nutritional and Metabolic Diseases	END003	Diabetes mellitus with complication	E1337X3	Other specified diabetes mellitus with diabetic macular edema, resolved following treatment, bilateral					clinician	Endocrine
Endocrine, Nutritional and Metabolic Diseases	END003	Diabetes mellitus with complication	E1337X9	Other specified diabetes mellitus with diabetic macular edema, resolved following treatment, unspecified eye					clinician	Endocrine
Endocrine, Nutritional and Metabolic Diseases	END003	Diabetes mellitus with complication	E1339	Other specified diabetes mellitus with other diabetic ophthalmic complication					clinician	Endocrine
Endocrine, Nutritional and Metabolic Diseases		Diabetes mellitus with complication	E134	Other specified diabetes mellitus with neurological complications					clinician	Endocrine
Diseases of the Nervous System	END003	Diabetes mellitus with complication	E1340	Other specified diabetes mellitus with diabetic neuropathy, unspecified					clinician	Endocrine
Diseases of the Nervous System	END003	Diabetes mellitus with complication	E1341	Other specified diabetes mellitus with diabetic mononeuropathy					clinician	Endocrine
Diseases of the Nervous System	END003	Diabetes mellitus with complication	E1342	Other specified diabetes mellitus with diabetic polyneuropathy					clinician	Endocrine
Diseases of the Nervous System	END003	Diabetes mellitus with complication	E1343	Other specified diabetes mellitus with diabetic autonomic (poly)neuropathy					clinician	Endocrine
Diseases of the Nervous System	END003	Diabetes mellitus with complication	E1344	Other specified diabetes mellitus with diabetic amyotrophy					clinician	Endocrine
Endocrine, Nutritional and Metabolic Diseases	END003	Diabetes mellitus with complication	E1349	Other specified diabetes mellitus with other diabetic neurological complication					clinician	Endocrine
Endocrine, Nutritional and Metabolic Diseases		Diabetes mellitus with complication	E135	Other specified diabetes mellitus with circulatory complications					clinician	Endocrine
Diseases of the Circulatory System	CIR032	Other specified and unspecified circulatory disease	E1351	Other specified diabetes mellitus with diabetic peripheral angiopathy without gangrene			0	1	clinician	Endocrine
Diseases of the Circulatory System	CIR032	Other specified and unspecified circulatory disease	E1351	Other specified diabetes mellitus with diabetic peripheral angiopathy without gangrene					clinician	Endocrine
Diseases of the Circulatory System	CIR028	Gangrene	E1352	Other specified diabetes mellitus with diabetic peripheral angiopathy with gangrene		1	0	1	clinician	Endocrine
Diseases of the Circulatory System	CIR028	Gangrene	E1352	Other specified diabetes mellitus with diabetic peripheral angiopathy with gangrene					clinician	Endocrine
Endocrine, Nutritional and Metabolic Diseases	END003	Diabetes mellitus with complication	E1359	Other specified diabetes mellitus with other circulatory complications					clinician	Endocrine
Endocrine, Nutritional and Metabolic Diseases		Diabetes mellitus with complication	E136	Other specified diabetes mellitus with other specified complications					clinician	Endocrine
Endocrine, Nutritional and Metabolic Diseases		Diabetes mellitus with complication	E1361	Other specified diabetes mellitus with diabetic arthropathy					clinician	Endocrine
Diseases of the Musculoskeletal System and Connective Tissue	END003	Diabetes mellitus with complication	E13610	Other specified diabetes mellitus with diabetic neuropathic arthropathy					clinician	Endocrine
Diseases of the Musculoskeletal System and Connective Tissue	END003	Diabetes mellitus with complication	E13618	Other specified diabetes mellitus with other diabetic arthropathy					clinician	Endocrine
Endocrine, Nutritional and Metabolic Diseases		Diabetes mellitus with complication	E1362	Other specified diabetes mellitus with skin complications					clinician	Endocrine
Endocrine, Nutritional and Metabolic Diseases	END003	Diabetes mellitus with complication	E13620	Other specified diabetes mellitus with diabetic dermatitis					clinician	Endocrine
Diseases of the Skin and Subcutaneous Tissue	END003	Diabetes mellitus with complication	E13621	Other specified diabetes mellitus with foot ulcer					clinician	Endocrine
Diseases of the Skin and Subcutaneous Tissue	END003	Diabetes mellitus with complication	E13622	Other specified diabetes mellitus with other skin ulcer					clinician	Endocrine
Endocrine, Nutritional and Metabolic Diseases	END003	Diabetes mellitus with complication	E13628	Other specified diabetes mellitus with other skin complications					clinician	Endocrine
Endocrine, Nutritional and Metabolic Diseases		Diabetes mellitus with complication	E1363	Other specified diabetes mellitus with oral complications					clinician	Endocrine
Endocrine, Nutritional and Metabolic Diseases	END003	Diabetes mellitus with complication	E13630	Other specified diabetes mellitus with periodontal disease					clinician	Endocrine
Endocrine, Nutritional and Metabolic Diseases	END003	Diabetes mellitus with complication	E13638	Other specified diabetes mellitus with other oral complications					clinician	Endocrine
Endocrine, Nutritional and Metabolic Diseases		Diabetes mellitus with complication	E1364	Other specified diabetes mellitus with hypoglycemia					clinician	Endocrine
Endocrine, Nutritional and Metabolic Diseases		Diabetes mellitus with complication	E13640	Other specified diabetes mellitus with hypoglycemia without coma					clinician	Endocrine
Endocrine, Nutritional and Metabolic Diseases	END003	Diabetes mellitus with complication	E13641	Other specified diabetes mellitus with hypoglycemia with coma					clinician	Endocrine
Endocrine, Nutritional and Metabolic Diseases	END003	Diabetes mellitus with complication	E13649	Other specified diabetes mellitus with hypoglycemia without coma					clinician	Endocrine
Endocrine, Nutritional and Metabolic Diseases	END003	Diabetes mellitus with complication	E1365	Other specified diabetes mellitus with hyperglycemia					clinician	Endocrine
Endocrine, Nutritional and Metabolic Diseases	END003	Diabetes mellitus with complication	E1369	Other specified diabetes mellitus with other specified complication					clinician	Endocrine
Endocrine, Nutritional and Metabolic Diseases	END003	Diabetes mellitus with complication	E138	Other specified diabetes mellitus with unspecified complications					clinician	Endocrine
Endocrine, Nutritional and Metabolic Diseases	END002	Diabetes mellitus without complication	E139	Other specified diabetes mellitus without complications					clinician	Endocrine
Endocrine, Nutritional and Metabolic Diseases	END008	Malnutrition	E40	Kwashiorkor			0	1	agnostic	Gastrointestinal
Endocrine, Nutritional and Metabolic Diseases	END008	Malnutrition	E41	Nutritional marasmus			0	1	agnostic	Gastrointestinal
Endocrine, Nutritional and Metabolic Diseases	END008	Malnutrition	E42	Marasmic kwashiorkor			0	1	agnostic	Gastrointestinal
Endocrine, Nutritional and Metabolic Diseases	END008	Malnutrition	E43	Unspecified severe protein-calorie malnutrition			0	1	agnostic	Gastrointestinal
Endocrine, Nutritional and Metabolic Diseases	END008	Malnutrition	E440	Moderate protein-calorie malnutrition			0	1	agnostic	Gastrointestinal
Endocrine, Nutritional and Metabolic Diseases	END008	Malnutrition	E441	Mild protein-calorie malnutrition			0	1	agnostic	Gastrointestinal
Endocrine, Nutritional and Metabolic Diseases	END008	Malnutrition	E45	Retarded development following protein-calorie malnutrition			0	1	agnostic	Gastrointestinal
Endocrine, Nutritional and Metabolic Diseases	END008	Malnutrition	E46	Unspecified protein-calorie malnutrition			0	1	agnostic	Gastrointestinal
Endocrine, Nutritional and Metabolic Diseases	END011	Fluid and electrolyte disorders	E8770	Fluid overload, unspecified					clinician	General signs and symptoms
Endocrine, Nutritional and Metabolic Diseases	END011	Fluid and electrolyte disorders	E8779	Other fluid overload					clinician	General signs and symptoms
Endocrine, Nutritional and Metabolic Diseases	END011	Fluid and electrolyte disorders	E87	Other disorders of fluid, electrolyte and acid-base balance			0	1	clinician	General signs and symptoms
Endocrine, Nutritional and Metabolic Diseases	END011	Fluid and electrolyte disorders	E877	Fluid overload			0	1	clinician	General signs and symptoms
Diseases of the Nervous System	NVS011	Neurocognitive disorders	F0150	Vascular dementia without behavioral disturbance		1	0	1	agnostic	Neurodevelopment
Diseases of the Nervous System	NVS011	Neurocognitive disorders	F0151	Vascular dementia with behavioral disturbance		1	0	1	agnostic	Neurodevelopment
Diseases of the Nervous System	NVS011	Neurocognitive disorders	F0280	Dementia in other diseases classified elsewhere without behavioral disturbance		1	0	1	agnostic	Neurodevelopment
Diseases of the Nervous System	NVS011	Neurocognitive disorders	F0281	Dementia in other diseases classified elsewhere with behavioral disturbance		1	0	1	agnostic	Neurodevelopment
Diseases of the Nervous System	NVS011	Neurocognitive disorders	F0390	Unspecified dementia without behavioral disturbance		1	0	1	agnostic	Neurodevelopment
Diseases of the Nervous System	NVS011	Neurocognitive disorders	F0391	Unspecified dementia with behavioral disturbance		1	0	1	agnostic	Neurodevelopment
Diseases of the Nervous System	NVS011	Neurocognitive disorders	F04	Amnestic disorder due to known physiological condition		1	1	0	clinician	Neurodevelopment
Diseases of the Nervous System	NVS011	Neurocognitive disorders	F05	Delirium due to known physiological condition		1	1	0	clinician	Neurodevelopment
Mental, Behavioral and Neurodevelopmental Disorders	MBD001	Schizophrenia spectrum and other psychotic disorders	F060	Psychotic disorder with hallucinations due to known physiological condition			0	1	clinician	Mental health
Mental, Behavioral and Neurodevelopmental Disorders	MBD001	Schizophrenia spectrum and other psychotic disorders	F061	Catatonic disorder due to known physiological condition			0	1	clinician	Mental health
Mental, Behavioral and Neurodevelopmental Disorders	MBD001	Schizophrenia spectrum and other psychotic disorders	F062	Psychotic disorder with delusions due to known physiological condition			0	1	clinician	Mental health
Mental, Behavioral and Neurodevelopmental Disorders		Other specified and unspecified mood disorders	F063	Mood disorder due to known physiological condition			0	1	clinician	Mental health
Mental, Behavioral and Neurodevelopmental Disorders	MBD004	Other specified and unspecified mood disorders	F0630	Mood disorder due to known physiological condition, unspecified			0	1	agnostic	Mental health
Mental, Behavioral and Neurodevelopmental Disorders	MBD002	Depressive disorders	F0631	Mood disorder due to known physiological condition with depressive features			0	1	agnostic	Mental health
Mental, Behavioral and Neurodevelopmental Disorders	MBD002	Depressive disorders	F0632	Mood disorder due to known physiological condition with major depressive-like episode			0	1	agnostic	Mental health
Mental, Behavioral and Neurodevelopmental Disorders	MBD003	Bipolar and related disorders	F0633	Mood disorder due to known physiological condition with manic features			0	1	clinician	Mental health
Mental, Behavioral and Neurodevelopmental Disorders	MBD002	Depressive disorders	F0634	Mood disorder due to known physiological condition with mixed features			0	1	agnostic	Mental health
Mental, Behavioral and Neurodevelopmental Disorders	MBD013	Miscellaneous mental and behavioral disorders/conditions	F067	A disorder characterized by impairment of memory, learning difficulties, and reduced ability to concentrate on a task for more than brief periods.
Mental, Behavioral and Neurodevelopmental Disorders	MBD013	Miscellaneous mental and behavioral disorders/conditions	F068	Other specified mental disorders due to known physiological condition			0	1	agnostic	Neurodevelopment
Mental, Behavioral and Neurodevelopmental Disorders	MBD013	Miscellaneous mental and behavioral disorders/conditions	F069	Unspecified mental disorder due to known physiological condition			0	1	agnostic	Neurodevelopment
Mental, Behavioral and Neurodevelopmental Disorders	MBD013	Miscellaneous mental and behavioral disorders/conditions	F07	Personality and behavioral disorders due to known physiological condition			0	1	agnostic	Mental health
Mental, Behavioral and Neurodevelopmental Disorders	MBD013	Miscellaneous mental and behavioral disorders/conditions	F078	Other personality and behavioral disorders due to known physiological condition			0	1	agnostic	Mental health
Diseases of the Nervous System	NVS011	Neurocognitive disorders	F0789	Other personality and behavioral disorders due to known physiological condition		1	0	1	agnostic	Neurodevelopment
Mental, Behavioral and Neurodevelopmental Disorders	MBD013	Miscellaneous mental and behavioral disorders/conditions	F079	Unspecified personality and behavioral disorder due to known physiological condition			0	1	agnostic	Mental health
Mental, Behavioral and Neurodevelopmental Disorders	MBD013	Miscellaneous mental and behavioral disorders/conditions	F09	Unspecified mental disorder due to known physiological condition			0	1	agnostic	Mental health
Mental, Behavioral and Neurodevelopmental Disorders	MBD017	Alcohol-related disorders	F10	Alcohol related disorders			1	0	clinician	Neurodevelopment
Mental, Behavioral and Neurodevelopmental Disorders	MBD017	Alcohol-related disorders	F101	Alcohol abuse			0	1	agnostic	Mental health
Mental, Behavioral and Neurodevelopmental Disorders	MBD017	Alcohol-related disorders	F1010	Alcohol abuse, uncomplicated			0	1	agnostic	Mental health
Mental, Behavioral and Neurodevelopmental Disorders	MBD017	Alcohol-related disorders	F10120	Alcohol abuse with intoxication, uncomplicated			0	1	agnostic	Mental health
Mental, Behavioral and Neurodevelopmental Disorders	MBD017	Alcohol-related disorders	F10121	Alcohol abuse with intoxication delirium			0	1	agnostic	Mental health
Mental, Behavioral and Neurodevelopmental Disorders	MBD017	Alcohol-related disorders	F10129	Alcohol abuse with intoxication, unspecified			0	1	agnostic	Mental health
Mental, Behavioral and Neurodevelopmental Disorders	MBD017	Alcohol-related disorders	F10130	Alcohol abuse with withdrawal, uncomplicated			0	1	agnostic	Mental health
Mental, Behavioral and Neurodevelopmental Disorders	MBD017	Alcohol-related disorders	F10131	Alcohol abuse with withdrawal delirium			0	1	agnostic	Mental health
Mental, Behavioral and Neurodevelopmental Disorders	MBD017	Alcohol-related disorders	F10132	Alcohol abuse with withdrawal with perceptual disturbance			0	1	agnostic	Mental health
Mental, Behavioral and Neurodevelopmental Disorders	MBD017	Alcohol-related disorders	F10139	Alcohol abuse with withdrawal, unspecified			0	1	agnostic	Mental health
Mental, Behavioral and Neurodevelopmental Disorders	MBD017	Alcohol-related disorders	F1014	Alcohol abuse with alcohol-induced mood disorder			0	1	agnostic	Mental health
Mental, Behavioral and Neurodevelopmental Disorders	MBD001	Schizophrenia spectrum and other psychotic disorders	F10150	Alcohol abuse with alcohol-induced psychotic disorder with delusions			0	1	agnostic	Mental health
Mental, Behavioral and Neurodevelopmental Disorders	MBD001	Schizophrenia spectrum and other psychotic disorders	F10151	Alcohol abuse with alcohol-induced psychotic disorder with hallucinations			0	1	agnostic	Mental health
Mental, Behavioral and Neurodevelopmental Disorders	MBD001	Schizophrenia spectrum and other psychotic disorders	F10159	Alcohol abuse with alcohol-induced psychotic disorder, unspecified			0	1	agnostic	Mental health
Mental, Behavioral and Neurodevelopmental Disorders	MBD005	Anxiety and fear-related disorders	F10180	Alcohol abuse with alcohol-induced anxiety disorder			0	1	agnostic	Mental health
Mental, Behavioral and Neurodevelopmental Disorders	MBD017	Alcohol-related disorders	F10181	Alcohol abuse with alcohol-induced sexual dysfunction			0	1	agnostic	Mental health
Mental, Behavioral and Neurodevelopmental Disorders	MBD017	Alcohol-related disorders	F10182	Alcohol abuse with alcohol-induced sleep disorder			0	1	agnostic	Mental health
Mental, Behavioral and Neurodevelopmental Disorders	MBD017	Alcohol-related disorders	F10188	Alcohol abuse with other alcohol-induced disorder			0	1	agnostic	Mental health
Mental, Behavioral and Neurodevelopmental Disorders	MBD017	Alcohol-related disorders	F1019	Alcohol abuse with unspecified alcohol-induced disorder			0	1	agnostic	Mental health
Mental, Behavioral and Neurodevelopmental Disorders	MBD017	Alcohol-related disorders	F102	Alcohol dependence			0	1	agnostic	Mental health
Mental, Behavioral and Neurodevelopmental Disorders	MBD017	Alcohol-related disorders	F1020	Alcohol dependence, uncomplicated			0	1	agnostic	Mental health
Mental, Behavioral and Neurodevelopmental Disorders	MBD017	Alcohol-related disorders	F10220	Alcohol dependence with intoxication, uncomplicated			0	1	agnostic	Mental health
Mental, Behavioral and Neurodevelopmental Disorders	MBD017	Alcohol-related disorders	F10221	Alcohol dependence with intoxication delirium			0	1	agnostic	Mental health
Mental, Behavioral and Neurodevelopmental Disorders	MBD017	Alcohol-related disorders	F10229	Alcohol dependence with intoxication, unspecified			0	1	agnostic	Mental health
Mental, Behavioral and Neurodevelopmental Disorders	MBD017	Alcohol-related disorders	F10230	Alcohol dependence with withdrawal, uncomplicated			0	1	agnostic	Mental health
Mental, Behavioral and Neurodevelopmental Disorders	MBD017	Alcohol-related disorders	F10231	Alcohol dependence with withdrawal delirium			0	1	agnostic	Mental health
Mental, Behavioral and Neurodevelopmental Disorders	MBD017	Alcohol-related disorders	F10232	Alcohol dependence with withdrawal with perceptual disturbance			0	1	agnostic	Mental health
Mental, Behavioral and Neurodevelopmental Disorders	MBD017	Alcohol-related disorders	F10239	Alcohol dependence with withdrawal, unspecified			0	1	agnostic	Mental health
Mental, Behavioral and Neurodevelopmental Disorders	MBD017	Alcohol-related disorders	F1024	Alcohol dependence with alcohol-induced mood disorder			0	1	agnostic	Mental health
Mental, Behavioral and Neurodevelopmental Disorders	MBD001	Schizophrenia spectrum and other psychotic disorders	F10250	Alcohol dependence with alcohol-induced psychotic disorder with delusions			0	1	agnostic	Mental health
Mental, Behavioral and Neurodevelopmental Disorders	MBD001	Schizophrenia spectrum and other psychotic disorders	F10251	Alcohol dependence with alcohol-induced psychotic disorder with hallucinations			0	1	agnostic	Mental health
Mental, Behavioral and Neurodevelopmental Disorders	MBD001	Schizophrenia spectrum and other psychotic disorders	F10259	Alcohol dependence with alcohol-induced psychotic disorder, unspecified			0	1	agnostic	Mental health
Mental, Behavioral and Neurodevelopmental Disorders	MBD017	Alcohol-related disorders	F1026	Alcohol dependence with alcohol-induced persisting amnestic disorder			0	1	agnostic	Mental health
Mental, Behavioral and Neurodevelopmental Disorders	MBD017	Alcohol-related disorders	F1027	Alcohol dependence with alcohol-induced persisting dementia			0	1	agnostic	Mental health
Mental, Behavioral and Neurodevelopmental Disorders	MBD005	Anxiety and fear-related disorders	F10280	Alcohol dependence with alcohol-induced anxiety disorder			0	1	agnostic	Mental health
Mental, Behavioral and Neurodevelopmental Disorders	MBD017	Alcohol-related disorders	F10281	Alcohol dependence with alcohol-induced sexual dysfunction			0	1	agnostic	Mental health
Mental, Behavioral and Neurodevelopmental Disorders	MBD017	Alcohol-related disorders	F10282	Alcohol dependence with alcohol-induced sleep disorder			0	1	agnostic	Mental health
Mental, Behavioral and Neurodevelopmental Disorders	MBD017	Alcohol-related disorders	F10288	Alcohol dependence with other alcohol-induced disorder			0	1	agnostic	Mental health
Mental, Behavioral and Neurodevelopmental Disorders	MBD017	Alcohol-related disorders	F1029	Alcohol dependence with unspecified alcohol-induced disorder			0	1	agnostic	Mental health
Mental, Behavioral and Neurodevelopmental Disorders	MBD017	Alcohol-related disorders	F109	Alcohol use, unspecified			0	1	agnostic	Mental health
Mental, Behavioral and Neurodevelopmental Disorders	MBD017	Alcohol-related disorders	F10920	Alcohol use, unspecified with intoxication, uncomplicated			0	1	agnostic	Mental health
Mental, Behavioral and Neurodevelopmental Disorders	MBD017	Alcohol-related disorders	F10921	Alcohol use, unspecified with intoxication delirium			0	1	agnostic	Mental health
Mental, Behavioral and Neurodevelopmental Disorders	MBD017	Alcohol-related disorders	F10929	Alcohol use, unspecified with intoxication, unspecified			0	1	agnostic	Mental health
Mental, Behavioral and Neurodevelopmental Disorders	MBD017	Alcohol-related disorders	F10930	Alcohol use, unspecified with withdrawal, uncomplicated			0	1	agnostic	Mental health
Mental, Behavioral and Neurodevelopmental Disorders	MBD017	Alcohol-related disorders	F10931	Alcohol use, unspecified with withdrawal delirium			0	1	agnostic	Mental health
Mental, Behavioral and Neurodevelopmental Disorders	MBD017	Alcohol-related disorders	F10932	Alcohol use, unspecified with withdrawal with perceptual disturbance			0	1	agnostic	Mental health
Mental, Behavioral and Neurodevelopmental Disorders	MBD017	Alcohol-related disorders	F10939	Alcohol use, unspecified with withdrawal, unspecified			0	1	agnostic	Mental health
Mental, Behavioral and Neurodevelopmental Disorders	MBD017	Alcohol-related disorders	F1094	Alcohol use, unspecified with alcohol-induced mood disorder			0	1	agnostic	Mental health
Mental, Behavioral and Neurodevelopmental Disorders	MBD001	Schizophrenia spectrum and other psychotic disorders	F10950	Alcohol use, unspecified with alcohol-induced psychotic disorder with delusions			0	1	agnostic	Mental health
Mental, Behavioral and Neurodevelopmental Disorders	MBD001	Schizophrenia spectrum and other psychotic disorders	F10951	Alcohol use, unspecified with alcohol-induced psychotic disorder with hallucinations			0	1	agnostic	Mental health
Mental, Behavioral and Neurodevelopmental Disorders	MBD001	Schizophrenia spectrum and other psychotic disorders	F10959	Alcohol use, unspecified with alcohol-induced psychotic disorder, unspecified			0	1	agnostic	Mental health
Mental, Behavioral and Neurodevelopmental Disorders	MBD017	Alcohol-related disorders	F1096	Alcohol use, unspecified with alcohol-induced persisting amnestic disorder			0	1	agnostic	Mental health
Mental, Behavioral and Neurodevelopmental Disorders	MBD017	Alcohol-related disorders	F1097	Alcohol use, unspecified with alcohol-induced persisting dementia			0	1	agnostic	Mental health
Mental, Behavioral and Neurodevelopmental Disorders	MBD005	Anxiety and fear-related disorders	F10980	Alcohol use, unspecified with alcohol-induced anxiety disorder			0	1	agnostic	Mental health
Mental, Behavioral and Neurodevelopmental Disorders	MBD017	Alcohol-related disorders	F10981	Alcohol use, unspecified with alcohol-induced sexual dysfunction			0	1	agnostic	Mental health
Mental, Behavioral and Neurodevelopmental Disorders	MBD017	Alcohol-related disorders	F10982	Alcohol use, unspecified with alcohol-induced sleep disorder			0	1	agnostic	Mental health
Mental, Behavioral and Neurodevelopmental Disorders	MBD017	Alcohol-related disorders	F10988	Alcohol use, unspecified with other alcohol-induced disorder			0	1	agnostic	Mental health
Mental, Behavioral and Neurodevelopmental Disorders	MBD017	Alcohol-related disorders	F1099	Alcohol use, unspecified with unspecified alcohol-induced disorder			0	1	agnostic	Mental health
Mental, Behavioral and Neurodevelopmental Disorders	MBD018	Opioid-related disorders	F11	Opioid related disorders			1	0	clinician	Neurodevelopment
Mental, Behavioral and Neurodevelopmental Disorders	MBD018	Opioid-related disorders	F111	Opioid abuse			0	1	agnostic	Mental health
Mental, Behavioral and Neurodevelopmental Disorders	MBD018	Opioid-related disorders	F1110	Opioid abuse, uncomplicated			0	1	agnostic	Mental health
Mental, Behavioral and Neurodevelopmental Disorders	MBD018	Opioid-related disorders	F11120	Opioid abuse with intoxication, uncomplicated			0	1	agnostic	Mental health
Mental, Behavioral and Neurodevelopmental Disorders	MBD018	Opioid-related disorders	F11121	Opioid abuse with intoxication delirium			0	1	agnostic	Mental health
Mental, Behavioral and Neurodevelopmental Disorders	MBD018	Opioid-related disorders	F11122	Opioid abuse with intoxication with perceptual disturbance			0	1	agnostic	Mental health
Mental, Behavioral and Neurodevelopmental Disorders	MBD018	Opioid-related disorders	F11129	Opioid abuse with intoxication, unspecified			0	1	agnostic	Mental health
Mental, Behavioral and Neurodevelopmental Disorders	MBD018	Opioid-related disorders	F1113	Opioid abuse with withdrawal			0	1	agnostic	Mental health
Mental, Behavioral and Neurodevelopmental Disorders	MBD018	Opioid-related disorders	F1114	Opioid abuse with opioid-induced mood disorder			0	1	agnostic	Mental health
Mental, Behavioral and Neurodevelopmental Disorders	MBD001	Schizophrenia spectrum and other psychotic disorders	F11150	Opioid abuse with opioid-induced psychotic disorder with delusions			0	1	agnostic	Mental health
Mental, Behavioral and Neurodevelopmental Disorders	MBD001	Schizophrenia spectrum and other psychotic disorders	F11151	Opioid abuse with opioid-induced psychotic disorder with hallucinations			0	1	agnostic	Mental health
Mental, Behavioral and Neurodevelopmental Disorders	MBD001	Schizophrenia spectrum and other psychotic disorders	F11159	Opioid abuse with opioid-induced psychotic disorder, unspecified			0	1	agnostic	Mental health
Mental, Behavioral and Neurodevelopmental Disorders	MBD018	Opioid-related disorders	F11181	Opioid abuse with opioid-induced sexual dysfunction			0	1	agnostic	Mental health
Mental, Behavioral and Neurodevelopmental Disorders	MBD018	Opioid-related disorders	F11182	Opioid abuse with opioid-induced sleep disorder			0	1	agnostic	Mental health
Mental, Behavioral and Neurodevelopmental Disorders	MBD018	Opioid-related disorders	F11188	Opioid abuse with other opioid-induced disorder			0	1	agnostic	Mental health
Mental, Behavioral and Neurodevelopmental Disorders	MBD018	Opioid-related disorders	F1119	Opioid abuse with unspecified opioid-induced disorder			0	1	agnostic	Mental health
Mental, Behavioral and Neurodevelopmental Disorders	MBD018	Opioid-related disorders	F112	Opioid dependence			0	1	agnostic	Mental health
Mental, Behavioral and Neurodevelopmental Disorders	MBD018	Opioid-related disorders	F1120	Opioid dependence, uncomplicated			0	1	agnostic	Mental health
Mental, Behavioral and Neurodevelopmental Disorders	MBD018	Opioid-related disorders	F11220	Opioid dependence with intoxication, uncomplicated			0	1	agnostic	Mental health
Mental, Behavioral and Neurodevelopmental Disorders	MBD018	Opioid-related disorders	F11221	Opioid dependence with intoxication delirium			0	1	agnostic	Mental health
Mental, Behavioral and Neurodevelopmental Disorders	MBD018	Opioid-related disorders	F11222	Opioid dependence with intoxication with perceptual disturbance			0	1	agnostic	Mental health
Mental, Behavioral and Neurodevelopmental Disorders	MBD018	Opioid-related disorders	F11229	Opioid dependence with intoxication, unspecified			0	1	agnostic	Mental health
Mental, Behavioral and Neurodevelopmental Disorders	MBD018	Opioid-related disorders	F1123	Opioid dependence with withdrawal			0	1	agnostic	Mental health
Mental, Behavioral and Neurodevelopmental Disorders	MBD018	Opioid-related disorders	F1124	Opioid dependence with opioid-induced mood disorder			0	1	agnostic	Mental health
Mental, Behavioral and Neurodevelopmental Disorders	MBD001	Schizophrenia spectrum and other psychotic disorders	F11250	Opioid dependence with opioid-induced psychotic disorder with delusions			0	1	agnostic	Mental health
Mental, Behavioral and Neurodevelopmental Disorders	MBD001	Schizophrenia spectrum and other psychotic disorders	F11251	Opioid dependence with opioid-induced psychotic disorder with hallucinations			0	1	agnostic	Mental health
Mental, Behavioral and Neurodevelopmental Disorders	MBD001	Schizophrenia spectrum and other psychotic disorders	F11259	Opioid dependence with opioid-induced psychotic disorder, unspecified			0	1	agnostic	Mental health
Mental, Behavioral and Neurodevelopmental Disorders	MBD018	Opioid-related disorders	F11281	Opioid dependence with opioid-induced sexual dysfunction			0	1	agnostic	Mental health
Mental, Behavioral and Neurodevelopmental Disorders	MBD018	Opioid-related disorders	F11282	Opioid dependence with opioid-induced sleep disorder			0	1	agnostic	Mental health
Mental, Behavioral and Neurodevelopmental Disorders	MBD018	Opioid-related disorders	F11288	Opioid dependence with other opioid-induced disorder			0	1	agnostic	Mental health
Mental, Behavioral and Neurodevelopmental Disorders	MBD018	Opioid-related disorders	F1129	Opioid dependence with unspecified opioid-induced disorder			0	1	agnostic	Mental health
Mental, Behavioral and Neurodevelopmental Disorders	MBD018	Opioid-related disorders	F119	Opioid use, unspecified			0	1	agnostic	Mental health
Mental, Behavioral and Neurodevelopmental Disorders	MBD018	Opioid-related disorders	F1190	Opioid use, unspecified, uncomplicated			0	1	agnostic	Mental health
Mental, Behavioral and Neurodevelopmental Disorders	MBD018	Opioid-related disorders	F11920	Opioid use, unspecified with intoxication, uncomplicated			0	1	agnostic	Mental health
Mental, Behavioral and Neurodevelopmental Disorders	MBD018	Opioid-related disorders	F11921	Opioid use, unspecified with intoxication delirium			0	1	agnostic	Mental health
Mental, Behavioral and Neurodevelopmental Disorders	MBD018	Opioid-related disorders	F11922	Opioid use, unspecified with intoxication with perceptual disturbance			0	1	agnostic	Mental health
Mental, Behavioral and Neurodevelopmental Disorders	MBD018	Opioid-related disorders	F11929	Opioid use, unspecified with intoxication, unspecified			0	1	agnostic	Mental health
Mental, Behavioral and Neurodevelopmental Disorders	MBD018	Opioid-related disorders	F1193	Opioid use, unspecified with withdrawal			0	1	agnostic	Mental health
Mental, Behavioral and Neurodevelopmental Disorders	MBD018	Opioid-related disorders	F1194	Opioid use, unspecified with opioid-induced mood disorder			0	1	agnostic	Mental health
Mental, Behavioral and Neurodevelopmental Disorders	MBD001	Schizophrenia spectrum and other psychotic disorders	F11950	Opioid use, unspecified with opioid-induced psychotic disorder with delusions			0	1	agnostic	Mental health
Mental, Behavioral and Neurodevelopmental Disorders	MBD001	Schizophrenia spectrum and other psychotic disorders	F11951	Opioid use, unspecified with opioid-induced psychotic disorder with hallucinations			0	1	agnostic	Mental health
Mental, Behavioral and Neurodevelopmental Disorders	MBD001	Schizophrenia spectrum and other psychotic disorders	F11959	Opioid use, unspecified with opioid-induced psychotic disorder, unspecified			0	1	agnostic	Mental health
Mental, Behavioral and Neurodevelopmental Disorders	MBD018	Opioid-related disorders	F11981	Opioid use, unspecified with opioid-induced sexual dysfunction			0	1	agnostic	Mental health
Mental, Behavioral and Neurodevelopmental Disorders	MBD018	Opioid-related disorders	F11982	Opioid use, unspecified with opioid-induced sleep disorder			0	1	agnostic	Mental health
Mental, Behavioral and Neurodevelopmental Disorders	MBD018	Opioid-related disorders	F11988	Opioid use, unspecified with other opioid-induced disorder			0	1	agnostic	Mental health
Mental, Behavioral and Neurodevelopmental Disorders	MBD018	Opioid-related disorders	F1199	Opioid use, unspecified with unspecified opioid-induced disorder			0	1	agnostic	Mental health
Mental, Behavioral and Neurodevelopmental Disorders	MBD019	Cannabis-related disorders	F12	Cannabis related disorders			1	0	clinician	Neurodevelopment
Mental, Behavioral and Neurodevelopmental Disorders	MBD019	Cannabis-related disorders	F121	Cannabis abuse			0	1	agnostic	Mental health
Mental, Behavioral and Neurodevelopmental Disorders	MBD019	Cannabis-related disorders	F1210	Cannabis abuse, uncomplicated			0	1	agnostic	Mental health
Mental, Behavioral and Neurodevelopmental Disorders	MBD019	Cannabis-related disorders	F12120	Cannabis abuse with intoxication, uncomplicated			0	1	agnostic	Mental health
Mental, Behavioral and Neurodevelopmental Disorders	MBD019	Cannabis-related disorders	F12121	Cannabis abuse with intoxication delirium			0	1	agnostic	Mental health
Mental, Behavioral and Neurodevelopmental Disorders	MBD019	Cannabis-related disorders	F12122	Cannabis abuse with intoxication with perceptual disturbance			0	1	agnostic	Mental health
Mental, Behavioral and Neurodevelopmental Disorders	MBD019	Cannabis-related disorders	F12129	Cannabis abuse with intoxication, unspecified			0	1	agnostic	Mental health
Mental, Behavioral and Neurodevelopmental Disorders	MBD019	Cannabis-related disorders	F1213	Cannabis abuse with withdrawal			0	1	agnostic	Mental health
Mental, Behavioral and Neurodevelopmental Disorders	MBD001	Schizophrenia spectrum and other psychotic disorders	F12150	Cannabis abuse with psychotic disorder with delusions			0	1	agnostic	Mental health
Mental, Behavioral and Neurodevelopmental Disorders	MBD001	Schizophrenia spectrum and other psychotic disorders	F12151	Cannabis abuse with psychotic disorder with hallucinations			0	1	agnostic	Mental health
Mental, Behavioral and Neurodevelopmental Disorders	MBD001	Schizophrenia spectrum and other psychotic disorders	F12159	Cannabis abuse with psychotic disorder, unspecified			0	1	agnostic	Mental health
Mental, Behavioral and Neurodevelopmental Disorders	MBD005	Anxiety and fear-related disorders	F12180	Cannabis abuse with cannabis-induced anxiety disorder			0	1	agnostic	Mental health
Mental, Behavioral and Neurodevelopmental Disorders	MBD019	Cannabis-related disorders	F12188	Cannabis abuse with other cannabis-induced disorder			0	1	agnostic	Mental health
Mental, Behavioral and Neurodevelopmental Disorders	MBD019	Cannabis-related disorders	F1219	Cannabis abuse with unspecified cannabis-induced disorder			0	1	agnostic	Mental health
Mental, Behavioral and Neurodevelopmental Disorders	MBD019	Cannabis-related disorders	F122	Cannabis dependence			0	1	agnostic	Mental health
Mental, Behavioral and Neurodevelopmental Disorders	MBD019	Cannabis-related disorders	F1220	Cannabis dependence, uncomplicated			0	1	agnostic	Mental health
Mental, Behavioral and Neurodevelopmental Disorders	MBD019	Cannabis-related disorders	F12220	Cannabis dependence with intoxication, uncomplicated			0	1	agnostic	Mental health
Mental, Behavioral and Neurodevelopmental Disorders	MBD019	Cannabis-related disorders	F12221	Cannabis dependence with intoxication delirium			0	1	agnostic	Mental health
Mental, Behavioral and Neurodevelopmental Disorders	MBD019	Cannabis-related disorders	F12222	Cannabis dependence with intoxication with perceptual disturbance			0	1	agnostic	Mental health
Mental, Behavioral and Neurodevelopmental Disorders	MBD019	Cannabis-related disorders	F12229	Cannabis dependence with intoxication, unspecified			0	1	agnostic	Mental health
Mental, Behavioral and Neurodevelopmental Disorders	MBD019	Cannabis-related disorders	F1223	Cannabis dependence with withdrawal			0	1	agnostic	Mental health
Mental, Behavioral and Neurodevelopmental Disorders	MBD001	Schizophrenia spectrum and other psychotic disorders	F12250	Cannabis dependence with psychotic disorder with delusions			0	1	agnostic	Mental health
Mental, Behavioral and Neurodevelopmental Disorders	MBD001	Schizophrenia spectrum and other psychotic disorders	F12251	Cannabis dependence with psychotic disorder with hallucinations			0	1	agnostic	Mental health
Mental, Behavioral and Neurodevelopmental Disorders	MBD001	Schizophrenia spectrum and other psychotic disorders	F12259	Cannabis dependence with psychotic disorder, unspecified			0	1	agnostic	Mental health
Mental, Behavioral and Neurodevelopmental Disorders	MBD005	Anxiety and fear-related disorders	F12280	Cannabis dependence with cannabis-induced anxiety disorder			0	1	agnostic	Mental health
Mental, Behavioral and Neurodevelopmental Disorders	MBD019	Cannabis-related disorders	F12288	Cannabis dependence with other cannabis-induced disorder			0	1	agnostic	Mental health
Mental, Behavioral and Neurodevelopmental Disorders	MBD019	Cannabis-related disorders	F1229	Cannabis dependence with unspecified cannabis-induced disorder			0	1	agnostic	Mental health
Mental, Behavioral and Neurodevelopmental Disorders	MBD019	Cannabis-related disorders	F129	Cannabis use, unspecified			0	1	agnostic	Mental health
Mental, Behavioral and Neurodevelopmental Disorders	MBD019	Cannabis-related disorders	F1290	Cannabis use, unspecified, uncomplicated			0	1	agnostic	Mental health
Mental, Behavioral and Neurodevelopmental Disorders	MBD019	Cannabis-related disorders	F12920	Cannabis use, unspecified with intoxication, uncomplicated			0	1	agnostic	Mental health
Mental, Behavioral and Neurodevelopmental Disorders	MBD019	Cannabis-related disorders	F12921	Cannabis use, unspecified with intoxication delirium			0	1	agnostic	Mental health
Mental, Behavioral and Neurodevelopmental Disorders	MBD019	Cannabis-related disorders	F12922	Cannabis use, unspecified with intoxication with perceptual disturbance			0	1	agnostic	Mental health
Mental, Behavioral and Neurodevelopmental Disorders	MBD019	Cannabis-related disorders	F12929	Cannabis use, unspecified with intoxication, unspecified			0	1	agnostic	Mental health
Mental, Behavioral and Neurodevelopmental Disorders	MBD019	Cannabis-related disorders	F1293	Cannabis use, unspecified with withdrawal			0	1	agnostic	Mental health
Mental, Behavioral and Neurodevelopmental Disorders	MBD001	Schizophrenia spectrum and other psychotic disorders	F12950	Cannabis use, unspecified with psychotic disorder with delusions			0	1	agnostic	Mental health
Mental, Behavioral and Neurodevelopmental Disorders	MBD001	Schizophrenia spectrum and other psychotic disorders	F12951	Cannabis use, unspecified with psychotic disorder with hallucinations			0	1	agnostic	Mental health
Mental, Behavioral and Neurodevelopmental Disorders	MBD001	Schizophrenia spectrum and other psychotic disorders	F12959	Cannabis use, unspecified with psychotic disorder, unspecified			0	1	agnostic	Mental health
Mental, Behavioral and Neurodevelopmental Disorders	MBD005	Anxiety and fear-related disorders	F12980	Cannabis use, unspecified with anxiety disorder			0	1	agnostic	Mental health
Mental, Behavioral and Neurodevelopmental Disorders	MBD019	Cannabis-related disorders	F12988	Cannabis use, unspecified with other cannabis-induced disorder			0	1	agnostic	Mental health
Mental, Behavioral and Neurodevelopmental Disorders	MBD019	Cannabis-related disorders	F1299	Cannabis use, unspecified with unspecified cannabis-induced disorder			0	1	agnostic	Mental health
Mental, Behavioral and Neurodevelopmental Disorders	MBD020	Sedative-related disorders	F13	Sedative, hypnotic, or anxiolytic related disorders			1	0	clinician	Neurodevelopment
Mental, Behavioral and Neurodevelopmental Disorders	MBD020	Sedative-related disorders	F131	Sedative, hypnotic or anxiolytic-related abuse			0	1	agnostic	Mental health
Mental, Behavioral and Neurodevelopmental Disorders	MBD020	Sedative-related disorders	F1310	Sedative, hypnotic or anxiolytic abuse, uncomplicated			0	1	agnostic	Mental health
Mental, Behavioral and Neurodevelopmental Disorders	MBD020	Sedative-related disorders	F13120	Sedative, hypnotic or anxiolytic abuse with intoxication, uncomplicated			0	1	agnostic	Mental health
Mental, Behavioral and Neurodevelopmental Disorders	MBD020	Sedative-related disorders	F13121	Sedative, hypnotic or anxiolytic abuse with intoxication delirium			0	1	agnostic	Mental health
Mental, Behavioral and Neurodevelopmental Disorders	MBD020	Sedative-related disorders	F13129	Sedative, hypnotic or anxiolytic abuse with intoxication, unspecified			0	1	agnostic	Mental health
Mental, Behavioral and Neurodevelopmental Disorders	MBD020	Sedative-related disorders	F13130	Sedative, hypnotic or anxiolytic abuse with withdrawal, uncomplicated			0	1	agnostic	Mental health
Mental, Behavioral and Neurodevelopmental Disorders	MBD020	Sedative-related disorders	F13131	Sedative, hypnotic or anxiolytic abuse with withdrawal delirium			0	1	agnostic	Mental health
Mental, Behavioral and Neurodevelopmental Disorders	MBD020	Sedative-related disorders	F13132	Sedative, hypnotic or anxiolytic abuse with withdrawal with perceptual disturbance			0	1	agnostic	Mental health
Mental, Behavioral and Neurodevelopmental Disorders	MBD020	Sedative-related disorders	F13139	Sedative, hypnotic or anxiolytic abuse with withdrawal, unspecified			0	1	agnostic	Mental health
Mental, Behavioral and Neurodevelopmental Disorders	MBD020	Sedative-related disorders	F1314	Sedative, hypnotic or anxiolytic abuse with sedative, hypnotic or anxiolytic-induced mood disorder			0	1	agnostic	Mental health
Mental, Behavioral and Neurodevelopmental Disorders	MBD001	Schizophrenia spectrum and other psychotic disorders	F13150	Sedative, hypnotic or anxiolytic abuse with sedative, hypnotic or anxiolytic-induced psychotic disorder with delusions			0	1	agnostic	Mental health
Mental, Behavioral and Neurodevelopmental Disorders	MBD001	Schizophrenia spectrum and other psychotic disorders	F13151	Sedative, hypnotic or anxiolytic abuse with sedative, hypnotic or anxiolytic-induced psychotic disorder with hallucinations			0	1	agnostic	Mental health
Mental, Behavioral and Neurodevelopmental Disorders	MBD001	Schizophrenia spectrum and other psychotic disorders	F13159	Sedative, hypnotic or anxiolytic abuse with sedative, hypnotic or anxiolytic-induced psychotic disorder, unspecified			0	1	agnostic	Mental health
Mental, Behavioral and Neurodevelopmental Disorders	MBD005	Anxiety and fear-related disorders	F13180	Sedative, hypnotic or anxiolytic abuse with sedative, hypnotic or anxiolytic-induced anxiety disorder			0	1	agnostic	Mental health
Mental, Behavioral and Neurodevelopmental Disorders	MBD020	Sedative-related disorders	F13181	Sedative, hypnotic or anxiolytic abuse with sedative, hypnotic or anxiolytic-induced sexual dysfunction			0	1	agnostic	Mental health
Mental, Behavioral and Neurodevelopmental Disorders	MBD020	Sedative-related disorders	F13182	Sedative, hypnotic or anxiolytic abuse with sedative, hypnotic or anxiolytic-induced sleep disorder			0	1	agnostic	Mental health
Mental, Behavioral and Neurodevelopmental Disorders	MBD020	Sedative-related disorders	F13188	Sedative, hypnotic or anxiolytic abuse with other sedative, hypnotic or anxiolytic-induced disorder			0	1	agnostic	Mental health
Mental, Behavioral and Neurodevelopmental Disorders	MBD020	Sedative-related disorders	F1319	Sedative, hypnotic or anxiolytic abuse with unspecified sedative, hypnotic or anxiolytic-induced disorder			0	1	agnostic	Mental health
Mental, Behavioral and Neurodevelopmental Disorders	MBD020	Sedative-related disorders	F132	Sedative, hypnotic or anxiolytic-related dependence			0	1	agnostic	Mental health
Mental, Behavioral and Neurodevelopmental Disorders	MBD020	Sedative-related disorders	F1320	Sedative, hypnotic or anxiolytic dependence, uncomplicated			0	1	agnostic	Mental health
Mental, Behavioral and Neurodevelopmental Disorders	MBD020	Sedative-related disorders	F13220	Sedative, hypnotic or anxiolytic dependence with intoxication, uncomplicated			0	1	agnostic	Mental health
Mental, Behavioral and Neurodevelopmental Disorders	MBD020	Sedative-related disorders	F13221	Sedative, hypnotic or anxiolytic dependence with intoxication delirium			0	1	agnostic	Mental health
Mental, Behavioral and Neurodevelopmental Disorders	MBD020	Sedative-related disorders	F13229	Sedative, hypnotic or anxiolytic dependence with intoxication, unspecified			0	1	agnostic	Mental health
Mental, Behavioral and Neurodevelopmental Disorders	MBD020	Sedative-related disorders	F13230	Sedative, hypnotic or anxiolytic dependence with withdrawal, uncomplicated			0	1	agnostic	Mental health
Mental, Behavioral and Neurodevelopmental Disorders	MBD020	Sedative-related disorders	F13231	Sedative, hypnotic or anxiolytic dependence with withdrawal delirium			0	1	agnostic	Mental health
Mental, Behavioral and Neurodevelopmental Disorders	MBD020	Sedative-related disorders	F13232	Sedative, hypnotic or anxiolytic dependence with withdrawal with perceptual disturbance			0	1	agnostic	Mental health
Mental, Behavioral and Neurodevelopmental Disorders	MBD020	Sedative-related disorders	F13239	Sedative, hypnotic or anxiolytic dependence with withdrawal, unspecified			0	1	agnostic	Mental health
Mental, Behavioral and Neurodevelopmental Disorders	MBD020	Sedative-related disorders	F1324	Sedative, hypnotic or anxiolytic dependence with sedative, hypnotic or anxiolytic-induced mood disorder			0	1	agnostic	Mental health
Mental, Behavioral and Neurodevelopmental Disorders	MBD001	Schizophrenia spectrum and other psychotic disorders	F13250	Sedative, hypnotic or anxiolytic dependence with sedative, hypnotic or anxiolytic-induced psychotic disorder with delusions			0	1	agnostic	Mental health
Mental, Behavioral and Neurodevelopmental Disorders	MBD001	Schizophrenia spectrum and other psychotic disorders	F13251	Sedative, hypnotic or anxiolytic dependence with sedative, hypnotic or anxiolytic-induced psychotic disorder with hallucinations			0	1	agnostic	Mental health
Mental, Behavioral and Neurodevelopmental Disorders	MBD001	Schizophrenia spectrum and other psychotic disorders	F13259	Sedative, hypnotic or anxiolytic dependence with sedative, hypnotic or anxiolytic-induced psychotic disorder, unspecified			0	1	agnostic	Mental health
Mental, Behavioral and Neurodevelopmental Disorders	MBD020	Sedative-related disorders	F1326	Sedative, hypnotic or anxiolytic dependence with sedative, hypnotic or anxiolytic-induced persisting amnestic disorder			0	1	agnostic	Mental health
Mental, Behavioral and Neurodevelopmental Disorders	MBD020	Sedative-related disorders	F1327	Sedative, hypnotic or anxiolytic dependence with sedative, hypnotic or anxiolytic-induced persisting dementia			0	1	agnostic	Mental health
Mental, Behavioral and Neurodevelopmental Disorders	MBD005	Anxiety and fear-related disorders	F13280	Sedative, hypnotic or anxiolytic dependence with sedative, hypnotic or anxiolytic-induced anxiety disorder			0	1	agnostic	Mental health
Mental, Behavioral and Neurodevelopmental Disorders	MBD020	Sedative-related disorders	F13281	Sedative, hypnotic or anxiolytic dependence with sedative, hypnotic or anxiolytic-induced sexual dysfunction			0	1	agnostic	Mental health
Mental, Behavioral and Neurodevelopmental Disorders	MBD020	Sedative-related disorders	F13282	Sedative, hypnotic or anxiolytic dependence with sedative, hypnotic or anxiolytic-induced sleep disorder			0	1	agnostic	Mental health
Mental, Behavioral and Neurodevelopmental Disorders	MBD020	Sedative-related disorders	F13288	Sedative, hypnotic or anxiolytic dependence with other sedative, hypnotic or anxiolytic-induced disorder			0	1	agnostic	Mental health
Mental, Behavioral and Neurodevelopmental Disorders	MBD020	Sedative-related disorders	F1329	Sedative, hypnotic or anxiolytic dependence with unspecified sedative, hypnotic or anxiolytic-induced disorder			0	1	agnostic	Mental health
Mental, Behavioral and Neurodevelopmental Disorders	MBD020	Sedative-related disorders	F139	Sedative, hypnotic or anxiolytic-related use, unspecified			1	0	clinician	Mental health
Mental, Behavioral and Neurodevelopmental Disorders	MBD020	Sedative-related disorders	F1390	Sedative, hypnotic, or anxiolytic use, unspecified, uncomplicated			0	1	agnostic	Mental health
Mental, Behavioral and Neurodevelopmental Disorders	MBD020	Sedative-related disorders	F13920	Sedative, hypnotic or anxiolytic use, unspecified with intoxication, uncomplicated			0	1	agnostic	Mental health
Mental, Behavioral and Neurodevelopmental Disorders	MBD020	Sedative-related disorders	F13921	Sedative, hypnotic or anxiolytic use, unspecified with intoxication delirium			0	1	agnostic	Mental health
Mental, Behavioral and Neurodevelopmental Disorders	MBD020	Sedative-related disorders	F13929	Sedative, hypnotic or anxiolytic use, unspecified with intoxication, unspecified			0	1	agnostic	Mental health
Mental, Behavioral and Neurodevelopmental Disorders	MBD020	Sedative-related disorders	F13930	Sedative, hypnotic or anxiolytic use, unspecified with withdrawal, uncomplicated			0	1	agnostic	Mental health
Mental, Behavioral and Neurodevelopmental Disorders	MBD020	Sedative-related disorders	F13931	Sedative, hypnotic or anxiolytic use, unspecified with withdrawal delirium			0	1	agnostic	Mental health
Mental, Behavioral and Neurodevelopmental Disorders	MBD020	Sedative-related disorders	F13932	Sedative, hypnotic or anxiolytic use, unspecified with withdrawal with perceptual disturbances			0	1	agnostic	Mental health
Mental, Behavioral and Neurodevelopmental Disorders	MBD020	Sedative-related disorders	F13939	Sedative, hypnotic or anxiolytic use, unspecified with withdrawal, unspecified			0	1	agnostic	Mental health
Mental, Behavioral and Neurodevelopmental Disorders	MBD020	Sedative-related disorders	F1394	Sedative, hypnotic or anxiolytic use, unspecified with sedative, hypnotic or anxiolytic-induced mood disorder			0	1	agnostic	Mental health
Mental, Behavioral and Neurodevelopmental Disorders	MBD001	Schizophrenia spectrum and other psychotic disorders	F13950	Sedative, hypnotic or anxiolytic use, unspecified with sedative, hypnotic or anxiolytic-induced psychotic disorder with delusions			0	1	agnostic	Mental health
Mental, Behavioral and Neurodevelopmental Disorders	MBD001	Schizophrenia spectrum and other psychotic disorders	F13951	Sedative, hypnotic or anxiolytic use, unspecified with sedative, hypnotic or anxiolytic-induced psychotic disorder with hallucinations			0	1	agnostic	Mental health
Mental, Behavioral and Neurodevelopmental Disorders	MBD001	Schizophrenia spectrum and other psychotic disorders	F13959	Sedative, hypnotic or anxiolytic use, unspecified with sedative, hypnotic or anxiolytic-induced psychotic disorder, unspecified			0	1	agnostic	Mental health
Mental, Behavioral and Neurodevelopmental Disorders	MBD020	Sedative-related disorders	F1396	Sedative, hypnotic or anxiolytic use, unspecified with sedative, hypnotic or anxiolytic-induced persisting amnestic disorder			0	1	agnostic	Mental health
Mental, Behavioral and Neurodevelopmental Disorders	MBD020	Sedative-related disorders	F1397	Sedative, hypnotic or anxiolytic use, unspecified with sedative, hypnotic or anxiolytic-induced persisting dementia			0	1	agnostic	Mental health
Mental, Behavioral and Neurodevelopmental Disorders	MBD005	Anxiety and fear-related disorders	F13980	Sedative, hypnotic or anxiolytic use, unspecified with sedative, hypnotic or anxiolytic-induced anxiety disorder			0	1	agnostic	Mental health
Mental, Behavioral and Neurodevelopmental Disorders	MBD020	Sedative-related disorders	F13981	Sedative, hypnotic or anxiolytic use, unspecified with sedative, hypnotic or anxiolytic-induced sexual dysfunction			0	1	agnostic	Mental health
Mental, Behavioral and Neurodevelopmental Disorders	MBD020	Sedative-related disorders	F13982	Sedative, hypnotic or anxiolytic use, unspecified with sedative, hypnotic or anxiolytic-induced sleep disorder			0	1	agnostic	Mental health
Mental, Behavioral and Neurodevelopmental Disorders	MBD020	Sedative-related disorders	F13988	Sedative, hypnotic or anxiolytic use, unspecified with other sedative, hypnotic or anxiolytic-induced disorder			0	1	agnostic	Mental health
Mental, Behavioral and Neurodevelopmental Disorders	MBD020	Sedative-related disorders	F1399	Sedative, hypnotic or anxiolytic use, unspecified with unspecified sedative, hypnotic or anxiolytic-induced disorder			0	1	agnostic	Mental health
Mental, Behavioral and Neurodevelopmental Disorders	MBD021	Stimulant-related disorders	F14	Cocaine related disorders			1	0	clinician	Neurodevelopment
Mental, Behavioral and Neurodevelopmental Disorders	MBD021	Stimulant-related disorders	F141	Cocaine abuse			0	1	agnostic	Mental health
Mental, Behavioral and Neurodevelopmental Disorders	MBD021	Stimulant-related disorders	F1410	Cocaine abuse, uncomplicated			0	1	agnostic	Mental health
Mental, Behavioral and Neurodevelopmental Disorders	MBD021	Stimulant-related disorders	F14120	Cocaine abuse with intoxication, uncomplicated			0	1	agnostic	Mental health
Mental, Behavioral and Neurodevelopmental Disorders	MBD021	Stimulant-related disorders	F14121	Cocaine abuse with intoxication with delirium			0	1	agnostic	Mental health
Mental, Behavioral and Neurodevelopmental Disorders	MBD021	Stimulant-related disorders	F14122	Cocaine abuse with intoxication with perceptual disturbance			0	1	agnostic	Mental health
Mental, Behavioral and Neurodevelopmental Disorders	MBD021	Stimulant-related disorders	F14129	Cocaine abuse with intoxication, unspecified			0	1	agnostic	Mental health
Mental, Behavioral and Neurodevelopmental Disorders	MBD021	Stimulant-related disorders	F1413	Cocaine abuse, unspecified with withdrawal			0	1	agnostic	Mental health
Mental, Behavioral and Neurodevelopmental Disorders	MBD021	Stimulant-related disorders	F1414	Cocaine abuse with cocaine-induced mood disorder			0	1	agnostic	Mental health
Mental, Behavioral and Neurodevelopmental Disorders	MBD001	Schizophrenia spectrum and other psychotic disorders	F14150	Cocaine abuse with cocaine-induced psychotic disorder with delusions			0	1	agnostic	Mental health
Mental, Behavioral and Neurodevelopmental Disorders	MBD001	Schizophrenia spectrum and other psychotic disorders	F14151	Cocaine abuse with cocaine-induced psychotic disorder with hallucinations			0	1	agnostic	Mental health
Mental, Behavioral and Neurodevelopmental Disorders	MBD001	Schizophrenia spectrum and other psychotic disorders	F14159	Cocaine abuse with cocaine-induced psychotic disorder, unspecified			0	1	agnostic	Mental health
Mental, Behavioral and Neurodevelopmental Disorders	MBD005	Anxiety and fear-related disorders	F14180	Cocaine abuse with cocaine-induced anxiety disorder			0	1	agnostic	Mental health
Mental, Behavioral and Neurodevelopmental Disorders	MBD021	Stimulant-related disorders	F14181	Cocaine abuse with cocaine-induced sexual dysfunction			0	1	agnostic	Mental health
Mental, Behavioral and Neurodevelopmental Disorders	MBD021	Stimulant-related disorders	F14182	Cocaine abuse with cocaine-induced sleep disorder			0	1	agnostic	Mental health
Mental, Behavioral and Neurodevelopmental Disorders	MBD021	Stimulant-related disorders	F14188	Cocaine abuse with other cocaine-induced disorder			0	1	agnostic	Mental health
Mental, Behavioral and Neurodevelopmental Disorders	MBD021	Stimulant-related disorders	F1419	Cocaine abuse with unspecified cocaine-induced disorder			0	1	agnostic	Mental health
Mental, Behavioral and Neurodevelopmental Disorders	MBD021	Stimulant-related disorders	F142	Cocaine dependence			0	1	agnostic	Mental health
Mental, Behavioral and Neurodevelopmental Disorders	MBD021	Stimulant-related disorders	F1420	Cocaine dependence, uncomplicated			0	1	agnostic	Mental health
Mental, Behavioral and Neurodevelopmental Disorders	MBD021	Stimulant-related disorders	F14220	Cocaine dependence with intoxication, uncomplicated			0	1	agnostic	Mental health
Mental, Behavioral and Neurodevelopmental Disorders	MBD021	Stimulant-related disorders	F14221	Cocaine dependence with intoxication delirium			0	1	agnostic	Mental health
Mental, Behavioral and Neurodevelopmental Disorders	MBD021	Stimulant-related disorders	F14222	Cocaine dependence with intoxication with perceptual disturbance			0	1	agnostic	Mental health
Mental, Behavioral and Neurodevelopmental Disorders	MBD021	Stimulant-related disorders	F14229	Cocaine dependence with intoxication, unspecified			0	1	agnostic	Mental health
Mental, Behavioral and Neurodevelopmental Disorders	MBD021	Stimulant-related disorders	F1423	Cocaine dependence with withdrawal			0	1	agnostic	Mental health
Mental, Behavioral and Neurodevelopmental Disorders	MBD021	Stimulant-related disorders	F1424	Cocaine dependence with cocaine-induced mood disorder			0	1	agnostic	Mental health
Mental, Behavioral and Neurodevelopmental Disorders	MBD001	Schizophrenia spectrum and other psychotic disorders	F14250	Cocaine dependence with cocaine-induced psychotic disorder with delusions			0	1	agnostic	Mental health
Mental, Behavioral and Neurodevelopmental Disorders	MBD001	Schizophrenia spectrum and other psychotic disorders	F14251	Cocaine dependence with cocaine-induced psychotic disorder with hallucinations			0	1	agnostic	Mental health
Mental, Behavioral and Neurodevelopmental Disorders	MBD001	Schizophrenia spectrum and other psychotic disorders	F14259	Cocaine dependence with cocaine-induced psychotic disorder, unspecified			0	1	agnostic	Mental health
Mental, Behavioral and Neurodevelopmental Disorders	MBD005	Anxiety and fear-related disorders	F14280	Cocaine dependence with cocaine-induced anxiety disorder			0	1	agnostic	Mental health
Mental, Behavioral and Neurodevelopmental Disorders	MBD021	Stimulant-related disorders	F14281	Cocaine dependence with cocaine-induced sexual dysfunction			0	1	agnostic	Mental health
Mental, Behavioral and Neurodevelopmental Disorders	MBD021	Stimulant-related disorders	F14282	Cocaine dependence with cocaine-induced sleep disorder			0	1	agnostic	Mental health
Mental, Behavioral and Neurodevelopmental Disorders	MBD021	Stimulant-related disorders	F14288	Cocaine dependence with other cocaine-induced disorder			0	1	agnostic	Mental health
Mental, Behavioral and Neurodevelopmental Disorders	MBD021	Stimulant-related disorders	F1429	Cocaine dependence with unspecified cocaine-induced disorder			0	1	agnostic	Mental health
Mental, Behavioral and Neurodevelopmental Disorders	MBD021	Stimulant-related disorders	F149	Cocaine use, unspecified			0	1	agnostic	Mental health
Mental, Behavioral and Neurodevelopmental Disorders	MBD021	Stimulant-related disorders	F1490	Cocaine use, unspecified, uncomplicated			0	1	agnostic	Mental health
Mental, Behavioral and Neurodevelopmental Disorders	MBD021	Stimulant-related disorders	F14920	Cocaine use, unspecified with intoxication, uncomplicated			0	1	agnostic	Mental health
Mental, Behavioral and Neurodevelopmental Disorders	MBD021	Stimulant-related disorders	F14921	Cocaine use, unspecified with intoxication delirium			0	1	agnostic	Mental health
Mental, Behavioral and Neurodevelopmental Disorders	MBD021	Stimulant-related disorders	F14922	Cocaine use, unspecified with intoxication with perceptual disturbance			0	1	agnostic	Mental health
Mental, Behavioral and Neurodevelopmental Disorders	MBD021	Stimulant-related disorders	F14929	Cocaine use, unspecified with intoxication, unspecified			0	1	agnostic	Mental health
Mental, Behavioral and Neurodevelopmental Disorders	MBD021	Stimulant-related disorders	F1493	Cocaine use, unspecified with withdrawal			0	1	agnostic	Mental health
Mental, Behavioral and Neurodevelopmental Disorders	MBD021	Stimulant-related disorders	F1494	Cocaine use, unspecified with cocaine-induced mood disorder			0	1	agnostic	Mental health
Mental, Behavioral and Neurodevelopmental Disorders	MBD001	Schizophrenia spectrum and other psychotic disorders	F14950	Cocaine use, unspecified with cocaine-induced psychotic disorder with delusions			0	1	agnostic	Mental health
Mental, Behavioral and Neurodevelopmental Disorders	MBD001	Schizophrenia spectrum and other psychotic disorders	F14951	Cocaine use, unspecified with cocaine-induced psychotic disorder with hallucinations			0	1	agnostic	Mental health
Mental, Behavioral and Neurodevelopmental Disorders	MBD001	Schizophrenia spectrum and other psychotic disorders	F14959	Cocaine use, unspecified with cocaine-induced psychotic disorder, unspecified			0	1	agnostic	Mental health
Mental, Behavioral and Neurodevelopmental Disorders	MBD005	Anxiety and fear-related disorders	F14980	Cocaine use, unspecified with cocaine-induced anxiety disorder			0	1	agnostic	Mental health
Mental, Behavioral and Neurodevelopmental Disorders	MBD021	Stimulant-related disorders	F14981	Cocaine use, unspecified with cocaine-induced sexual dysfunction			0	1	agnostic	Mental health
Mental, Behavioral and Neurodevelopmental Disorders	MBD021	Stimulant-related disorders	F14982	Cocaine use, unspecified with cocaine-induced sleep disorder			0	1	agnostic	Mental health
Mental, Behavioral and Neurodevelopmental Disorders	MBD021	Stimulant-related disorders	F14988	Cocaine use, unspecified with other cocaine-induced disorder			0	1	agnostic	Mental health
Mental, Behavioral and Neurodevelopmental Disorders	MBD021	Stimulant-related disorders	F1499	Cocaine use, unspecified with unspecified cocaine-induced disorder			0	1	agnostic	Mental health
Mental, Behavioral and Neurodevelopmental Disorders	MBD021	Stimulant-related disorders	F15	Other stimulant related disorders			1	0	clinician	Neurodevelopment
Mental, Behavioral and Neurodevelopmental Disorders	MBD021	Stimulant-related disorders	F151	Other stimulant abuse			0	1	agnostic	Mental health
Mental, Behavioral and Neurodevelopmental Disorders	MBD021	Stimulant-related disorders	F1510	Other stimulant abuse, uncomplicated			0	1	agnostic	Mental health
Mental, Behavioral and Neurodevelopmental Disorders	MBD021	Stimulant-related disorders	F15120	Other stimulant abuse with intoxication, uncomplicated			0	1	agnostic	Mental health
Mental, Behavioral and Neurodevelopmental Disorders	MBD021	Stimulant-related disorders	F15121	Other stimulant abuse with intoxication delirium			0	1	agnostic	Mental health
Mental, Behavioral and Neurodevelopmental Disorders	MBD021	Stimulant-related disorders	F15122	Other stimulant abuse with intoxication with perceptual disturbance			0	1	agnostic	Mental health
Mental, Behavioral and Neurodevelopmental Disorders	MBD021	Stimulant-related disorders	F15129	Other stimulant abuse with intoxication, unspecified			0	1	agnostic	Mental health
Mental, Behavioral and Neurodevelopmental Disorders	MBD021	Stimulant-related disorders	F1513	Other stimulant abuse with withdrawal			0	1	agnostic	Mental health
Mental, Behavioral and Neurodevelopmental Disorders	MBD021	Stimulant-related disorders	F1514	Other stimulant abuse with stimulant-induced mood disorder			0	1	agnostic	Mental health
Mental, Behavioral and Neurodevelopmental Disorders	MBD001	Schizophrenia spectrum and other psychotic disorders	F15150	Other stimulant abuse with stimulant-induced psychotic disorder with delusions			0	1	agnostic	Mental health
Mental, Behavioral and Neurodevelopmental Disorders	MBD001	Schizophrenia spectrum and other psychotic disorders	F15151	Other stimulant abuse with stimulant-induced psychotic disorder with hallucinations			0	1	agnostic	Mental health
Mental, Behavioral and Neurodevelopmental Disorders	MBD001	Schizophrenia spectrum and other psychotic disorders	F15159	Other stimulant abuse with stimulant-induced psychotic disorder, unspecified			0	1	agnostic	Mental health
Mental, Behavioral and Neurodevelopmental Disorders	MBD005	Anxiety and fear-related disorders	F15180	Other stimulant abuse with stimulant-induced anxiety disorder			0	1	agnostic	Mental health
Mental, Behavioral and Neurodevelopmental Disorders	MBD021	Stimulant-related disorders	F15181	Other stimulant abuse with stimulant-induced sexual dysfunction			0	1	agnostic	Mental health
Mental, Behavioral and Neurodevelopmental Disorders	MBD021	Stimulant-related disorders	F15182	Other stimulant abuse with stimulant-induced sleep disorder			0	1	agnostic	Mental health
Mental, Behavioral and Neurodevelopmental Disorders	MBD021	Stimulant-related disorders	F15188	Other stimulant abuse with other stimulant-induced disorder			0	1	agnostic	Mental health
Mental, Behavioral and Neurodevelopmental Disorders	MBD021	Stimulant-related disorders	F1519	Other stimulant abuse with unspecified stimulant-induced disorder			0	1	agnostic	Mental health
Mental, Behavioral and Neurodevelopmental Disorders	MBD021	Stimulant-related disorders	F152	Other stimulant dependence			0	1	agnostic	Mental health
Mental, Behavioral and Neurodevelopmental Disorders	MBD021	Stimulant-related disorders	F1520	Other stimulant dependence, uncomplicated			0	1	agnostic	Mental health
Mental, Behavioral and Neurodevelopmental Disorders	MBD021	Stimulant-related disorders	F15220	Other stimulant dependence with intoxication, uncomplicated			0	1	agnostic	Mental health
Mental, Behavioral and Neurodevelopmental Disorders	MBD021	Stimulant-related disorders	F15221	Other stimulant dependence with intoxication delirium			0	1	agnostic	Mental health
Mental, Behavioral and Neurodevelopmental Disorders	MBD021	Stimulant-related disorders	F15222	Other stimulant dependence with intoxication with perceptual disturbance			0	1	agnostic	Mental health
Mental, Behavioral and Neurodevelopmental Disorders	MBD021	Stimulant-related disorders	F15229	Other stimulant dependence with intoxication, unspecified			0	1	agnostic	Mental health
Mental, Behavioral and Neurodevelopmental Disorders	MBD021	Stimulant-related disorders	F1523	Other stimulant dependence with withdrawal			0	1	agnostic	Mental health
Mental, Behavioral and Neurodevelopmental Disorders	MBD021	Stimulant-related disorders	F1524	Other stimulant dependence with stimulant-induced mood disorder			0	1	agnostic	Mental health
Mental, Behavioral and Neurodevelopmental Disorders	MBD001	Schizophrenia spectrum and other psychotic disorders	F15250	Other stimulant dependence with stimulant-induced psychotic disorder with delusions			0	1	agnostic	Mental health
Mental, Behavioral and Neurodevelopmental Disorders	MBD001	Schizophrenia spectrum and other psychotic disorders	F15251	Other stimulant dependence with stimulant-induced psychotic disorder with hallucinations			0	1	agnostic	Mental health
Mental, Behavioral and Neurodevelopmental Disorders	MBD001	Schizophrenia spectrum and other psychotic disorders	F15259	Other stimulant dependence with stimulant-induced psychotic disorder, unspecified			0	1	agnostic	Mental health
Mental, Behavioral and Neurodevelopmental Disorders	MBD005	Anxiety and fear-related disorders	F15280	Other stimulant dependence with stimulant-induced anxiety disorder			0	1	agnostic	Mental health
Mental, Behavioral and Neurodevelopmental Disorders	MBD021	Stimulant-related disorders	F15281	Other stimulant dependence with stimulant-induced sexual dysfunction			0	1	agnostic	Mental health
Mental, Behavioral and Neurodevelopmental Disorders	MBD021	Stimulant-related disorders	F15282	Other stimulant dependence with stimulant-induced sleep disorder			0	1	agnostic	Mental health
Mental, Behavioral and Neurodevelopmental Disorders	MBD021	Stimulant-related disorders	F15288	Other stimulant dependence with other stimulant-induced disorder			0	1	agnostic	Mental health
Mental, Behavioral and Neurodevelopmental Disorders	MBD021	Stimulant-related disorders	F1529	Other stimulant dependence with unspecified stimulant-induced disorder			0	1	agnostic	Mental health
Mental, Behavioral and Neurodevelopmental Disorders	MBD021	Stimulant-related disorders	F159	Other stimulant use, unspecified			0	1	agnostic	Mental health
Mental, Behavioral and Neurodevelopmental Disorders	MBD021	Stimulant-related disorders	F1590	Other stimulant use, unspecified, uncomplicated			0	1	agnostic	Mental health
Mental, Behavioral and Neurodevelopmental Disorders	MBD021	Stimulant-related disorders	F15920	Other stimulant use, unspecified with intoxication, uncomplicated			0	1	agnostic	Mental health
Mental, Behavioral and Neurodevelopmental Disorders	MBD021	Stimulant-related disorders	F15921	Other stimulant use, unspecified with intoxication delirium			0	1	agnostic	Mental health
Mental, Behavioral and Neurodevelopmental Disorders	MBD021	Stimulant-related disorders	F15922	Other stimulant use, unspecified with intoxication with perceptual disturbance			0	1	agnostic	Mental health
Mental, Behavioral and Neurodevelopmental Disorders	MBD021	Stimulant-related disorders	F15929	Other stimulant use, unspecified with intoxication, unspecified			0	1	agnostic	Mental health
Mental, Behavioral and Neurodevelopmental Disorders	MBD021	Stimulant-related disorders	F1593	Other stimulant use, unspecified with withdrawal			0	1	agnostic	Mental health
Mental, Behavioral and Neurodevelopmental Disorders	MBD021	Stimulant-related disorders	F1594	Other stimulant use, unspecified with stimulant-induced mood disorder			0	1	agnostic	Mental health
Mental, Behavioral and Neurodevelopmental Disorders	MBD001	Schizophrenia spectrum and other psychotic disorders	F15950	Other stimulant use, unspecified with stimulant-induced psychotic disorder with delusions			0	1	agnostic	Mental health
Mental, Behavioral and Neurodevelopmental Disorders	MBD001	Schizophrenia spectrum and other psychotic disorders	F15951	Other stimulant use, unspecified with stimulant-induced psychotic disorder with hallucinations			0	1	agnostic	Mental health
Mental, Behavioral and Neurodevelopmental Disorders	MBD001	Schizophrenia spectrum and other psychotic disorders	F15959	Other stimulant use, unspecified with stimulant-induced psychotic disorder, unspecified			0	1	agnostic	Mental health
Mental, Behavioral and Neurodevelopmental Disorders	MBD005	Anxiety and fear-related disorders	F15980	Other stimulant use, unspecified with stimulant-induced anxiety disorder			0	1	agnostic	Mental health
Mental, Behavioral and Neurodevelopmental Disorders	MBD021	Stimulant-related disorders	F15981	Other stimulant use, unspecified with stimulant-induced sexual dysfunction			0	1	agnostic	Mental health
Mental, Behavioral and Neurodevelopmental Disorders	MBD021	Stimulant-related disorders	F15982	Other stimulant use, unspecified with stimulant-induced sleep disorder			0	1	agnostic	Mental health
Mental, Behavioral and Neurodevelopmental Disorders	MBD021	Stimulant-related disorders	F15988	Other stimulant use, unspecified with other stimulant-induced disorder			0	1	agnostic	Mental health
Mental, Behavioral and Neurodevelopmental Disorders	MBD021	Stimulant-related disorders	F1599	Other stimulant use, unspecified with unspecified stimulant-induced disorder			0	1	agnostic	Mental health
Mental, Behavioral and Neurodevelopmental Disorders	MBD022	Hallucinogen-related disorders	F16	Hallucinogen related disorders			1	0	clinician	Neurodevelopment
Mental, Behavioral and Neurodevelopmental Disorders	MBD022	Hallucinogen-related disorders	F161	Hallucinogen abuse			0	1	agnostic	Mental health
Mental, Behavioral and Neurodevelopmental Disorders	MBD022	Hallucinogen-related disorders	F1610	Hallucinogen abuse, uncomplicated			1	0	agnostic	Mental health
Mental, Behavioral and Neurodevelopmental Disorders	MBD022	Hallucinogen-related disorders	F16120	Hallucinogen abuse with intoxication, uncomplicated			1	0	agnostic	Mental health
Mental, Behavioral and Neurodevelopmental Disorders	MBD022	Hallucinogen-related disorders	F16121	Hallucinogen abuse with intoxication with delirium			1	0	agnostic	Mental health
Mental, Behavioral and Neurodevelopmental Disorders	MBD022	Hallucinogen-related disorders	F16122	Hallucinogen abuse with intoxication with perceptual disturbance			1	0	agnostic	Mental health
Mental, Behavioral and Neurodevelopmental Disorders	MBD022	Hallucinogen-related disorders	F16129	Hallucinogen abuse with intoxication, unspecified			1	0	agnostic	Mental health
Mental, Behavioral and Neurodevelopmental Disorders	MBD022	Hallucinogen-related disorders	F1614	Hallucinogen abuse with hallucinogen-induced mood disorder			1	0	agnostic	Mental health
Mental, Behavioral and Neurodevelopmental Disorders	MBD001	Schizophrenia spectrum and other psychotic disorders	F16150	Hallucinogen abuse with hallucinogen-induced psychotic disorder with delusions			1	0	agnostic	Mental health
Mental, Behavioral and Neurodevelopmental Disorders	MBD001	Schizophrenia spectrum and other psychotic disorders	F16151	Hallucinogen abuse with hallucinogen-induced psychotic disorder with hallucinations			1	0	agnostic	Mental health
Mental, Behavioral and Neurodevelopmental Disorders	MBD001	Schizophrenia spectrum and other psychotic disorders	F16159	Hallucinogen abuse with hallucinogen-induced psychotic disorder, unspecified			1	0	agnostic	Mental health
Mental, Behavioral and Neurodevelopmental Disorders	MBD005	Anxiety and fear-related disorders	F16180	Hallucinogen abuse with hallucinogen-induced anxiety disorder			1	0	agnostic	Mental health
Mental, Behavioral and Neurodevelopmental Disorders	MBD022	Hallucinogen-related disorders	F16183	Hallucinogen abuse with hallucinogen persisting perception disorder (flashbacks)			1	0	agnostic	Mental health
Mental, Behavioral and Neurodevelopmental Disorders	MBD022	Hallucinogen-related disorders	F16188	Hallucinogen abuse with other hallucinogen-induced disorder			1	0	agnostic	Mental health
Mental, Behavioral and Neurodevelopmental Disorders	MBD022	Hallucinogen-related disorders	F1619	Hallucinogen abuse with unspecified hallucinogen-induced disorder			1	0	agnostic	Mental health
Mental, Behavioral and Neurodevelopmental Disorders	MBD022	Hallucinogen-related disorders	F162	Hallucinogen dependence			0	1	agnostic	Mental health
Mental, Behavioral and Neurodevelopmental Disorders	MBD022	Hallucinogen-related disorders	F1620	Hallucinogen dependence, uncomplicated			1	0	agnostic	Mental health
Mental, Behavioral and Neurodevelopmental Disorders	MBD022	Hallucinogen-related disorders	F16220	Hallucinogen dependence with intoxication, uncomplicated			1	0	agnostic	Mental health
Mental, Behavioral and Neurodevelopmental Disorders	MBD022	Hallucinogen-related disorders	F16221	Hallucinogen dependence with intoxication with delirium			1	0	agnostic	Mental health
Mental, Behavioral and Neurodevelopmental Disorders	MBD022	Hallucinogen-related disorders	F16229	Hallucinogen dependence with intoxication, unspecified			1	0	agnostic	Mental health
Mental, Behavioral and Neurodevelopmental Disorders	MBD022	Hallucinogen-related disorders	F1624	Hallucinogen dependence with hallucinogen-induced mood disorder			1	0	agnostic	Mental health
Mental, Behavioral and Neurodevelopmental Disorders	MBD001	Schizophrenia spectrum and other psychotic disorders	F16250	Hallucinogen dependence with hallucinogen-induced psychotic disorder with delusions			1	0	agnostic	Mental health
Mental, Behavioral and Neurodevelopmental Disorders	MBD001	Schizophrenia spectrum and other psychotic disorders	F16251	Hallucinogen dependence with hallucinogen-induced psychotic disorder with hallucinations			1	0	agnostic	Mental health
Mental, Behavioral and Neurodevelopmental Disorders	MBD001	Schizophrenia spectrum and other psychotic disorders	F16259	Hallucinogen dependence with hallucinogen-induced psychotic disorder, unspecified			1	0	agnostic	Mental health
Mental, Behavioral and Neurodevelopmental Disorders	MBD005	Anxiety and fear-related disorders	F16280	Hallucinogen dependence with hallucinogen-induced anxiety disorder			1	0	agnostic	Mental health
Mental, Behavioral and Neurodevelopmental Disorders	MBD022	Hallucinogen-related disorders	F16283	Hallucinogen dependence with hallucinogen persisting perception disorder (flashbacks)			1	0	agnostic	Mental health
Mental, Behavioral and Neurodevelopmental Disorders	MBD022	Hallucinogen-related disorders	F16288	Hallucinogen dependence with other hallucinogen-induced disorder			1	0	agnostic	Mental health
Mental, Behavioral and Neurodevelopmental Disorders	MBD022	Hallucinogen-related disorders	F1629	Hallucinogen dependence with unspecified hallucinogen-induced disorder			1	0	agnostic	Mental health
Mental, Behavioral and Neurodevelopmental Disorders	MBD022	Hallucinogen-related disorders	F169	Hallucinogen use, unspecified			0	1	agnostic	Mental health
Mental, Behavioral and Neurodevelopmental Disorders	MBD022	Hallucinogen-related disorders	F1690	Hallucinogen use, unspecified, uncomplicated			1	0	agnostic	Mental health
Mental, Behavioral and Neurodevelopmental Disorders	MBD022	Hallucinogen-related disorders	F16920	Hallucinogen use, unspecified with intoxication, uncomplicated			1	0	agnostic	Mental health
Mental, Behavioral and Neurodevelopmental Disorders	MBD022	Hallucinogen-related disorders	F16921	Hallucinogen use, unspecified with intoxication with delirium			1	0	agnostic	Mental health
Mental, Behavioral and Neurodevelopmental Disorders	MBD022	Hallucinogen-related disorders	F16929	Hallucinogen use, unspecified with intoxication, unspecified			1	0	agnostic	Mental health
Mental, Behavioral and Neurodevelopmental Disorders	MBD022	Hallucinogen-related disorders	F1694	Hallucinogen use, unspecified with hallucinogen-induced mood disorder			1	0	agnostic	Mental health
Mental, Behavioral and Neurodevelopmental Disorders	MBD001	Schizophrenia spectrum and other psychotic disorders	F16950	Hallucinogen use, unspecified with hallucinogen-induced psychotic disorder with delusions			1	0	agnostic	Mental health
Mental, Behavioral and Neurodevelopmental Disorders	MBD001	Schizophrenia spectrum and other psychotic disorders	F16951	Hallucinogen use, unspecified with hallucinogen-induced psychotic disorder with hallucinations			1	0	agnostic	Mental health
Mental, Behavioral and Neurodevelopmental Disorders	MBD001	Schizophrenia spectrum and other psychotic disorders	F16959	Hallucinogen use, unspecified with hallucinogen-induced psychotic disorder, unspecified			1	0	agnostic	Mental health
Mental, Behavioral and Neurodevelopmental Disorders	MBD005	Anxiety and fear-related disorders	F16980	Hallucinogen use, unspecified with hallucinogen-induced anxiety disorder			1	0	agnostic	Mental health
Mental, Behavioral and Neurodevelopmental Disorders	MBD022	Hallucinogen-related disorders	F16983	Hallucinogen use, unspecified with hallucinogen persisting perception disorder (flashbacks)			1	0	agnostic	Mental health
Mental, Behavioral and Neurodevelopmental Disorders	MBD022	Hallucinogen-related disorders	F16988	Hallucinogen use, unspecified with other hallucinogen-induced disorder			1	0	agnostic	Mental health
Mental, Behavioral and Neurodevelopmental Disorders	MBD022	Hallucinogen-related disorders	F1699	Hallucinogen use, unspecified with unspecified hallucinogen-induced disorder			1	0	agnostic	Mental health
Mental, Behavioral and Neurodevelopmental Disorders	MBD024	Tobacco-related disorders	F17	Nicotine dependence			0	1	agnostic	Mental health
Mental, Behavioral and Neurodevelopmental Disorders	MBD024	Tobacco-related disorders	F172	Nicotine dependence			0	1	agnostic	Mental health
Mental, Behavioral and Neurodevelopmental Disorders	MBD024	Tobacco-related disorders	F1720	Nicotine dependence, unspecified, uncomplicated			0	1	agnostic	Mental health
Mental, Behavioral and Neurodevelopmental Disorders	MBD024	Tobacco-related disorders	F17200	Nicotine dependence, unspecified, uncomplicated			0	1	agnostic	Mental health
Mental, Behavioral and Neurodevelopmental Disorders	MBD024	Tobacco-related disorders	F17203	Nicotine dependence unspecified, with withdrawal			0	1	agnostic	Mental health
Mental, Behavioral and Neurodevelopmental Disorders	MBD024	Tobacco-related disorders	F17208	Nicotine dependence, unspecified, with other nicotine-induced disorders			0	1	agnostic	Mental health
Mental, Behavioral and Neurodevelopmental Disorders	MBD024	Tobacco-related disorders	F17209	Nicotine dependence, unspecified, with unspecified nicotine-induced disorders			0	1	agnostic	Mental health
Mental, Behavioral and Neurodevelopmental Disorders	MBD024	Tobacco-related disorders	F17210	Nicotine dependence, cigarettes, uncomplicated			0	1	agnostic	Mental health
Mental, Behavioral and Neurodevelopmental Disorders	MBD024	Tobacco-related disorders	F17213	Nicotine dependence, cigarettes, with withdrawal			0	1	agnostic	Mental health
Mental, Behavioral and Neurodevelopmental Disorders	MBD024	Tobacco-related disorders	F17218	Nicotine dependence, cigarettes, with other nicotine-induced disorders			0	1	agnostic	Mental health
Mental, Behavioral and Neurodevelopmental Disorders	MBD024	Tobacco-related disorders	F17219	Nicotine dependence, cigarettes, with unspecified nicotine-induced disorders			0	1	agnostic	Mental health
Mental, Behavioral and Neurodevelopmental Disorders	MBD024	Tobacco-related disorders	F17220	Nicotine dependence, chewing tobacco, uncomplicated			0	1	agnostic	Mental health
Mental, Behavioral and Neurodevelopmental Disorders	MBD024	Tobacco-related disorders	F17223	Nicotine dependence, chewing tobacco, with withdrawal			0	1	agnostic	Mental health
Mental, Behavioral and Neurodevelopmental Disorders	MBD024	Tobacco-related disorders	F17228	Nicotine dependence, chewing tobacco, with other nicotine-induced disorders			0	1	agnostic	Mental health
Mental, Behavioral and Neurodevelopmental Disorders	MBD024	Tobacco-related disorders	F17229	Nicotine dependence, chewing tobacco, with unspecified nicotine-induced disorders			0	1	agnostic	Mental health
Mental, Behavioral and Neurodevelopmental Disorders	MBD024	Tobacco-related disorders	F17290	Nicotine dependence, other tobacco product, uncomplicated			0	1	agnostic	Mental health
Mental, Behavioral and Neurodevelopmental Disorders	MBD024	Tobacco-related disorders	F17293	Nicotine dependence, other tobacco product, with withdrawal			0	1	agnostic	Mental health
Mental, Behavioral and Neurodevelopmental Disorders	MBD024	Tobacco-related disorders	F17298	Nicotine dependence, other tobacco product, with other nicotine-induced disorders			0	1	agnostic	Mental health
Mental, Behavioral and Neurodevelopmental Disorders	MBD024	Tobacco-related disorders	F17299	Nicotine dependence, other tobacco product, with unspecified nicotine-induced disorders			0	1	agnostic	Mental health
Mental, Behavioral and Neurodevelopmental Disorders		Other substance abuse	F18	Inhalant related disorders			1	0	clinician	Neurodevelopment
Mental, Behavioral and Neurodevelopmental Disorders		Other substance abuse	F181	Inhalant abuse			0	1	agnostic	Mental health
Mental, Behavioral and Neurodevelopmental Disorders	MBD001	Schizophrenia spectrum and other psychotic disorders	F18150	Inhalant abuse with inhalant-induced psychotic disorder with delusions			0	1	agnostic	Mental health
Mental, Behavioral and Neurodevelopmental Disorders	MBD001	Schizophrenia spectrum and other psychotic disorders	F18151	Inhalant abuse with inhalant-induced psychotic disorder with hallucinations			0	1	agnostic	Mental health
Mental, Behavioral and Neurodevelopmental Disorders	MBD001	Schizophrenia spectrum and other psychotic disorders	F18159	Inhalant abuse with inhalant-induced psychotic disorder, unspecified			0	1	agnostic	Mental health
Mental, Behavioral and Neurodevelopmental Disorders	MBD005	Anxiety and fear-related disorders	F18180	Inhalant abuse with inhalant-induced anxiety disorder			0	1	agnostic	Mental health
Mental, Behavioral and Neurodevelopmental Disorders		Other substance abuse	F182	Inhalant dependence			0	1	agnostic	Mental health
Mental, Behavioral and Neurodevelopmental Disorders	MBD001	Schizophrenia spectrum and other psychotic disorders	F18250	Inhalant dependence with inhalant-induced psychotic disorder with delusions			0	1	agnostic	Mental health
Mental, Behavioral and Neurodevelopmental Disorders	MBD001	Schizophrenia spectrum and other psychotic disorders	F18251	Inhalant dependence with inhalant-induced psychotic disorder with hallucinations			0	1	agnostic	Mental health
Mental, Behavioral and Neurodevelopmental Disorders	MBD001	Schizophrenia spectrum and other psychotic disorders	F18259	Inhalant dependence with inhalant-induced psychotic disorder, unspecified			0	1	agnostic	Mental health
Mental, Behavioral and Neurodevelopmental Disorders	MBD005	Anxiety and fear-related disorders	F18280	Inhalant dependence with inhalant-induced anxiety disorder			0	1	agnostic	Mental health
Mental, Behavioral and Neurodevelopmental Disorders		Other substance abuse	F189	Inhalant use, unspecified			0	1	agnostic	Mental health
Mental, Behavioral and Neurodevelopmental Disorders	MBD001	Schizophrenia spectrum and other psychotic disorders	F18950	Inhalant use, unspecified with inhalant-induced psychotic disorder with delusions			0	1	agnostic	Mental health
Mental, Behavioral and Neurodevelopmental Disorders	MBD001	Schizophrenia spectrum and other psychotic disorders	F18951	Inhalant use, unspecified with inhalant-induced psychotic disorder with hallucinations			0	1	agnostic	Mental health
Mental, Behavioral and Neurodevelopmental Disorders	MBD001	Schizophrenia spectrum and other psychotic disorders	F18959	Inhalant use, unspecified with inhalant-induced psychotic disorder, unspecified			0	1	agnostic	Mental health
Mental, Behavioral and Neurodevelopmental Disorders	MBD005	Anxiety and fear-related disorders	F18980	Inhalant use, unspecified with inhalant-induced anxiety disorder			0	1	agnostic	Mental health
Mental, Behavioral and Neurodevelopmental Disorders		Other substance abuse	F19	Other psychoactive substance related disorders			1	0	clinician	Neurodevelopment
Mental, Behavioral and Neurodevelopmental Disorders		Other substance abuse	F191	Other psychoactive substance abuse			0	1	agnostic	Mental health
Mental, Behavioral and Neurodevelopmental Disorders	MBD001	Schizophrenia spectrum and other psychotic disorders	F19150	Other psychoactive substance abuse with psychoactive substance-induced psychotic disorder with delusions			0	1	agnostic	Mental health
Mental, Behavioral and Neurodevelopmental Disorders	MBD001	Schizophrenia spectrum and other psychotic disorders	F19151	Other psychoactive substance abuse with psychoactive substance-induced psychotic disorder with hallucinations			0	1	agnostic	Mental health
Mental, Behavioral and Neurodevelopmental Disorders	MBD001	Schizophrenia spectrum and other psychotic disorders	F19159	Other psychoactive substance abuse with psychoactive substance-induced psychotic disorder, unspecified			0	1	agnostic	Mental health
Mental, Behavioral and Neurodevelopmental Disorders	MBD005	Anxiety and fear-related disorders	F19180	Other psychoactive substance abuse with psychoactive substance-induced anxiety disorder			0	1	agnostic	Mental health
Mental, Behavioral and Neurodevelopmental Disorders		Other substance abuse	F192	Other psychoactive substance dependence			0	1	agnostic	Mental health
Mental, Behavioral and Neurodevelopmental Disorders	MBD001	Schizophrenia spectrum and other psychotic disorders	F19250	Other psychoactive substance dependence with psychoactive substance-induced psychotic disorder with delusions			0	1	agnostic	Mental health
Mental, Behavioral and Neurodevelopmental Disorders	MBD001	Schizophrenia spectrum and other psychotic disorders	F19251	Other psychoactive substance dependence with psychoactive substance-induced psychotic disorder with hallucinations			0	1	agnostic	Mental health
Mental, Behavioral and Neurodevelopmental Disorders	MBD001	Schizophrenia spectrum and other psychotic disorders	F19259	Other psychoactive substance dependence with psychoactive substance-induced psychotic disorder, unspecified			0	1	agnostic	Mental health
Mental, Behavioral and Neurodevelopmental Disorders	MBD005	Anxiety and fear-related disorders	F19280	Other psychoactive substance dependence with psychoactive substance-induced anxiety disorder			0	1	agnostic	Mental health
Mental, Behavioral and Neurodevelopmental Disorders		Other substance abuse	F199	Other psychoactive substance use, unspecified			0	1	agnostic	Mental health
Mental, Behavioral and Neurodevelopmental Disorders	MBD001	Schizophrenia spectrum and other psychotic disorders	F19950	Other psychoactive substance use, unspecified with psychoactive substance-induced psychotic disorder with delusions			0	1	agnostic	Mental health
Mental, Behavioral and Neurodevelopmental Disorders	MBD001	Schizophrenia spectrum and other psychotic disorders	F19951	Other psychoactive substance use, unspecified with psychoactive substance-induced psychotic disorder with hallucinations			0	1	agnostic	Mental health
Mental, Behavioral and Neurodevelopmental Disorders	MBD001	Schizophrenia spectrum and other psychotic disorders	F19959	Other psychoactive substance use, unspecified with psychoactive substance-induced psychotic disorder, unspecified			0	1	agnostic	Mental health
Mental, Behavioral and Neurodevelopmental Disorders	MBD005	Anxiety and fear-related disorders	F19980	Other psychoactive substance use, unspecified with psychoactive substance-induced anxiety disorder			0	1	agnostic	Mental health
Mental, Behavioral and Neurodevelopmental Disorders	MBD001	Schizophrenia spectrum and other psychotic disorders	F20	Schizophrenia			0	1	clinician	Mental health
Mental, Behavioral and Neurodevelopmental Disorders	MBD001	Schizophrenia spectrum and other psychotic disorders	F200	Paranoid schizophrenia			0	1	clinician	Mental health
Mental, Behavioral and Neurodevelopmental Disorders	MBD001	Schizophrenia spectrum and other psychotic disorders	F201	Disorganized schizophrenia			0	1	clinician	Mental health
Mental, Behavioral and Neurodevelopmental Disorders	MBD001	Schizophrenia spectrum and other psychotic disorders	F202	Catatonic schizophrenia			0	1	clinician	Mental health
Mental, Behavioral and Neurodevelopmental Disorders	MBD001	Schizophrenia spectrum and other psychotic disorders	F203	Undifferentiated schizophrenia			0	1	clinician	Mental health
Mental, Behavioral and Neurodevelopmental Disorders	MBD001	Schizophrenia spectrum and other psychotic disorders	F205	Residual schizophrenia			0	1	clinician	Mental health
Mental, Behavioral and Neurodevelopmental Disorders	MBD001	Schizophrenia spectrum and other psychotic disorders	F208	Other schizophrenia			0	1	clinician	Mental health
Mental, Behavioral and Neurodevelopmental Disorders	MBD001	Schizophrenia spectrum and other psychotic disorders	F2081	Schizophreniform disorder			0	1	clinician	Mental health
Mental, Behavioral and Neurodevelopmental Disorders	MBD001	Schizophrenia spectrum and other psychotic disorders	F2089	Other schizophrenia			0	1	clinician	Mental health
Mental, Behavioral and Neurodevelopmental Disorders	MBD001	Schizophrenia spectrum and other psychotic disorders	F209	Schizophrenia, unspecified			0	1	clinician	Mental health
Mental, Behavioral and Neurodevelopmental Disorders	MBD001	Schizophrenia spectrum and other psychotic disorders	F21	Schizotypal disorder			0	1	agnostic	Mental health
Mental, Behavioral and Neurodevelopmental Disorders	MBD001	Schizophrenia spectrum and other psychotic disorders	F22	Delusional disorders			0	1	clinician	Mental health
Mental, Behavioral and Neurodevelopmental Disorders	MBD001	Schizophrenia spectrum and other psychotic disorders	F23	Brief psychotic disorder			0	1	clinician	Mental health
Mental, Behavioral and Neurodevelopmental Disorders	MBD001	Schizophrenia spectrum and other psychotic disorders	F24	Shared psychotic disorder			0	1	clinician	Mental health
Mental, Behavioral and Neurodevelopmental Disorders	MBD001	Schizophrenia spectrum and other psychotic disorders	F25	Schizoaffective disorders			0	1	clinician	Mental health
Mental, Behavioral and Neurodevelopmental Disorders	MBD001	Schizophrenia spectrum and other psychotic disorders	F250	Schizoaffective disorder, bipolar type			0	1	clinician	Mental health
Mental, Behavioral and Neurodevelopmental Disorders	MBD001	Schizophrenia spectrum and other psychotic disorders	F251	Schizoaffective disorder, depressive type			0	1	clinician	Mental health
Mental, Behavioral and Neurodevelopmental Disorders	MBD001	Schizophrenia spectrum and other psychotic disorders	F258	Other schizoaffective disorders			0	1	clinician	Mental health
Mental, Behavioral and Neurodevelopmental Disorders	MBD001	Schizophrenia spectrum and other psychotic disorders	F259	Schizoaffective disorder, unspecified			0	1	clinician	Mental health
Mental, Behavioral and Neurodevelopmental Disorders	MBD001	Schizophrenia spectrum and other psychotic disorders	F28	Other psychotic disorder not due to a substance or known physiological condition			0	1	clinician	Mental health
Mental, Behavioral and Neurodevelopmental Disorders	MBD001	Schizophrenia spectrum and other psychotic disorders	F29	Unspecified psychosis not due to a substance or known physiological condition			0	1	clinician	Mental health
Mental, Behavioral and Neurodevelopmental Disorders	MBD003	Bipolar and related disorders	F30	Manic episode			0	1	clinician	Mental health
Mental, Behavioral and Neurodevelopmental Disorders	MBD003	Bipolar and related disorders	F301	Manic episode without psychotic symptoms			0	1	clinician	Mental health
Mental, Behavioral and Neurodevelopmental Disorders	MBD003	Bipolar and related disorders	F3010	Manic episode without psychotic symptoms, unspecified			0	1	clinician	Mental health
Mental, Behavioral and Neurodevelopmental Disorders	MBD003	Bipolar and related disorders	F3011	Manic episode without psychotic symptoms, mild			0	1	clinician	Mental health
Mental, Behavioral and Neurodevelopmental Disorders	MBD003	Bipolar and related disorders	F3012	Manic episode without psychotic symptoms, moderate			0	1	clinician	Mental health
Mental, Behavioral and Neurodevelopmental Disorders	MBD003	Bipolar and related disorders	F3013	Manic episode, severe, without psychotic symptoms			0	1	clinician	Mental health
Mental, Behavioral and Neurodevelopmental Disorders	MBD003	Bipolar and related disorders	F302	Manic episode, severe with psychotic symptoms			0	1	clinician	Mental health
Mental, Behavioral and Neurodevelopmental Disorders	MBD003	Bipolar and related disorders	F303	Manic episode in partial remission			0	1	clinician	Mental health
Mental, Behavioral and Neurodevelopmental Disorders	MBD003	Bipolar and related disorders	F308	Other manic episodes			0	1	clinician	Mental health
Mental, Behavioral and Neurodevelopmental Disorders	MBD003	Bipolar and related disorders	F309	Manic episode, unspecified			0	1	clinician	Mental health
Mental, Behavioral and Neurodevelopmental Disorders	MBD003	Bipolar and related disorders	F310	Bipolar disorder, current episode hypomanic			0	1	clinician	Mental health
Mental, Behavioral and Neurodevelopmental Disorders	MBD003	Bipolar and related disorders	F3110	Bipolar disorder, current episode manic without psychotic features, unspecified			0	1	clinician	Mental health
Mental, Behavioral and Neurodevelopmental Disorders	MBD003	Bipolar and related disorders	F3111	Bipolar disorder, current episode manic without psychotic features, mild			0	1	clinician	Mental health
Mental, Behavioral and Neurodevelopmental Disorders	MBD003	Bipolar and related disorders	F3112	Bipolar disorder, current episode manic without psychotic features, moderate			0	1	clinician	Mental health
Mental, Behavioral and Neurodevelopmental Disorders	MBD003	Bipolar and related disorders	F3113	Bipolar disorder, current episode manic without psychotic features, severe			0	1	clinician	Mental health
Mental, Behavioral and Neurodevelopmental Disorders	MBD003	Bipolar and related disorders	F312	Bipolar disorder, current episode manic severe with psychotic features			0	1	clinician	Mental health
Mental, Behavioral and Neurodevelopmental Disorders	MBD003	Bipolar and related disorders	F3130	Bipolar disorder, current episode depressed, mild or moderate severity, unspecified			0	1	clinician	Mental health
Mental, Behavioral and Neurodevelopmental Disorders	MBD003	Bipolar and related disorders	F3131	Bipolar disorder, current episode depressed, mild			0	1	clinician	Mental health
Mental, Behavioral and Neurodevelopmental Disorders	MBD003	Bipolar and related disorders	F3132	Bipolar disorder, current episode depressed, moderate			0	1	clinician	Mental health
Mental, Behavioral and Neurodevelopmental Disorders	MBD003	Bipolar and related disorders	F314	Bipolar disorder, current episode depressed, severe, without psychotic features			0	1	clinician	Mental health
Mental, Behavioral and Neurodevelopmental Disorders	MBD003	Bipolar and related disorders	F315	Bipolar disorder, current episode depressed, severe, with psychotic features			0	1	clinician	Mental health
Mental, Behavioral and Neurodevelopmental Disorders	MBD003	Bipolar and related disorders	F3160	Bipolar disorder, current episode mixed, unspecified			0	1	clinician	Mental health
Mental, Behavioral and Neurodevelopmental Disorders	MBD003	Bipolar and related disorders	F3161	Bipolar disorder, current episode mixed, mild			0	1	clinician	Mental health
Mental, Behavioral and Neurodevelopmental Disorders	MBD003	Bipolar and related disorders	F3162	Bipolar disorder, current episode mixed, moderate			0	1	clinician	Mental health
Mental, Behavioral and Neurodevelopmental Disorders	MBD003	Bipolar and related disorders	F3163	Bipolar disorder, current episode mixed, severe, without psychotic features			0	1	clinician	Mental health
Mental, Behavioral and Neurodevelopmental Disorders	MBD003	Bipolar and related disorders	F3164	Bipolar disorder, current episode mixed, severe, with psychotic features			0	1	clinician	Mental health
Mental, Behavioral and Neurodevelopmental Disorders	MBD003	Bipolar and related disorders	F3171	Bipolar disorder, in partial remission, most recent episode hypomanic			0	1	clinician	Mental health
Mental, Behavioral and Neurodevelopmental Disorders	MBD003	Bipolar and related disorders	F3173	Bipolar disorder, in partial remission, most recent episode manic			0	1	clinician	Mental health
Mental, Behavioral and Neurodevelopmental Disorders	MBD003	Bipolar and related disorders	F3175	Bipolar disorder, in partial remission, most recent episode depressed			0	1	clinician	Mental health
Mental, Behavioral and Neurodevelopmental Disorders	MBD003	Bipolar and related disorders	F3177	Bipolar disorder, in partial remission, most recent episode mixed			0	1	clinician	Mental health
Mental, Behavioral and Neurodevelopmental Disorders	MBD003	Bipolar and related disorders	F3181	Bipolar II disorder			0	1	clinician	Mental health
Mental, Behavioral and Neurodevelopmental Disorders	MBD003	Bipolar and related disorders	F3189	Other bipolar disorder			0	1	clinician	Mental health
Mental, Behavioral and Neurodevelopmental Disorders	MBD003	Bipolar and related disorders	F319	Bipolar disorder, unspecified			0	1	clinician	Mental health
Mental, Behavioral and Neurodevelopmental Disorders	MBD002	Depressive disorders	F32	Major depressive disorder, single episode			0	1	clinician	Mental health
Mental, Behavioral and Neurodevelopmental Disorders	MBD002	Depressive disorders	F320	Major depressive disorder, single episode, mild			0	1	clinician	Mental health
Mental, Behavioral and Neurodevelopmental Disorders	MBD002	Depressive disorders	F321	Major depressive disorder, single episode, moderate			0	1	clinician	Mental health
Mental, Behavioral and Neurodevelopmental Disorders	MBD002	Depressive disorders	F322	Major depressive disorder, single episode, severe without psychotic features			0	1	clinician	Mental health
Mental, Behavioral and Neurodevelopmental Disorders	MBD002	Depressive disorders	F323	Major depressive disorder, single episode, severe with psychotic features			0	1	clinician	Mental health
Mental, Behavioral and Neurodevelopmental Disorders	MBD002	Depressive disorders	F324	Major depressive disorder, single episode, in partial remission			0	1	agnostic	Mental health
Mental, Behavioral and Neurodevelopmental Disorders	MBD002	Depressive disorders	F328	Other depressive episodes			0	1	clinician	Mental health
Mental, Behavioral and Neurodevelopmental Disorders	MBD002	Depressive disorders	F3281	Premenstrual dysphoric disorder			0	1	agnostic	Mental health
Mental, Behavioral and Neurodevelopmental Disorders	MBD002	Depressive disorders	F3289	Other specified depressive episodes			0	1	agnostic	Mental health
Mental, Behavioral and Neurodevelopmental Disorders	MBD002	Depressive disorders	F329	Major depressive disorder, single episode, unspecified			0	1	clinician	Mental health
Mental, Behavioral and Neurodevelopmental Disorders	MBD002	Depressive disorders	F32A	Depression, unspecified
Mental, Behavioral and Neurodevelopmental Disorders	MBD002	Depressive disorders	F33	Major depressive disorder, recurrent			0	1	clinician	Mental health
Mental, Behavioral and Neurodevelopmental Disorders	MBD002	Depressive disorders	F330	Major depressive disorder, recurrent, mild			0	1	clinician	Mental health
Mental, Behavioral and Neurodevelopmental Disorders	MBD002	Depressive disorders	F331	Major depressive disorder, recurrent, moderate			0	1	clinician	Mental health
Mental, Behavioral and Neurodevelopmental Disorders	MBD002	Depressive disorders	F332	Major depressive disorder, recurrent severe without psychotic features			0	1	clinician	Mental health
Mental, Behavioral and Neurodevelopmental Disorders	MBD002	Depressive disorders	F333	Major depressive disorder, recurrent, severe with psychotic symptoms			0	1	clinician	Mental health
Mental, Behavioral and Neurodevelopmental Disorders	MBD002	Depressive disorders	F334	Major depressive disorder, recurrent, in remission			0	1	clinician	Mental health
Mental, Behavioral and Neurodevelopmental Disorders	MBD002	Depressive disorders	F3341	Major depressive disorder, recurrent, in partial remission			0	1	agnostic	Mental health
Mental, Behavioral and Neurodevelopmental Disorders	MBD002	Depressive disorders	F338	Other recurrent depressive disorders			0	1	clinician	Mental health
Mental, Behavioral and Neurodevelopmental Disorders	MBD002	Depressive disorders	F339	Major depressive disorder, recurrent, unspecified			0	1	clinician	Mental health
Mental, Behavioral and Neurodevelopmental Disorders	MBD002	Depressive disorders	F34	Persistent mood [affective] disorders			0	1	clinician	Mental health
Mental, Behavioral and Neurodevelopmental Disorders	MBD003	Bipolar and related disorders	F340	Cyclothymic disorder			0	1	clinician	Mental health
Mental, Behavioral and Neurodevelopmental Disorders	MBD002	Depressive disorders	F341	Dysthymic disorder			0	1	clinician	Mental health
Mental, Behavioral and Neurodevelopmental Disorders	MBD004	Other specified and unspecified mood disorders	F348	Other persistent mood [affective] disorders			0	1	clinician	Mental health
Mental, Behavioral and Neurodevelopmental Disorders	MBD004	Other specified and unspecified mood disorders	F3481	Disruptive mood dysregulation disorder			0	1	agnostic	Mental health
Mental, Behavioral and Neurodevelopmental Disorders	MBD004	Other specified and unspecified mood disorders	F3489	Other specified persistent mood disorders			0	1	agnostic	Mental health
Mental, Behavioral and Neurodevelopmental Disorders	MBD004	Other specified and unspecified mood disorders	F349	Persistent mood [affective] disorder, unspecified			0	1	clinician	Mental health
Mental, Behavioral and Neurodevelopmental Disorders	MBD004	Other specified and unspecified mood disorders	F39	Unspecified mood [affective] disorder			0	1	clinician	Mental health
Mental, Behavioral and Neurodevelopmental Disorders	MBD005	Anxiety and fear-related disorders	F40	Phobic anxiety disorders			1	0	clinician	Mental health
Mental, Behavioral and Neurodevelopmental Disorders	MBD005	Anxiety and fear-related disorders	F400	Agoraphobia			1	0	clinician	Mental health
Mental, Behavioral and Neurodevelopmental Disorders	MBD005	Anxiety and fear-related disorders	F4000	Agoraphobia, unspecified			1	0	clinician	Mental health
Mental, Behavioral and Neurodevelopmental Disorders	MBD005	Anxiety and fear-related disorders	F4001	Agoraphobia with panic disorder			1	0	clinician	Mental health
Mental, Behavioral and Neurodevelopmental Disorders	MBD005	Anxiety and fear-related disorders	F4002	Agoraphobia without panic disorder			1	0	clinician	Mental health
Mental, Behavioral and Neurodevelopmental Disorders	MBD005	Anxiety and fear-related disorders	F401	Social phobias			1	0	clinician	Mental health
Mental, Behavioral and Neurodevelopmental Disorders	MBD005	Anxiety and fear-related disorders	F4010	Social phobia, unspecified			1	0	clinician	Mental health
Mental, Behavioral and Neurodevelopmental Disorders	MBD005	Anxiety and fear-related disorders	F4011	Social phobia, generalized			1	0	clinician	Mental health
Mental, Behavioral and Neurodevelopmental Disorders	MBD005	Anxiety and fear-related disorders	F402	Specific (isolated) phobias			1	0	clinician	Mental health
Mental, Behavioral and Neurodevelopmental Disorders	MBD005	Anxiety and fear-related disorders	F40210	Arachnophobia			1	0	clinician	Mental health
Mental, Behavioral and Neurodevelopmental Disorders	MBD005	Anxiety and fear-related disorders	F40218	Other animal type phobia			1	0	clinician	Mental health
Mental, Behavioral and Neurodevelopmental Disorders	MBD005	Anxiety and fear-related disorders	F40220	Fear of thunderstorms			1	0	clinician	Mental health
Mental, Behavioral and Neurodevelopmental Disorders	MBD005	Anxiety and fear-related disorders	F40228	Other natural environment type phobia			1	0	clinician	Mental health
Mental, Behavioral and Neurodevelopmental Disorders	MBD005	Anxiety and fear-related disorders	F40230	Fear of blood			1	0	clinician	Mental health
Mental, Behavioral and Neurodevelopmental Disorders	MBD005	Anxiety and fear-related disorders	F40231	Fear of injections and transfusions			1	0	clinician	Mental health
Mental, Behavioral and Neurodevelopmental Disorders	MBD005	Anxiety and fear-related disorders	F40232	Fear of other medical care			1	0	clinician	Mental health
Mental, Behavioral and Neurodevelopmental Disorders	MBD005	Anxiety and fear-related disorders	F40233	Fear of injury			1	0	clinician	Mental health
Mental, Behavioral and Neurodevelopmental Disorders	MBD005	Anxiety and fear-related disorders	F40240	Claustrophobia			1	0	clinician	Mental health
Mental, Behavioral and Neurodevelopmental Disorders	MBD005	Anxiety and fear-related disorders	F40241	Acrophobia			1	0	clinician	Mental health
Mental, Behavioral and Neurodevelopmental Disorders	MBD005	Anxiety and fear-related disorders	F40242	Fear of bridges			1	0	clinician	Mental health
Mental, Behavioral and Neurodevelopmental Disorders	MBD005	Anxiety and fear-related disorders	F40243	Fear of flying			1	0	clinician	Mental health
Mental, Behavioral and Neurodevelopmental Disorders	MBD005	Anxiety and fear-related disorders	F40248	Other situational type phobia			1	0	clinician	Mental health
Mental, Behavioral and Neurodevelopmental Disorders	MBD005	Anxiety and fear-related disorders	F40290	Androphobia			1	0	clinician	Mental health
Mental, Behavioral and Neurodevelopmental Disorders	MBD005	Anxiety and fear-related disorders	F40291	Gynephobia			1	0	clinician	Mental health
Mental, Behavioral and Neurodevelopmental Disorders	MBD005	Anxiety and fear-related disorders	F40298	Other specified phobia			1	0	clinician	Mental health
Mental, Behavioral and Neurodevelopmental Disorders	MBD005	Anxiety and fear-related disorders	F408	Other phobic anxiety disorders			1	0	clinician	Mental health
Mental, Behavioral and Neurodevelopmental Disorders	MBD005	Anxiety and fear-related disorders	F409	Phobic anxiety disorder, unspecified			1	0	clinician	Mental health
Mental, Behavioral and Neurodevelopmental Disorders	MBD005	Anxiety and fear-related disorders	F41	Other anxiety disorders			1	0	clinician	Mental health
Mental, Behavioral and Neurodevelopmental Disorders	MBD005	Anxiety and fear-related disorders	F410	Panic disorder [episodic paroxysmal anxiety]			1	0	clinician	Mental health
Mental, Behavioral and Neurodevelopmental Disorders	MBD005	Anxiety and fear-related disorders	F411	Generalized anxiety disorder			1	0	clinician	Mental health
Mental, Behavioral and Neurodevelopmental Disorders	MBD005	Anxiety and fear-related disorders	F413	Other mixed anxiety disorders			1	0	clinician	Mental health
Mental, Behavioral and Neurodevelopmental Disorders	MBD005	Anxiety and fear-related disorders	F418	Other specified anxiety disorders			1	0	clinician	Mental health
Mental, Behavioral and Neurodevelopmental Disorders	MBD005	Anxiety and fear-related disorders	F419	Anxiety disorder, unspecified			1	0	clinician	Mental health
Mental, Behavioral and Neurodevelopmental Disorders	MBD006	Obsessive-compulsive and related disorders	F42	Obsessive-compulsive disorder			0	1	agnostic	Mental health
Mental, Behavioral and Neurodevelopmental Disorders	MBD006	Obsessive-compulsive and related disorders	F422	Mixed obsessional thoughts and acts			0	1	agnostic	Mental health
Mental, Behavioral and Neurodevelopmental Disorders	MBD006	Obsessive-compulsive and related disorders	F423	Hoarding disorder			0	1	agnostic	Mental health
Mental, Behavioral and Neurodevelopmental Disorders	MBD006	Obsessive-compulsive and related disorders	F424	Excoriation (skin-picking) disorder			0	1	agnostic	Mental health
Mental, Behavioral and Neurodevelopmental Disorders	MBD006	Obsessive-compulsive and related disorders	F428	Other obsessive-compulsive disorder			0	1	agnostic	Mental health
Mental, Behavioral and Neurodevelopmental Disorders	MBD006	Obsessive-compulsive and related disorders	F429	Obsessive-compulsive disorder, unspecified			0	1	agnostic	Mental health
Mental, Behavioral and Neurodevelopmental Disorders	MBD007	Trauma- and stressor-related disorders	F43	Reaction to severe stress, and adjustment disorders			1	0	clinician	Mental health
Mental, Behavioral and Neurodevelopmental Disorders	MBD007	Trauma- and stressor-related disorders	F430	Acute stress reaction			1	0	clinician	Mental health
Mental, Behavioral and Neurodevelopmental Disorders	MBD007	Trauma- and stressor-related disorders	F431	Post-traumatic stress disorder (PTSD)			1	0	clinician	Mental health
Mental, Behavioral and Neurodevelopmental Disorders	MBD007	Trauma- and stressor-related disorders	F4310	Post-traumatic stress disorder, unspecified			1	0	clinician	Mental health
Mental, Behavioral and Neurodevelopmental Disorders	MBD007	Trauma- and stressor-related disorders	F4311	Post-traumatic stress disorder, acute			1	0	clinician	Mental health
Mental, Behavioral and Neurodevelopmental Disorders	MBD007	Trauma- and stressor-related disorders	F4312	Post-traumatic stress disorder, chronic			1	0	clinician	Mental health
Mental, Behavioral and Neurodevelopmental Disorders	MBD007	Trauma- and stressor-related disorders	F432	Adjustment disorders			1	0	clinician	Mental health
Mental, Behavioral and Neurodevelopmental Disorders	MBD007	Trauma- and stressor-related disorders	F4320	Adjustment disorder, unspecified			0	1	agnostic	Mental health
Mental, Behavioral and Neurodevelopmental Disorders	MBD007	Trauma- and stressor-related disorders	F4321	Adjustment disorder with depressed mood			0	1	agnostic	Mental health
Mental, Behavioral and Neurodevelopmental Disorders	MBD007	Trauma- and stressor-related disorders	F4322	Adjustment disorder with anxiety			0	1	agnostic	Mental health
Mental, Behavioral and Neurodevelopmental Disorders	MBD007	Trauma- and stressor-related disorders	F4323	Adjustment disorder with mixed anxiety and depressed mood			0	1	agnostic	Mental health
Mental, Behavioral and Neurodevelopmental Disorders	MBD007	Trauma- and stressor-related disorders	F4324	Adjustment disorder with disturbance of conduct			0	1	agnostic	Mental health
Mental, Behavioral and Neurodevelopmental Disorders	MBD007	Trauma- and stressor-related disorders	F4325	Adjustment disorder with mixed disturbance of emotions and conduct			0	1	agnostic	Mental health
Mental, Behavioral and Neurodevelopmental Disorders	MBD007	Trauma- and stressor-related disorders	F4329	Adjustment disorder with other symptoms			0	1	agnostic	Mental health
Mental, Behavioral and Neurodevelopmental Disorders	MBD007	Trauma- and stressor-related disorders	F438	Other reactions to severe stress			1	0	clinician	Mental health
Mental, Behavioral and Neurodevelopmental Disorders	MBD007	Trauma- and stressor-related disorders	F439	Reaction to severe stress, unspecified			1	0	clinician	Mental health
Mental, Behavioral and Neurodevelopmental Disorders	MBD007	Trauma- and stressor-related disorders	F44	Dissociative and conversion disorders			0	1	agnostic	Mental health
Mental, Behavioral and Neurodevelopmental Disorders	MBD007	Trauma- and stressor-related disorders	F440	Dissociative amnesia			0	1	agnostic	Mental health
Mental, Behavioral and Neurodevelopmental Disorders	MBD007	Trauma- and stressor-related disorders	F441	Dissociative fugue			0	1	agnostic	Mental health
Mental, Behavioral and Neurodevelopmental Disorders	MBD007	Trauma- and stressor-related disorders	F442	Dissociative stupor			1	0	clinician	Mental health
Mental, Behavioral and Neurodevelopmental Disorders	MBD007	Trauma- and stressor-related disorders	F444	Conversion disorder with motor symptom or deficit			0	1	agnostic	Mental health
Mental, Behavioral and Neurodevelopmental Disorders	MBD007	Trauma- and stressor-related disorders	F445	Conversion disorder with seizures or convulsions			0	1	agnostic	Mental health
Mental, Behavioral and Neurodevelopmental Disorders	MBD007	Trauma- and stressor-related disorders	F446	Conversion disorder with sensory symptom or deficit			1	0	clinician	Mental health
Mental, Behavioral and Neurodevelopmental Disorders	MBD007	Trauma- and stressor-related disorders	F447	Conversion disorder with mixed symptom presentation			0	1	agnostic	Mental health
Mental, Behavioral and Neurodevelopmental Disorders	MBD007	Trauma- and stressor-related disorders	F448	Other dissociative and conversion disorders			0	1	agnostic	Mental health
Mental, Behavioral and Neurodevelopmental Disorders	MBD007	Trauma- and stressor-related disorders	F4481	Dissociative identity disorder			0	1	agnostic	Mental health
Mental, Behavioral and Neurodevelopmental Disorders	MBD007	Trauma- and stressor-related disorders	F4489	Other dissociative and conversion disorders			0	1	agnostic	Mental health
Mental, Behavioral and Neurodevelopmental Disorders	MBD007	Trauma- and stressor-related disorders	F449	Dissociative and conversion disorder, unspecified			0	1	agnostic	Mental health
Mental, Behavioral and Neurodevelopmental Disorders	MBD007	Trauma- and stressor-related disorders	F45	Somatoform disorders			0	1	agnostic	Mental health
Mental, Behavioral and Neurodevelopmental Disorders	MBD007	Trauma- and stressor-related disorders	F452	Hypochondriacal disorders			0	1	agnostic	Mental health
Mental, Behavioral and Neurodevelopmental Disorders	MBD006	Obsessive-compulsive and related disorders	F4522	Body dysmorphic disorder			0	1	agnostic	Mental health
Mental, Behavioral and Neurodevelopmental Disorders	MBD007	Trauma- and stressor-related disorders	F454	Pain disorders related to psychological factors			0	1	agnostic	Mental health
Mental, Behavioral and Neurodevelopmental Disorders	MBD007	Trauma- and stressor-related disorders	F48	Other nonpsychotic mental disorders			1	0	clinician	Mental health
Mental, Behavioral and Neurodevelopmental Disorders	MBD007	Trauma- and stressor-related disorders	F481	Depersonalization-derealization syndrome			1	0	clinician	Mental health
Diseases of the Nervous System	NVS011	Neurocognitive disorders	F482	Pseudobulbar affect		1	0	1	agnostic	Neurodevelopment
Mental, Behavioral and Neurodevelopmental Disorders	MBD013	Miscellaneous mental and behavioral disorders/conditions	F488	Other specified nonpsychotic mental disorders			1	0	clinician	Mental health
Mental, Behavioral and Neurodevelopmental Disorders	MBD013	Miscellaneous mental and behavioral disorders/conditions	F489	Nonpsychotic mental disorder, unspecified			1	0	clinician	Mental health
Mental, Behavioral and Neurodevelopmental Disorders	MBD010	Feeding and eating disorders	F50	Eating disorders			0	1	clinician	General signs and symptoms
Mental, Behavioral and Neurodevelopmental Disorders	MBD010	Feeding and eating disorders	F500	Anorexia nervosa			0	1	clinician	General signs and symptoms
Mental, Behavioral and Neurodevelopmental Disorders	MBD010	Feeding and eating disorders	F5000	Anorexia nervosa, unspecified			0	1	clinician	Gastrointestinal
Mental, Behavioral and Neurodevelopmental Disorders	MBD010	Feeding and eating disorders	F5001	Anorexia nervosa, restricting type			0	1	clinician	Gastrointestinal
Mental, Behavioral and Neurodevelopmental Disorders	MBD010	Feeding and eating disorders	F5002	Anorexia nervosa, binge eating/purging type			0	1	clinician	Gastrointestinal
Mental, Behavioral and Neurodevelopmental Disorders	MBD010	Feeding and eating disorders	F502	Bulimia nervosa			0	1	clinician	General signs and symptoms
Mental, Behavioral and Neurodevelopmental Disorders	MBD010	Feeding and eating disorders	F508	Other eating disorders			0	1	clinician	General signs and symptoms
Mental, Behavioral and Neurodevelopmental Disorders	MBD010	Feeding and eating disorders	F5081	Binge eating disorder			0	1	clinician	Gastrointestinal
Mental, Behavioral and Neurodevelopmental Disorders	MBD010	Feeding and eating disorders	F5082	Avoidant/restrictive food intake disorder			0	1	clinician	Gastrointestinal
Mental, Behavioral and Neurodevelopmental Disorders	MBD010	Feeding and eating disorders	F5089	Other specified eating disorder			0	1	clinician	Gastrointestinal
Mental, Behavioral and Neurodevelopmental Disorders	MBD010	Feeding and eating disorders	F509	Eating disorder, unspecified			0	1	clinician	General signs and symptoms
Mental, Behavioral and Neurodevelopmental Disorders	NVS016	Sleep wake disorders	F510	Insomnia not due to a substance or known physiological condition			1	0	clinician	Neurodevelopment
Diseases of the Nervous System	NVS016	Sleep wake disorders	F5101	Primary insomnia	1		1	0	clinician	Neurodevelopment
Diseases of the Nervous System	NVS016	Sleep wake disorders	F5102	Adjustment insomnia	1		1	0	clinician	Neurodevelopment
Diseases of the Nervous System	NVS016	Sleep wake disorders	F5103	Paradoxical insomnia	1		1	0	clinician	Neurodevelopment
Diseases of the Nervous System	NVS016	Sleep wake disorders	F5104	Psychophysiologic insomnia	1		1	0	clinician	Neurodevelopment
Diseases of the Nervous System	NVS016	Sleep wake disorders	F5105	Insomnia due to other mental disorder	1		1	0	clinician	Neurodevelopment
Diseases of the Nervous System	NVS016	Sleep wake disorders	F5109	Other insomnia not due to a substance or known physiological condition	1		1	0	clinician	Neurodevelopment
Mental, Behavioral and Neurodevelopmental Disorders	NVS016	Sleep wake disorders	F511	Hypersomnia not due to a substance or known physiological condition			1	0	clinician	Neurodevelopment
Diseases of the Nervous System	NVS016	Sleep wake disorders	F5111	Primary hypersomnia	1		1	0	clinician	Neurodevelopment
Diseases of the Nervous System	NVS016	Sleep wake disorders	F5112	Insufficient sleep syndrome	1		1	0	clinician	Neurodevelopment
Diseases of the Nervous System	NVS016	Sleep wake disorders	F5113	Hypersomnia due to other mental disorder	1		1	0	clinician	Neurodevelopment
Diseases of the Nervous System	NVS016	Sleep wake disorders	F5119	Other hypersomnia not due to a substance or known physiological condition	1		1	0	clinician	Neurodevelopment
Diseases of the Nervous System	NVS016	Sleep wake disorders	F513	Sleepwalking [somnambulism]	1		1	0	clinician	Neurodevelopment
Diseases of the Nervous System	NVS016	Sleep wake disorders	F514	Sleep terrors [night terrors]	1		1	0	clinician	Neurodevelopment
Diseases of the Nervous System	NVS016	Sleep wake disorders	F515	Nightmare disorder	1		1	0	clinician	Neurodevelopment
Diseases of the Nervous System	NVS016	Sleep wake disorders	F518	Other sleep disorders not due to a substance or known physiological condition	1		1	0	clinician	Neurodevelopment
Diseases of the Nervous System	NVS016	Sleep wake disorders	F519	Sleep disorder not due to a substance or known physiological condition, unspecified	1		1	0	clinician	Neurodevelopment
Mental, Behavioral and Neurodevelopmental Disorders		Miscellaneous mental and behavioral disorders/conditions	F52	Sexual dysfunction not due to a substance or known physiological condition			0	1	clinician	Mental health
Mental, Behavioral and Neurodevelopmental Disorders		Miscellaneous mental and behavioral disorders/conditions	F522	Sexual arousal disorders			0	1	clinician	Mental health
Mental, Behavioral and Neurodevelopmental Disorders		Miscellaneous mental and behavioral disorders/conditions	F523	Orgasmic disorder			0	1	clinician	Mental health
Mental, Behavioral and Neurodevelopmental Disorders		Miscellaneous mental and behavioral disorders/conditions	F55	Abuse of non-psychoactive substances			0	1	agnostic	Mental health
Mental, Behavioral and Neurodevelopmental Disorders		Miscellaneous mental and behavioral disorders/conditions	F60	Specific personality disorders			0	1	agnostic	Mental health
Mental, Behavioral and Neurodevelopmental Disorders		Miscellaneous mental and behavioral disorders/conditions	F608	Other specific personality disorders			0	1	agnostic	Mental health
Mental, Behavioral and Neurodevelopmental Disorders		Miscellaneous mental and behavioral disorders/conditions	F63	Impulse disorders			0	1	clinician	Mental health
Mental, Behavioral and Neurodevelopmental Disorders		Miscellaneous mental and behavioral disorders/conditions	F638	Other impulse disorders			0	1	clinician	Mental health
Mental, Behavioral and Neurodevelopmental Disorders		Miscellaneous mental and behavioral disorders/conditions	F64	Gender identity disorders			0	1	agnostic	Mental health
Mental, Behavioral and Neurodevelopmental Disorders		Miscellaneous mental and behavioral disorders/conditions	F65	Paraphilias			0	1	agnostic	Mental health
Mental, Behavioral and Neurodevelopmental Disorders		Miscellaneous mental and behavioral disorders/conditions	F655	Sadomasochism			0	1	agnostic	Mental health
Mental, Behavioral and Neurodevelopmental Disorders		Miscellaneous mental and behavioral disorders/conditions	F658	Other paraphilias			0	1	agnostic	Mental health
Mental, Behavioral and Neurodevelopmental Disorders		Miscellaneous mental and behavioral disorders/conditions	F681	Factitious disorder imposed on self			0	1	agnostic	Mental health
Mental, Behavioral and Neurodevelopmental Disorders	MBD005	Anxiety and fear-related disorders	F930	Separation anxiety disorder of childhood			1	0	clinician	Mental health
Mental, Behavioral and Neurodevelopmental Disorders	MBD007	Trauma- and stressor-related disorders	F95	Tic disorder			0	1	clinician	Mental health
Mental, Behavioral and Neurodevelopmental Disorders	MBD007	Trauma- and stressor-related disorders	F98	Other behavioral and emotional disorders with onset usually occurring in childhood and adolescence			0	1	clinician	Neurodevelopment
Diseases of the Genitourinary System	GEN008	Urinary incontinence	F980	Enuresis not due to a substance or known physiological condition	1		0	1	agnostic	Genito-urinary
Diseases of the Genitourinary System	GEN008	Urinary incontinence	F981	Encopresis not due to a substance or known physiological condition	1		0	1	clinician	Gastrointestinal
Diseases of the Nervous System	MBD010	Feeding and eating disorders	F982	Other feeding disorders of infancy and childhood	1		0	1	clinician	Gastrointestinal
Mental, Behavioral and Neurodevelopmental Disorders	MBD010	Feeding and eating disorders	F9821	Rumination disorder of infancy			0	1	clinician	Gastrointestinal
Mental, Behavioral and Neurodevelopmental Disorders	MBD010	Feeding and eating disorders	F9829	Other feeding disorders of infancy and early childhood			0	1	clinician	Gastrointestinal
Mental, Behavioral and Neurodevelopmental Disorders	MBD010	Feeding and eating disorders	F983	Pica of infancy and childhood			0	1	clinician	Gastrointestinal
Diseases of the Nervous System	NVS002	Encephalitis	G04	Encephalitis, myelitis and encephalomyelitis		1	0	1	agnostic	Infections
Diseases of the Nervous System	NVS002	Encephalitis	G040	Acute disseminated encephalitis and encephalomyelitis (ADEM)		1	0	1	agnostic	Neurodevelopment
Diseases of the Nervous System	NVS002	Encephalitis	G0400	Acute disseminated encephalitis and encephalomyelitis, unspecified		1	0	1	agnostic	Neurodevelopment
Diseases of the Nervous System	NVS002	Encephalitis	G0401	Postinfectious acute disseminated encephalitis and encephalomyelitis (postinfectious ADEM)		1	0	1	agnostic	Neurodevelopment
Factors Influencing Health Status and Contact with Health Services	FAC016	Exposure, encounters, screening or contact with infectious disease	G0402	Postimmunization acute disseminated encephalitis, myelitis and encephalomyelitis			0	1	agnostic	Neurodevelopment
Diseases of the Nervous System	NVS008	Paralysis (other than cerebral palsy)	G041	Tropical spastic paraplegia		1	0	1	agnostic	Neurodevelopment
Diseases of the Nervous System	NVS002	Encephalitis	G043	Acute necrotizing hemorrhagic encephalopathy		1	0	1	agnostic	Infections
Diseases of the Nervous System	NVS002	Encephalitis	G0430	Acute necrotizing hemorrhagic encephalopathy, unspecified		1	0	1	agnostic	Neurodevelopment
Diseases of the Nervous System	NVS002	Encephalitis	G0431	Postinfectious acute necrotizing hemorrhagic encephalopathy		1	0	1	agnostic	Neurodevelopment
Factors Influencing Health Status and Contact with Health Services	FAC016	Exposure, encounters, screening or contact with infectious disease	G0432	Postimmunization acute necrotizing hemorrhagic encephalopathy			0	1	agnostic	Neurodevelopment
Diseases of the Nervous System	NVS002	Encephalitis	G0439	Other acute necrotizing hemorrhagic encephalopathy		1	0	1	agnostic	Neurodevelopment
Diseases of the Nervous System	NVS002	Encephalitis	G048	Other encephalitis, myelitis and encephalomyelitis		1	0	1	agnostic	Infections
Diseases of the Nervous System	NVS002	Encephalitis	G0481	Other encephalitis and encephalomyelitis		1	0	1	agnostic	Neurodevelopment
Diseases of the Nervous System	NVS002	Encephalitis	G0482	Acute flaccid myelitis		1
Diseases of the Nervous System	NVS002	Encephalitis	G0489	Other myelitis		1	0	1	agnostic	Neurodevelopment
Diseases of the Nervous System	NVS002	Encephalitis	G049	Encephalitis, myelitis and encephalomyelitis, unspecified		1	0	1	agnostic	Infections
Diseases of the Nervous System	NVS002	Encephalitis	G0490	Encephalitis and encephalomyelitis, unspecified		1	0	1	agnostic	Neurodevelopment
Diseases of the Nervous System	NVS002	Encephalitis	G0491	Myelitis, unspecified		1	0	1	agnostic	Neurodevelopment
Diseases of the Nervous System	NVS002	Encephalitis	G053	Encephalitis and encephalomyelitis in diseases classified elsewhere		1	0	1	agnostic	Infections
Diseases of the Nervous System	NVS002	Encephalitis	G054	Myelitis in diseases classified elsewhere		1	0	1	agnostic	Infections
Diseases of the Nervous System	NVS020	Other nervous system disorders (neither hereditary nor degenerative)	G08	Intracranial and intraspinal phlebitis and thrombophlebitis		1	0	1	agnostic	Neurodevelopment
Diseases of the Nervous System	NVS006	Other nervous system disorders (often hereditary or degenerative)	G10	Huntington's disease		1	0	1	agnostic	Neurodevelopment
Diseases of the Nervous System	NVS006	Other nervous system disorders (often hereditary or degenerative)	G110	Congenital nonprogressive ataxia		1	0	1	agnostic	Neurodevelopment
Diseases of the Nervous System	NVS006	Other nervous system disorders (often hereditary or degenerative)	G111	Early-onset cerebellar ataxia		1	0	1	agnostic	Neurodevelopment
Diseases of the Nervous System	NVS006	Other nervous system disorders (often hereditary or degenerative)	G1110	Early-onset cerebellar ataxia, unspecified		1	0	1	agnostic	Neurodevelopment
Diseases of the Nervous System	NVS006	Other nervous system disorders (often hereditary or degenerative)	G1111	Friedreich ataxia		1	0	1	agnostic	Neurodevelopment
Diseases of the Nervous System	NVS006	Other nervous system disorders (often hereditary or degenerative)	G1119	Other early-onset cerebellar ataxia		1	0	1	agnostic	Neurodevelopment
Diseases of the Nervous System	NVS006	Other nervous system disorders (often hereditary or degenerative)	G112	Late-onset cerebellar ataxia		1	0	1	agnostic	Neurodevelopment
Diseases of the Nervous System	NVS006	Other nervous system disorders (often hereditary or degenerative)	G113	Cerebellar ataxia with defective DNA repair		1	0	1	agnostic	Neurodevelopment
Diseases of the Nervous System	NVS006	Other nervous system disorders (often hereditary or degenerative)	G114	Hereditary spastic paraplegia		1	0	1	agnostic	Neurodevelopment
Diseases of the Nervous System	NVS006	Other nervous system disorders (often hereditary or degenerative)	G118	Other hereditary ataxias		1	0	1	agnostic	Neurodevelopment
Diseases of the Nervous System	NVS006	Other nervous system disorders (often hereditary or degenerative)	G119	Hereditary ataxia, unspecified		1	0	1	agnostic	Neurodevelopment
Diseases of the Nervous System	NVS006	Other nervous system disorders (often hereditary or degenerative)	G120	Infantile spinal muscular atrophy, type I [Werdnig-Hoffman]		1	0	1	agnostic	Neurodevelopment
Diseases of the Nervous System	NVS006	Other nervous system disorders (often hereditary or degenerative)	G121	Other inherited spinal muscular atrophy		1	0	1	agnostic	Neurodevelopment
Diseases of the Nervous System	NVS006	Other nervous system disorders (often hereditary or degenerative)	G1220	Motor neuron disease, unspecified		1	0	1	agnostic	Neurodevelopment
Diseases of the Nervous System	NVS006	Other nervous system disorders (often hereditary or degenerative)	G1221	Amyotrophic lateral sclerosis		1	0	1	agnostic	Neurodevelopment
Diseases of the Nervous System	NVS006	Other nervous system disorders (often hereditary or degenerative)	G1222	Progressive bulbar palsy		1	0	1	agnostic	Neurodevelopment
Diseases of the Nervous System	NVS006	Other nervous system disorders (often hereditary or degenerative)	G1223	Primary lateral sclerosis		1	0	1	agnostic	Neurodevelopment
Diseases of the Nervous System	NVS006	Other nervous system disorders (often hereditary or degenerative)	G1224	Familial motor neuron disease		1	0	1	agnostic	Neurodevelopment
Diseases of the Nervous System	NVS006	Other nervous system disorders (often hereditary or degenerative)	G1225	Progressive spinal muscle atrophy		1	0	1	agnostic	Neurodevelopment
Diseases of the Nervous System	NVS006	Other nervous system disorders (often hereditary or degenerative)	G1229	Other motor neuron disease		1	0	1	agnostic	Neurodevelopment
Diseases of the Nervous System	NVS006	Other nervous system disorders (often hereditary or degenerative)	G128	Other spinal muscular atrophies and related syndromes		1	0	1	agnostic	Neurodevelopment
Diseases of the Nervous System	NVS006	Other nervous system disorders (often hereditary or degenerative)	G129	Spinal muscular atrophy, unspecified		1	0	1	agnostic	Neurodevelopment
Diseases of the Nervous System	NVS006	Other nervous system disorders (often hereditary or degenerative)	G212	Secondary parkinsonism due to other external agents		1	0	1	agnostic	Neurodevelopment
Diseases of the Nervous System	NVS006	Other nervous system disorders (often hereditary or degenerative)	G213	Postencephalitic parkinsonism		1	0	1	agnostic	Neurodevelopment
Diseases of the Nervous System	NVS006	Other nervous system disorders (often hereditary or degenerative)	G214	Vascular parkinsonism		1	0	1	agnostic	Neurodevelopment
Diseases of the Nervous System	NVS006	Other nervous system disorders (often hereditary or degenerative)	G218	Other secondary parkinsonism		1	0	1	agnostic	Neurodevelopment
Diseases of the Nervous System	NVS006	Other nervous system disorders (often hereditary or degenerative)	G219	Secondary parkinsonism, unspecified		1	0	1	agnostic	Neurodevelopment
Diseases of the Nervous System	NVS006	Other nervous system disorders (often hereditary or degenerative)	G230	Hallervorden-Spatz disease		1	0	1	agnostic	Neurodevelopment
Diseases of the Nervous System	NVS006	Other nervous system disorders (often hereditary or degenerative)	G231	Progressive supranuclear ophthalmoplegia [Steele-Richardson-Olszewski]		1	0	1	agnostic	Neurodevelopment
Diseases of the Nervous System	NVS006	Other nervous system disorders (often hereditary or degenerative)	G232	Striatonigral degeneration		1	0	1	agnostic	Neurodevelopment
Diseases of the Nervous System	NVS006	Other nervous system disorders (often hereditary or degenerative)	G238	Other specified degenerative diseases of basal ganglia		1	0	1	agnostic	Neurodevelopment
Diseases of the Nervous System	NVS006	Other nervous system disorders (often hereditary or degenerative)	G239	Degenerative disease of basal ganglia, unspecified		1	0	1	agnostic	Neurodevelopment
Diseases of the Nervous System	NVS006	Other nervous system disorders (often hereditary or degenerative)	G241	Genetic torsion dystonia		1	0	1	agnostic	Neurodevelopment
Diseases of the Nervous System	NVS006	Other nervous system disorders (often hereditary or degenerative)	G242	Idiopathic nonfamilial dystonia		1	0	1	agnostic	Neurodevelopment
Diseases of the Nervous System	NVS006	Other nervous system disorders (often hereditary or degenerative)	G243	Spasmodic torticollis		1	0	1	agnostic	Neurodevelopment
Diseases of the Nervous System	NVS006	Other nervous system disorders (often hereditary or degenerative)	G244	Idiopathic orofacial dystonia		1	0	1	agnostic	Neurodevelopment
Diseases of the Nervous System	NVS006	Other nervous system disorders (often hereditary or degenerative)	G245	Blepharospasm		1	0	1	agnostic	Neurodevelopment
Diseases of the Nervous System	NVS006	Other nervous system disorders (often hereditary or degenerative)	G248	Other dystonia		1	0	1	agnostic	Neurodevelopment
Diseases of the Nervous System	NVS006	Other nervous system disorders (often hereditary or degenerative)	G249	Dystonia, unspecified		1	0	1	agnostic	Neurodevelopment
Diseases of the Nervous System	NVS006	Other nervous system disorders (often hereditary or degenerative)	G250	Essential tremor		1	0	1	agnostic	Neurodevelopment
Diseases of the Nervous System	NVS006	Other nervous system disorders (often hereditary or degenerative)	G252	Other specified forms of tremor		1	0	1	agnostic	Neurodevelopment
Diseases of the Nervous System	NVS006	Other nervous system disorders (often hereditary or degenerative)	G253	Myoclonus		1	0	1	agnostic	Neurodevelopment
Diseases of the Nervous System	NVS006	Other nervous system disorders (often hereditary or degenerative)	G255	Other chorea		1	0	1	agnostic	Neurodevelopment
Diseases of the Nervous System	NVS006	Other nervous system disorders (often hereditary or degenerative)	G2569	Other tics of organic origin		1	0	1	agnostic	Neurodevelopment
Diseases of the Nervous System	NVS006	Other nervous system disorders (often hereditary or degenerative)	G2581	Restless legs syndrome		1	1	0	clinician	Neurodevelopment
Diseases of the Nervous System	NVS006	Other nervous system disorders (often hereditary or degenerative)	G2582	Stiff-man syndrome		1	0	1	agnostic	Neurodevelopment
Diseases of the Nervous System	NVS006	Other nervous system disorders (often hereditary or degenerative)	G2583	Benign shuddering attacks		1	0	1	agnostic	Neurodevelopment
Diseases of the Nervous System	NVS006	Other nervous system disorders (often hereditary or degenerative)	G2589	Other specified extrapyramidal and movement disorders		1	0	1	agnostic	Neurodevelopment
Diseases of the Nervous System	NVS006	Other nervous system disorders (often hereditary or degenerative)	G259	Extrapyramidal and movement disorder, unspecified		1	0	1	agnostic	Neurodevelopment
Diseases of the Nervous System	NVS006	Other nervous system disorders (often hereditary or degenerative)	G26	Extrapyramidal and movement disorders in diseases classified elsewhere		1	0	1	agnostic	Neurodevelopment
Diseases of the Nervous System	NVS011	Neurocognitive disorders	G300	Alzheimers disease with early onset		1	0	1	agnostic	Neurodevelopment
Diseases of the Nervous System	NVS011	Neurocognitive disorders	G301	Alzheimers disease with late onset		1	0	1	agnostic	Neurodevelopment
Diseases of the Nervous System	NVS011	Neurocognitive disorders	G308	Other Alzheimers disease		1	0	1	agnostic	Neurodevelopment
Diseases of the Nervous System	NVS011	Neurocognitive disorders	G309	Alzheimers disease, unspecified		1	0	1	agnostic	Neurodevelopment
Diseases of the Nervous System	NVS011	Neurocognitive disorders	G3101	Picks disease		1	0	1	agnostic	Neurodevelopment
Diseases of the Nervous System	NVS011	Neurocognitive disorders	G3109	Other frontotemporal dementia		1	0	1	agnostic	Neurodevelopment
Diseases of the Nervous System	NVS011	Neurocognitive disorders	G311	Senile degeneration of brain, not elsewhere classified		1	0	1	agnostic	Neurodevelopment
Diseases of the Nervous System	NVS006	Other nervous system disorders (often hereditary or degenerative)	G3181	Alpers disease		1	0	1	agnostic	Neurodevelopment
Diseases of the Nervous System	NVS006	Other nervous system disorders (often hereditary or degenerative)	G3182	Leigh's disease		1	0	1	agnostic	Neurodevelopment
Diseases of the Nervous System	NVS006	Other nervous system disorders (often hereditary or degenerative)	G3184	Mild cognitive impairment, so stated		1	0	1	agnostic	Neurodevelopment
Diseases of the Nervous System	NVS006	Other nervous system disorders (often hereditary or degenerative)	G3185	Corticobasal degeneration		1	0	1	agnostic	Neurodevelopment
Diseases of the Nervous System	NVS006	Other nervous system disorders (often hereditary or degenerative)	G3189	Other specified degenerative diseases of nervous system		1	0	1	agnostic	Neurodevelopment
Diseases of the Nervous System	NVS006	Other nervous system disorders (often hereditary or degenerative)	G319	Degenerative disease of nervous system, unspecified		1	0	1	agnostic	Neurodevelopment
Diseases of the Nervous System	NVS006	Other nervous system disorders (often hereditary or degenerative)	G320	Subacute combined degeneration of spinal cord in diseases classified elsewhere		1	0	1	agnostic	Neurodevelopment
Diseases of the Nervous System	NVS006	Other nervous system disorders (often hereditary or degenerative)	G3281	Cerebellar ataxia in diseases classified elsewhere		1	0	1	agnostic	Neurodevelopment
Diseases of the Nervous System	NVS006	Other nervous system disorders (often hereditary or degenerative)	G3289	Other specified degenerative disorders of nervous system in diseases classified elsewhere		1	0	1	agnostic	Neurodevelopment
Diseases of the Nervous System	NVS009	Epilepsy; convulsions	G40	Epilepsy and recurrent seizures		1	0	1	clinician	Neurodevelopment
Diseases of the Nervous System	NVS009	Epilepsy; convulsions	G400	Localization-related (focal) (partial) idiopathic epilepsy and epileptic syndromes with seizures of localized onset		1	0	1	clinician	Neurodevelopment
Diseases of the Nervous System	NVS009	Epilepsy; convulsions	G4000	Localization-related (focal) (partial) idiopathic epilepsy and epileptic syndromes with seizures of localized onset, not intractable		1	0	1	clinician	Neurodevelopment
Diseases of the Nervous System	NVS009	Epilepsy; convulsions	G40001	Localization-related (focal) (partial) idiopathic epilepsy and epileptic syndromes with seizures of localized onset, not intractable, with status epilepticus		1	0	1	clinician	Neurodevelopment
Diseases of the Nervous System	NVS009	Epilepsy; convulsions	G40009	Localization-related (focal) (partial) idiopathic epilepsy and epileptic syndromes with seizures of localized onset, not intractable, without status epilepticus		1	0	1	clinician	Neurodevelopment
Diseases of the Nervous System	NVS009	Epilepsy; convulsions	G4001	Localization-related (focal) (partial) idiopathic epilepsy and epileptic syndromes with seizures of localized onset, intractable		1	0	1	clinician	Neurodevelopment
Diseases of the Nervous System	NVS009	Epilepsy; convulsions	G40011	Localization-related (focal) (partial) idiopathic epilepsy and epileptic syndromes with seizures of localized onset, intractable, with status epilepticus		1	0	1	clinician	Neurodevelopment
Diseases of the Nervous System	NVS009	Epilepsy; convulsions	G40019	Localization-related (focal) (partial) idiopathic epilepsy and epileptic syndromes with seizures of localized onset, intractable, without status epilepticus		1	0	1	clinician	Neurodevelopment
Diseases of the Nervous System	NVS009	Epilepsy; convulsions	G401	Localization-related (focal) (partial) symptomatic epilepsy and epileptic syndromes with simple partial seizures		1	0	1	clinician	Neurodevelopment
Diseases of the Nervous System	NVS009	Epilepsy; convulsions	G4010	Localization-related (focal) (partial) symptomatic epilepsy and epileptic syndromes with simple partial seizures, not intractable		1	0	1	clinician	Neurodevelopment
Diseases of the Nervous System	NVS009	Epilepsy; convulsions	G40101	Localization-related (focal) (partial) symptomatic epilepsy and epileptic syndromes with simple partial seizures, not intractable, with status epilepticus		1	0	1	clinician	Neurodevelopment
Diseases of the Nervous System	NVS009	Epilepsy; convulsions	G40109	Localization-related (focal) (partial) symptomatic epilepsy and epileptic syndromes with simple partial seizures, not intractable, without status epilepticus		1	0	1	clinician	Neurodevelopment
Diseases of the Nervous System	NVS009	Epilepsy; convulsions	G4011	Localization-related (focal) (partial) symptomatic epilepsy and epileptic syndromes with simple partial seizures, intractable		1	0	1	clinician	Neurodevelopment
Diseases of the Nervous System	NVS009	Epilepsy; convulsions	G40111	Localization-related (focal) (partial) symptomatic epilepsy and epileptic syndromes with simple partial seizures, intractable, with status epilepticus		1	0	1	clinician	Neurodevelopment
Diseases of the Nervous System	NVS009	Epilepsy; convulsions	G40119	Localization-related (focal) (partial) symptomatic epilepsy and epileptic syndromes with simple partial seizures, intractable, without status epilepticus		1	0	1	clinician	Neurodevelopment
Diseases of the Nervous System	NVS009	Epilepsy; convulsions	G402	Localization-related (focal) (partial) symptomatic epilepsy and epileptic syndromes with complex partial seizures		1	0	1	clinician	Neurodevelopment
Diseases of the Nervous System	NVS009	Epilepsy; convulsions	G4020	Localization-related (focal) (partial) symptomatic epilepsy and epileptic syndromes with complex partial seizures, not intractable		1	0	1	clinician	Neurodevelopment
Diseases of the Nervous System	NVS009	Epilepsy; convulsions	G40201	Localization-related (focal) (partial) symptomatic epilepsy and epileptic syndromes with complex partial seizures, not intractable, with status epilepticus		1	0	1	clinician	Neurodevelopment
Diseases of the Nervous System	NVS009	Epilepsy; convulsions	G40209	Localization-related (focal) (partial) symptomatic epilepsy and epileptic syndromes with complex partial seizures, not intractable, without status epilepticus		1	0	1	clinician	Neurodevelopment
Diseases of the Nervous System	NVS009	Epilepsy; convulsions	G4021	Localization-related (focal) (partial) symptomatic epilepsy and epileptic syndromes with complex partial seizures, intractable		1	0	1	clinician	Neurodevelopment
Diseases of the Nervous System	NVS009	Epilepsy; convulsions	G40211	Localization-related (focal) (partial) symptomatic epilepsy and epileptic syndromes with complex partial seizures, intractable, with status epilepticus		1	0	1	clinician	Neurodevelopment
Diseases of the Nervous System	NVS009	Epilepsy; convulsions	G40219	Localization-related (focal) (partial) symptomatic epilepsy and epileptic syndromes with complex partial seizures, intractable, without status epilepticus		1	0	1	clinician	Neurodevelopment
Diseases of the Nervous System	NVS009	Epilepsy; convulsions	G403	Generalized idiopathic epilepsy and epileptic syndromes		1	0	1	clinician	Neurodevelopment
Diseases of the Nervous System	NVS009	Epilepsy; convulsions	G4030	Generalized idiopathic epilepsy and epileptic syndromes, not intractable		1	0	1	clinician	Neurodevelopment
Diseases of the Nervous System	NVS009	Epilepsy; convulsions	G40301	Generalized idiopathic epilepsy and epileptic syndromes, not intractable, with status epilepticus		1	0	1	clinician	Neurodevelopment
Diseases of the Nervous System	NVS009	Epilepsy; convulsions	G40309	Generalized idiopathic epilepsy and epileptic syndromes, not intractable, without status epilepticus		1	0	1	clinician	Neurodevelopment
Diseases of the Nervous System	NVS009	Epilepsy; convulsions	G4031	Generalized idiopathic epilepsy and epileptic syndromes, intractable		1	0	1	clinician	Neurodevelopment
Diseases of the Nervous System	NVS009	Epilepsy; convulsions	G40311	Generalized idiopathic epilepsy and epileptic syndromes, intractable, with status epilepticus		1	0	1	clinician	Neurodevelopment
Diseases of the Nervous System	NVS009	Epilepsy; convulsions	G40319	Generalized idiopathic epilepsy and epileptic syndromes, intractable, without status epilepticus		1	0	1	clinician	Neurodevelopment
Diseases of the Nervous System	NVS009	Epilepsy; convulsions	G404	Other generalized epilepsy and epileptic syndromes		1	0	1	clinician	Neurodevelopment
Diseases of the Nervous System	NVS009	Epilepsy; convulsions	G4040	Other generalized epilepsy and epileptic syndromes, not intractable		1	0	1	clinician	Neurodevelopment
Diseases of the Nervous System	NVS009	Epilepsy; convulsions	G40401	Other generalized epilepsy and epileptic syndromes, not intractable, with status epilepticus		1	0	1	clinician	Neurodevelopment
Diseases of the Nervous System	NVS009	Epilepsy; convulsions	G40409	Other generalized epilepsy and epileptic syndromes, not intractable, without status epilepticus		1	0	1	clinician	Neurodevelopment
Diseases of the Nervous System	NVS009	Epilepsy; convulsions	G4041	Other generalized epilepsy and epileptic syndromes, intractable		1	0	1	clinician	Neurodevelopment
Diseases of the Nervous System	NVS009	Epilepsy; convulsions	G40411	Other generalized epilepsy and epileptic syndromes, intractable, with status epilepticus		1	0	1	clinician	Neurodevelopment
Diseases of the Nervous System	NVS009	Epilepsy; convulsions	G40419	Other generalized epilepsy and epileptic syndromes, intractable, without status epilepticus		1	0	1	clinician	Neurodevelopment
Diseases of the Nervous System	NVS009	Epilepsy; convulsions	G4042	Cyclin-Dependent Kinase-Like 5 Deficiency Disorder		1	0	1	clinician	Neurodevelopment
Diseases of the Nervous System	NVS009	Epilepsy; convulsions	G405	Epileptic seizures related to external causes		1	0	1	clinician	Neurodevelopment
Diseases of the Nervous System	NVS009	Epilepsy; convulsions	G4050	Epileptic seizures related to external causes, not intractable		1	0	1	clinician	Neurodevelopment
Diseases of the Nervous System	NVS009	Epilepsy; convulsions	G40501	Epileptic seizures related to external causes, not intractable, with status epilepticus		1	0	1	clinician	Neurodevelopment
Diseases of the Nervous System	NVS009	Epilepsy; convulsions	G40509	Epileptic seizures related to external causes, not intractable, without status epilepticus		1	0	1	clinician	Neurodevelopment
Diseases of the Nervous System	NVS009	Epilepsy; convulsions	G40511	Special epileptic syndromes, intractable, with status epilepticus		1	0	1	clinician	Neurodevelopment
Diseases of the Nervous System	NVS009	Epilepsy; convulsions	G40519	Special epileptic syndromes, intractable, without status epilepticus		1	0	1	clinician	Neurodevelopment
Diseases of the Nervous System	NVS009	Epilepsy; convulsions	G408	Other epilepsy and recurrent seizures		1	0	1	clinician	Neurodevelopment
Diseases of the Nervous System	NVS009	Epilepsy; convulsions	G4080	Other epilepsy		1	0	1	clinician	Neurodevelopment
Diseases of the Nervous System	NVS009	Epilepsy; convulsions	G40801	Other epilepsy, not intractable, with status epilepticus		1	0	1	clinician	Neurodevelopment
Diseases of the Nervous System	NVS009	Epilepsy; convulsions	G40802	Other epilepsy, not intractable, without status epilepticus		1	0	1	clinician	Neurodevelopment
Diseases of the Nervous System	NVS009	Epilepsy; convulsions	G40803	Other epilepsy, intractable, with status epilepticus		1	0	1	clinician	Neurodevelopment
Diseases of the Nervous System	NVS009	Epilepsy; convulsions	G40804	Other epilepsy, intractable, without status epilepticus		1	0	1	clinician	Neurodevelopment
Diseases of the Nervous System	NVS009	Epilepsy; convulsions	G40809	Other epilepsy, not intractable, without status epilepticus		1	0	1	clinician	Neurodevelopment
Diseases of the Nervous System	NVS009	Epilepsy; convulsions	G4081	Lennox-Gastaut syndrome		1	0	1	clinician	Neurodevelopment
Diseases of the Nervous System	NVS009	Epilepsy; convulsions	G40811	Lennox-Gastaut syndrome, not intractable, with status epilepticus		1	0	1	clinician	Neurodevelopment
Diseases of the Nervous System	NVS009	Epilepsy; convulsions	G40812	Lennox-Gastaut syndrome, not intractable, without status epilepticus		1	0	1	clinician	Neurodevelopment
Diseases of the Nervous System	NVS009	Epilepsy; convulsions	G40813	Lennox-Gastaut syndrome, intractable, with status epilepticus		1	0	1	clinician	Neurodevelopment
Diseases of the Nervous System	NVS009	Epilepsy; convulsions	G40814	Lennox-Gastaut syndrome, intractable, without status epilepticus		1	0	1	clinician	Neurodevelopment
Diseases of the Nervous System	NVS009	Epilepsy; convulsions	G40819	Other epilepsy, intractable, without status epilepticus		1	0	1	clinician	Neurodevelopment
Diseases of the Nervous System	NVS009	Epilepsy; convulsions	G4082	Epileptic spasms		1	0	1	clinician	Neurodevelopment
Diseases of the Nervous System	NVS009	Epilepsy; convulsions	G40821	Epileptic spasms, not intractable, with status epilepticus		1	0	1	clinician	Neurodevelopment
Diseases of the Nervous System	NVS009	Epilepsy; convulsions	G40822	Epileptic spasms, not intractable, without status epilepticus		1	0	1	clinician	Neurodevelopment
Diseases of the Nervous System	NVS009	Epilepsy; convulsions	G40823	Epileptic spasms, intractable, with status epilepticus		1	0	1	clinician	Neurodevelopment
Diseases of the Nervous System	NVS009	Epilepsy; convulsions	G40824	Epileptic spasms, intractable, without status epilepticus		1	0	1	clinician	Neurodevelopment
Diseases of the Nervous System	NVS009	Epilepsy; convulsions	G4083	Dravet syndrome		1	0	1	clinician	Neurodevelopment
Diseases of the Nervous System	NVS009	Epilepsy; convulsions	G40833	Dravet syndrome, intractable, with status epilepticus		1	0	1	clinician	Neurodevelopment
Diseases of the Nervous System	NVS009	Epilepsy; convulsions	G40834	Dravet syndrome, intractable, without status epilepticus		1	0	1	clinician	Neurodevelopment
Diseases of the Nervous System	NVS009	Epilepsy; convulsions	G4089	Other seizures		1	0	1	clinician	Neurodevelopment
Diseases of the Nervous System	NVS009	Epilepsy; convulsions	G409	Epilepsy, unspecified		1	0	1	clinician	Neurodevelopment
Diseases of the Nervous System	NVS009	Epilepsy; convulsions	G4090	Epilepsy, unspecified, not intractable		1	0	1	clinician	Neurodevelopment
Diseases of the Nervous System	NVS009	Epilepsy; convulsions	G40901	Epilepsy, unspecified, not intractable, with status epilepticus		1	0	1	clinician	Neurodevelopment
Diseases of the Nervous System	NVS009	Epilepsy; convulsions	G40909	Epilepsy, unspecified, not intractable, without status epilepticus		1	0	1	clinician	Neurodevelopment
Diseases of the Nervous System	NVS009	Epilepsy; convulsions	G4091	Epilepsy, unspecified, intractable		1	0	1	clinician	Neurodevelopment
Diseases of the Nervous System	NVS009	Epilepsy; convulsions	G40911	Epilepsy, unspecified, intractable, with status epilepticus		1	0	1	clinician	Neurodevelopment
Diseases of the Nervous System	NVS009	Epilepsy; convulsions	G40919	Epilepsy, unspecified, intractable, without status epilepticus		1	0	1	clinician	Neurodevelopment
Diseases of the Nervous System	NVS009	Epilepsy; convulsions	G40A	Absence epileptic syndrome		1	0	1	clinician	Neurodevelopment
Diseases of the Nervous System	NVS009	Epilepsy; convulsions	G40A0	Absence epileptic syndrome, not intractable		1	0	1	clinician	Neurodevelopment
Diseases of the Nervous System	NVS009	Epilepsy; convulsions	G40A01	Absence epileptic syndrome, not intractable, with status epilepticus		1	0	1	clinician	Neurodevelopment
Diseases of the Nervous System	NVS009	Epilepsy; convulsions	G40A09	Absence epileptic syndrome, not intractable, without status epilepticus		1	0	1	clinician	Neurodevelopment
Diseases of the Nervous System	NVS009	Epilepsy; convulsions	G40A1	Absence epileptic syndrome, intractable		1	0	1	clinician	Neurodevelopment
Diseases of the Nervous System	NVS009	Epilepsy; convulsions	G40A11	Absence epileptic syndrome, intractable, with status epilepticus		1	0	1	clinician	Neurodevelopment
Diseases of the Nervous System	NVS009	Epilepsy; convulsions	G40A19	Absence epileptic syndrome, intractable, without status epilepticus		1	0	1	clinician	Neurodevelopment
Diseases of the Nervous System	NVS009	Epilepsy; convulsions	G40B	Juvenile myoclonic epilepsy [impulsive petit mal]		1	0	1	clinician	Neurodevelopment
Diseases of the Nervous System	NVS009	Epilepsy; convulsions	G40B0	Juvenile myoclonic epilepsy, not intractable		1	0	1	clinician	Neurodevelopment
Diseases of the Nervous System	NVS009	Epilepsy; convulsions	G40B01	Juvenile myoclonic epilepsy, not intractable, with status epilepticus		1	0	1	clinician	Neurodevelopment
Diseases of the Nervous System	NVS009	Epilepsy; convulsions	G40B09	Juvenile myoclonic epilepsy, not intractable, without status epilepticus		1	0	1	clinician	Neurodevelopment
Diseases of the Nervous System	NVS009	Epilepsy; convulsions	G40B1	Juvenile myoclonic epilepsy, intractable		1	0	1	clinician	Neurodevelopment
Diseases of the Nervous System	NVS009	Epilepsy; convulsions	G40B11	Juvenile myoclonic epilepsy, intractable, with status epilepticus		1	0	1	clinician	Neurodevelopment
Diseases of the Nervous System	NVS009	Epilepsy; convulsions	G40B19	Juvenile myoclonic epilepsy, intractable, without status epilepticus		1	0	1	clinician	Neurodevelopment
Diseases of the Nervous System	NVS009	Epilepsy; convulsions	G41	Status epilepticus		1
Diseases of the Nervous System	NVS009	Epilepsy; convulsions	G410	Grand mal status epilepticus		1
Diseases of the Nervous System	NVS009	Epilepsy; convulsions	G411	Petit mal status epilepticus		1
Diseases of the Nervous System	NVS009	Epilepsy; convulsions	G412	Complex partial status epilepticus		1
Diseases of the Nervous System	NVS009	Epilepsy; convulsions	G418	Other status epilepticus		1
Diseases of the Nervous System	NVS009	Epilepsy; convulsions	G419	Status epilepticus, unspecified		1
Diseases of the Nervous System	NVS010	Headache; including migraine	G43	Migraine	1		1	0	clinician	Neurodevelopment
Diseases of the Nervous System	NVS010	Headache; including migraine	G430	Migraine without aura	1		1	0	clinician	Neurodevelopment
Diseases of the Nervous System	NVS010	Headache; including migraine	G4300	Migraine without aura, not intractable	1		1	0	clinician	Neurodevelopment
Diseases of the Nervous System	NVS010	Headache; including migraine	G43001	Migraine without aura, not intractable, with status migrainosus	1		1	0	clinician	Neurodevelopment
Diseases of the Nervous System	NVS010	Headache; including migraine	G43009	Migraine without aura, not intractable, without status migrainosus	1		1	0	clinician	Neurodevelopment
Diseases of the Nervous System	NVS010	Headache; including migraine	G4301	Migraine without aura, intractable	1		1	0	clinician	Neurodevelopment
Diseases of the Nervous System	NVS010	Headache; including migraine	G43011	Migraine without aura, intractable, with status migrainosus	1		1	0	clinician	Neurodevelopment
Diseases of the Nervous System	NVS010	Headache; including migraine	G43019	Migraine without aura, intractable, without status migrainosus	1		1	0	clinician	Neurodevelopment
Diseases of the Nervous System	NVS010	Headache; including migraine	G431	Migraine with aura	1		1	0	clinician	Neurodevelopment
Diseases of the Nervous System	NVS010	Headache; including migraine	G4310	Migraine with aura, not intractable	1		1	0	clinician	Neurodevelopment
Diseases of the Nervous System	NVS010	Headache; including migraine	G43101	Migraine with aura, not intractable, with status migrainosus	1		1	0	clinician	Neurodevelopment
Diseases of the Nervous System	NVS010	Headache; including migraine	G43109	Migraine with aura, not intractable, without status migrainosus	1		1	0	clinician	Neurodevelopment
Diseases of the Nervous System	NVS010	Headache; including migraine	G4311	Migraine with aura, intractable	1		1	0	clinician	Neurodevelopment
Diseases of the Nervous System	NVS010	Headache; including migraine	G43111	Migraine with aura, intractable, with status migrainosus	1		1	0	clinician	Neurodevelopment
Diseases of the Nervous System	NVS010	Headache; including migraine	G43119	Migraine with aura, intractable, without status migrainosus	1		1	0	clinician	Neurodevelopment
Diseases of the Nervous System	NVS010	Headache; including migraine	G432	Status migrainosus	1		1	0	clinician	Neurodevelopment
Diseases of the Nervous System	NVS010	Headache; including migraine	G434	Hemiplegic migraine	1		1	0	clinician	Neurodevelopment
Diseases of the Nervous System	NVS010	Headache; including migraine	G4340	Hemiplegic migraine, not intractable	1		1	0	clinician	Neurodevelopment
Diseases of the Nervous System	NVS010	Headache; including migraine	G43401	Hemiplegic migraine, not intractable, with status migrainosus	1		1	0	clinician	Neurodevelopment
Diseases of the Nervous System	NVS010	Headache; including migraine	G43409	Hemiplegic migraine, not intractable, without status migrainosus	1		1	0	clinician	Neurodevelopment
Diseases of the Nervous System	NVS010	Headache; including migraine	G4341	Hemiplegic migraine, intractable	1		1	0	clinician	Neurodevelopment
Diseases of the Nervous System	NVS010	Headache; including migraine	G43411	Hemiplegic migraine, intractable, with status migrainosus	1		1	0	clinician	Neurodevelopment
Diseases of the Nervous System	NVS010	Headache; including migraine	G43419	Hemiplegic migraine, intractable, without status migrainosus	1		1	0	clinician	Neurodevelopment
Diseases of the Nervous System	NVS010	Headache; including migraine	G435	Persistent migraine aura without cerebral infarction	1		1	0	clinician	Neurodevelopment
Diseases of the Nervous System	NVS010	Headache; including migraine	G4350	Persistent migraine aura without cerebral infarction, not intractable	1		1	0	clinician	Neurodevelopment
Diseases of the Nervous System	NVS010	Headache; including migraine	G43501	Persistent migraine aura without cerebral infarction, not intractable, with status migrainosus	1		1	0	clinician	Neurodevelopment
Diseases of the Nervous System	NVS010	Headache; including migraine	G43509	Persistent migraine aura without cerebral infarction, not intractable, without status migrainosus	1		1	0	clinician	Neurodevelopment
Diseases of the Nervous System	NVS010	Headache; including migraine	G4351	Persistent migraine aura without cerebral infarction, intractable	1		1	0	clinician	Neurodevelopment
Diseases of the Nervous System	NVS010	Headache; including migraine	G43511	Persistent migraine aura without cerebral infarction, intractable, with status migrainosus	1		1	0	clinician	Neurodevelopment
Diseases of the Nervous System	NVS010	Headache; including migraine	G43519	Persistent migraine aura without cerebral infarction, intractable, without status migrainosus	1		1	0	clinician	Neurodevelopment
Diseases of the Nervous System	CIR020	Cerebral infarction	G436	Persistent migraine aura with cerebral infarction	1		1	0	clinician	Neurodevelopment
Diseases of the Nervous System	CIR020	Cerebral infarction	G4360	Persistent migraine aura with cerebral infarction, not intractable	1		1	0	clinician	Neurodevelopment
Diseases of the Nervous System	CIR020	Cerebral infarction	G43601	Persistent migraine aura with cerebral infarction, not intractable, with status migrainosus	1		1	0	clinician	Neurodevelopment
Diseases of the Nervous System	CIR020	Cerebral infarction	G43609	Persistent migraine aura with cerebral infarction, not intractable, without status migrainosus	1		1	0	clinician	Neurodevelopment
Diseases of the Nervous System	CIR020	Cerebral infarction	G4361	Persistent migraine aura with cerebral infarction, intractable	1		1	0	clinician	Neurodevelopment
Diseases of the Nervous System	CIR020	Cerebral infarction	G43611	Persistent migraine aura with cerebral infarction, intractable, with status migrainosus	1		1	0	clinician	Neurodevelopment
Diseases of the Nervous System	CIR020	Cerebral infarction	G43619	Persistent migraine aura with cerebral infarction, intractable, without status migrainosus	1		1	0	clinician	Neurodevelopment
Diseases of the Nervous System	NVS010	Headache; including migraine	G437	Chronic migraine without aura	1		1	0	clinician	Neurodevelopment
Diseases of the Nervous System	NVS010	Headache; including migraine	G4370	Chronic migraine without aura, not intractable	1		1	0	clinician	Neurodevelopment
Diseases of the Nervous System	NVS010	Headache; including migraine	G43701	Chronic migraine without aura, not intractable, with status migrainosus	1		1	0	clinician	Neurodevelopment
Diseases of the Nervous System	NVS010	Headache; including migraine	G43709	Chronic migraine without aura, not intractable, without status migrainosus	1		1	0	clinician	Neurodevelopment
Diseases of the Nervous System	NVS010	Headache; including migraine	G4371	Chronic migraine without aura, intractable	1		1	0	clinician	Neurodevelopment
Diseases of the Nervous System	NVS010	Headache; including migraine	G43711	Chronic migraine without aura, intractable, with status migrainosus	1		1	0	clinician	Neurodevelopment
Diseases of the Nervous System	NVS010	Headache; including migraine	G43719	Chronic migraine without aura, intractable, without status migrainosus	1		1	0	clinician	Neurodevelopment
Diseases of the Nervous System	NVS010	Headache; including migraine	G438	Other migraine	1		1	0	clinician	Neurodevelopment
Diseases of the Nervous System	NVS010	Headache; including migraine	G4380	Other migraine, not intractable	1		1	0	clinician	Neurodevelopment
Diseases of the Nervous System	NVS010	Headache; including migraine	G43801	Other migraine, not intractable, with status migrainosus	1		1	0	clinician	Neurodevelopment
Diseases of the Nervous System	NVS010	Headache; including migraine	G43809	Other migraine, not intractable, without status migrainosus	1		1	0	clinician	Neurodevelopment
Diseases of the Nervous System	NVS010	Headache; including migraine	G4381	Other migraine, intractable	1		1	0	clinician	Neurodevelopment
Diseases of the Nervous System	NVS010	Headache; including migraine	G43811	Other migraine, intractable, with status migrainosus	1		1	0	clinician	Neurodevelopment
Diseases of the Nervous System	NVS010	Headache; including migraine	G43819	Other migraine, intractable, without status migrainosus	1		1	0	clinician	Neurodevelopment
Diseases of the Nervous System	NVS010	Headache; including migraine	G4382	Menstrual migraine, not intractable	1		1	0	clinician	Neurodevelopment
Diseases of the Nervous System	NVS010	Headache; including migraine	G43821	Menstrual migraine, not intractable, with status migrainosus	1		1	0	clinician	Neurodevelopment
Diseases of the Nervous System	NVS010	Headache; including migraine	G43829	Menstrual migraine, not intractable, without status migrainosus	1		1	0	clinician	Neurodevelopment
Diseases of the Nervous System	NVS010	Headache; including migraine	G4383	Menstrual migraine, intractable	1		1	0	clinician	Neurodevelopment
Diseases of the Nervous System	NVS010	Headache; including migraine	G43831	Menstrual migraine, intractable, with status migrainosus	1		1	0	clinician	Neurodevelopment
Diseases of the Nervous System	NVS010	Headache; including migraine	G43839	Menstrual migraine, intractable, without status migrainosus	1		1	0	clinician	Neurodevelopment
Diseases of the Nervous System	NVS010	Headache; including migraine	G43891	Other migraine, intractable	1		1	0	clinician	Neurodevelopment
Diseases of the Nervous System	NVS010	Headache; including migraine	G43899	Other migraine, not intractable	1		1	0	clinician	Neurodevelopment
Diseases of the Nervous System	NVS010	Headache; including migraine	G439	Migraine, unspecified	1		1	0	clinician	Neurodevelopment
Diseases of the Nervous System	NVS010	Headache; including migraine	G4390	Migraine, unspecified, not intractable	1		1	0	clinician	Neurodevelopment
Diseases of the Nervous System	NVS010	Headache; including migraine	G43901	Migraine, unspecified, not intractable, with status migrainosus	1		1	0	clinician	Neurodevelopment
Diseases of the Nervous System	NVS010	Headache; including migraine	G43909	Migraine, unspecified, not intractable, without status migrainosus	1		1	0	clinician	Neurodevelopment
Diseases of the Nervous System	NVS010	Headache; including migraine	G4391	Migraine, unspecified, intractable	1		1	0	clinician	Neurodevelopment
Diseases of the Nervous System	NVS010	Headache; including migraine	G43911	Migraine, unspecified, intractable, with status migrainosus	1		1	0	clinician	Neurodevelopment
Diseases of the Nervous System	NVS010	Headache; including migraine	G43919	Migraine, unspecified, intractable, without status migrainosus	1		1	0	clinician	Neurodevelopment
Diseases of the Nervous System	NVS010	Headache; including migraine	G43A	Cyclical vomiting	1		1	0	clinician	Neurodevelopment
Symptoms, Signs and Abnormal Clinical and Laboratory Findings, Not Elsewhere Classified	NVS010	Headache; including migraine	G43A0	Cyclical vomiting, not intractable			1	0	clinician	Neurodevelopment
Diseases of the Nervous System	NVS010	Headache; including migraine	G43A01	Cyclical vomiting, not intractable, with status migrainosus	1		1	0	clinician	Neurodevelopment
Diseases of the Nervous System	NVS010	Headache; including migraine	G43A09	Cyclical vomiting, not intractable, without status migrainosus	1		1	0	clinician	Neurodevelopment
Symptoms, Signs and Abnormal Clinical and Laboratory Findings, Not Elsewhere Classified	NVS010	Headache; including migraine	G43A1	Cyclical vomiting, intractable			1	0	clinician	Neurodevelopment
Diseases of the Nervous System	NVS010	Headache; including migraine	G43A11	Cyclical vomiting, intractable, with status migrainosus	1		1	0	clinician	Neurodevelopment
Diseases of the Nervous System	NVS010	Headache; including migraine	G43A19	Cyclical vomiting, intractable, without status migrainosus	1		1	0	clinician	Neurodevelopment
Diseases of the Nervous System	NVS010	Headache; including migraine	G43B	Ophthalmoplegic migraine	1		1	0	clinician	Neurodevelopment
Diseases of the Nervous System	NVS010	Headache; including migraine	G43B0	Ophthalmoplegic migraine, not intractable	1		1	0	clinician	Neurodevelopment
Diseases of the Nervous System	NVS010	Headache; including migraine	G43B01	Ophthalmoplegic migraine, not intractable, with status migrainosus	1		1	0	clinician	Neurodevelopment
Diseases of the Nervous System	NVS010	Headache; including migraine	G43B09	Ophthalmoplegic migraine, not intractable, without status migrainosus	1		1	0	clinician	Neurodevelopment
Diseases of the Nervous System	NVS010	Headache; including migraine	G43B1	Ophthalmoplegic migraine, intractable	1		1	0	clinician	Neurodevelopment
Diseases of the Nervous System	NVS010	Headache; including migraine	G43B11	Ophthalmoplegic migraine, intractable, with status migrainosus	1		1	0	clinician	Neurodevelopment
Diseases of the Nervous System	NVS010	Headache; including migraine	G43B19	Ophthalmoplegic migraine, intractable, without status migrainosus	1		1	0	clinician	Neurodevelopment
Diseases of the Nervous System	NVS010	Headache; including migraine	G43C	Periodic headache syndromes in child or adult	1		1	0	clinician	Neurodevelopment
Diseases of the Nervous System	NVS010	Headache; including migraine	G43C0	Periodic headache syndromes in child or adult, not intractable	1		1	0	clinician	Neurodevelopment
Diseases of the Nervous System	NVS010	Headache; including migraine	G43C01	Periodic headache syndromes in child or adult, not intractable, with status migrainosus	1		1	0	clinician	Neurodevelopment
Diseases of the Nervous System	NVS010	Headache; including migraine	G43C09	Periodic headache syndromes in child or adult, not intractable, without status migrainosus	1		1	0	clinician	Neurodevelopment
Diseases of the Nervous System	NVS010	Headache; including migraine	G43C1	Periodic headache syndromes in child or adult, intractable	1		1	0	clinician	Neurodevelopment
Diseases of the Nervous System	NVS010	Headache; including migraine	G43C11	Periodic headache syndromes in child or adult, intractable, with status migrainosus	1		1	0	clinician	Neurodevelopment
Diseases of the Nervous System	NVS010	Headache; including migraine	G43C19	Periodic headache syndromes in child or adult, intractable, without status migrainosus	1		1	0	clinician	Neurodevelopment
Diseases of the Nervous System	NVS010	Headache; including migraine	G43D	Abdominal migraine	1		1	0	clinician	Neurodevelopment
Diseases of the Nervous System	NVS010	Headache; including migraine	G43D0	Abdominal migraine, not intractable	1		1	0	clinician	Neurodevelopment
Diseases of the Nervous System	NVS010	Headache; including migraine	G43D01	Menstrual migraine, not intractable, with status migrainosus	1		1	0	clinician	Neurodevelopment
Diseases of the Nervous System	NVS010	Headache; including migraine	G43D09	Menstrual migraine, not intractable, without status migrainosus	1		1	0	clinician	Neurodevelopment
Diseases of the Nervous System	NVS010	Headache; including migraine	G43D1	Abdominal migraine, intractable	1		1	0	clinician	Neurodevelopment
Diseases of the Nervous System	NVS010	Headache; including migraine	G43D11	Menstrual migraine, intractable, with status migrainosus	1		1	0	clinician	Neurodevelopment
Diseases of the Nervous System	NVS010	Headache; including migraine	G43D19	Menstrual migraine, intractable, without status migrainosus	1		1	0	clinician	Neurodevelopment
Diseases of the Nervous System	NVS010	Headache; including migraine	G44	Other headache syndromes	1		1	0	clinician	Neurodevelopment
Diseases of the Nervous System	NVS010	Headache; including migraine	G440	Cluster headaches and other trigeminal autonomic cephalgias (TAC)	1		1	0	clinician	Neurodevelopment
Diseases of the Nervous System	NVS010	Headache; including migraine	G4400	Cluster headache syndrome, unspecified	1		1	0	clinician	Neurodevelopment
Diseases of the Nervous System	NVS010	Headache; including migraine	G44001	Cluster headache syndrome, unspecified, intractable	1		1	0	clinician	Neurodevelopment
Diseases of the Nervous System	NVS010	Headache; including migraine	G44009	Cluster headache syndrome, unspecified, not intractable	1		1	0	clinician	Neurodevelopment
Diseases of the Nervous System	NVS010	Headache; including migraine	G4401	Episodic cluster headache	1		1	0	clinician	Neurodevelopment
Diseases of the Nervous System	NVS010	Headache; including migraine	G44011	Episodic cluster headache, intractable	1		1	0	clinician	Neurodevelopment
Diseases of the Nervous System	NVS010	Headache; including migraine	G44019	Episodic cluster headache, not intractable	1		1	0	clinician	Neurodevelopment
Diseases of the Nervous System	NVS010	Headache; including migraine	G4402	Chronic cluster headache	1		1	0	clinician	Neurodevelopment
Diseases of the Nervous System	NVS010	Headache; including migraine	G44021	Chronic cluster headache, intractable	1		1	0	clinician	Neurodevelopment
Diseases of the Nervous System	NVS010	Headache; including migraine	G44029	Chronic cluster headache, not intractable	1		1	0	clinician	Neurodevelopment
Diseases of the Nervous System	NVS010	Headache; including migraine	G4403	Episodic paroxysmal hemicrania	1		1	0	clinician	Neurodevelopment
Diseases of the Nervous System	NVS010	Headache; including migraine	G44031	Episodic paroxysmal hemicrania, intractable	1		1	0	clinician	Neurodevelopment
Diseases of the Nervous System	NVS010	Headache; including migraine	G44039	Episodic paroxysmal hemicrania, not intractable	1		1	0	clinician	Neurodevelopment
Diseases of the Nervous System	NVS010	Headache; including migraine	G4404	Chronic paroxysmal hemicrania	1		1	0	clinician	Neurodevelopment
Diseases of the Nervous System	NVS010	Headache; including migraine	G44041	Chronic paroxysmal hemicrania, intractable	1		1	0	clinician	Neurodevelopment
Diseases of the Nervous System	NVS010	Headache; including migraine	G44049	Chronic paroxysmal hemicrania, not intractable	1		1	0	clinician	Neurodevelopment
Diseases of the Nervous System	NVS010	Headache; including migraine	G4405	Short lasting unilateral neuralgiform headache with conjunctival injection and tearing (SUNCT)	1		1	0	clinician	Neurodevelopment
Diseases of the Nervous System	NVS010	Headache; including migraine	G44051	Short lasting unilateral neuralgiform headache with conjunctival injection and tearing (SUNCT), intractable	1		1	0	clinician	Neurodevelopment
Diseases of the Nervous System	NVS010	Headache; including migraine	G44059	Short lasting unilateral neuralgiform headache with conjunctival injection and tearing (SUNCT), not intractable	1		1	0	clinician	Neurodevelopment
Diseases of the Nervous System	NVS010	Headache; including migraine	G4409	Other trigeminal autonomic cephalgias (TAC)	1		1	0	clinician	Neurodevelopment
Diseases of the Nervous System	NVS010	Headache; including migraine	G44091	Other trigeminal autonomic cephalgias (TAC), intractable	1		1	0	clinician	Neurodevelopment
Diseases of the Nervous System	NVS010	Headache; including migraine	G44099	Other trigeminal autonomic cephalgias (TAC), not intractable	1		1	0	clinician	Neurodevelopment
Diseases of the Nervous System	NVS010	Headache; including migraine	G441	Vascular headache, not elsewhere classified	1		1	0	clinician	Neurodevelopment
Diseases of the Nervous System	NVS010	Headache; including migraine	G4410	Vascular headache, not elsewhere classified, not intractable	1		1	0	clinician	Neurodevelopment
Diseases of the Nervous System	NVS010	Headache; including migraine	G4411	Vascular headache, not elsewhere classified, intractable	1		1	0	clinician	Neurodevelopment
Diseases of the Nervous System	NVS010	Headache; including migraine	G442	Tension-type headache	1		1	0	clinician	Neurodevelopment
Diseases of the Nervous System	NVS010	Headache; including migraine	G4420	Tension-type headache, unspecified	1		1	0	clinician	Neurodevelopment
Diseases of the Nervous System	NVS010	Headache; including migraine	G44201	Tension-type headache, unspecified, intractable	1		1	0	clinician	Neurodevelopment
Diseases of the Nervous System	NVS010	Headache; including migraine	G44209	Tension-type headache, unspecified, not intractable	1		1	0	clinician	Neurodevelopment
Diseases of the Nervous System	NVS010	Headache; including migraine	G4421	Episodic tension-type headache	1		1	0	clinician	Neurodevelopment
Diseases of the Nervous System	NVS010	Headache; including migraine	G44211	Episodic tension-type headache, intractable	1		1	0	clinician	Neurodevelopment
Diseases of the Nervous System	NVS010	Headache; including migraine	G44219	Episodic tension-type headache, not intractable	1		1	0	clinician	Neurodevelopment
Diseases of the Nervous System	NVS010	Headache; including migraine	G4422	Chronic tension-type headache	1		1	0	clinician	Neurodevelopment
Diseases of the Nervous System	NVS010	Headache; including migraine	G44221	Chronic tension-type headache, intractable	1		1	0	clinician	Neurodevelopment
Diseases of the Nervous System	NVS010	Headache; including migraine	G44229	Chronic tension-type headache, not intractable	1		1	0	clinician	Neurodevelopment
Diseases of the Nervous System	NVS010	Headache; including migraine	G443	Post-traumatic headache	1		1	0	clinician	Neurodevelopment
Diseases of the Nervous System	NVS010	Headache; including migraine	G4430	Post-traumatic headache, unspecified	1		1	0	clinician	Neurodevelopment
Diseases of the Nervous System	NVS010	Headache; including migraine	G44301	Post-traumatic headache, unspecified, intractable	1		1	0	clinician	Neurodevelopment
Diseases of the Nervous System	NVS010	Headache; including migraine	G44309	Post-traumatic headache, unspecified, not intractable	1		1	0	clinician	Neurodevelopment
Diseases of the Nervous System	NVS010	Headache; including migraine	G4431	Acute post-traumatic headache	1		1	0	clinician	Neurodevelopment
Diseases of the Nervous System	NVS010	Headache; including migraine	G44311	Acute post-traumatic headache, intractable	1		1	0	clinician	Neurodevelopment
Diseases of the Nervous System	NVS010	Headache; including migraine	G44319	Acute post-traumatic headache, not intractable	1		1	0	clinician	Neurodevelopment
Diseases of the Nervous System	NVS010	Headache; including migraine	G4432	Chronic post-traumatic headache	1		1	0	clinician	Neurodevelopment
Diseases of the Nervous System	NVS010	Headache; including migraine	G44321	Chronic post-traumatic headache, intractable	1		1	0	clinician	Neurodevelopment
Diseases of the Nervous System	NVS010	Headache; including migraine	G44329	Chronic post-traumatic headache, not intractable	1		1	0	clinician	Neurodevelopment
Diseases of the Nervous System	NVS010	Headache; including migraine	G444	Drug-induced headache, not elsewhere classified	1		1	0	clinician	Neurodevelopment
Diseases of the Nervous System	NVS010	Headache; including migraine	G4440	Drug-induced headache, not elsewhere classified, not intractable	1		1	0	clinician	Neurodevelopment
Diseases of the Nervous System	NVS010	Headache; including migraine	G4441	Drug-induced headache, not elsewhere classified, intractable	1		1	0	clinician	Neurodevelopment
Diseases of the Nervous System	NVS010	Headache; including migraine	G445	Complicated headache syndromes	1		1	0	clinician	Neurodevelopment
Diseases of the Nervous System	NVS010	Headache; including migraine	G4451	Hemicrania continua	1		1	0	clinician	Neurodevelopment
Diseases of the Nervous System	NVS010	Headache; including migraine	G4452	New daily persistent headache (NDPH)	1		1	0	clinician	Neurodevelopment
Diseases of the Nervous System	NVS010	Headache; including migraine	G4453	Primary thunderclap headache	1		1	0	clinician	Neurodevelopment
Diseases of the Nervous System	NVS010	Headache; including migraine	G4459	Other complicated headache syndrome	1		1	0	clinician	Neurodevelopment
Diseases of the Nervous System	NVS010	Headache; including migraine	G448	Other specified headache syndromes	1		1	0	clinician	Neurodevelopment
Diseases of the Nervous System	NVS010	Headache; including migraine	G4481	Hypnic headache	1		1	0	clinician	Neurodevelopment
Diseases of the Nervous System	NVS010	Headache; including migraine	G4482	Headache associated with sexual activity	1		1	0	clinician	Neurodevelopment
Diseases of the Nervous System	NVS010	Headache; including migraine	G4483	Primary cough headache	1		1	0	clinician	Neurodevelopment
Diseases of the Nervous System	NVS010	Headache; including migraine	G4484	Primary exertional headache	1		1	0	clinician	Neurodevelopment
Diseases of the Nervous System	NVS010	Headache; including migraine	G4485	Primary stabbing headache	1		1	0	clinician	Neurodevelopment
Diseases of the Nervous System	NVS010	Headache; including migraine	G4486	Cervicogenic headache	1
Diseases of the Nervous System	NVS010	Headache; including migraine	G4489	Other headache syndrome	1		1	0	clinician	Neurodevelopment
Diseases of the Nervous System	NVS012	Transient cerebral ischemia	G450	Vertebro-basilar artery syndrome		1	0	1	agnostic	Cardiovascular
Diseases of the Nervous System	NVS012	Transient cerebral ischemia	G451	Carotid artery syndrome (hemispheric)		1	0	1	agnostic	Cardiovascular
Diseases of the Nervous System	NVS012	Transient cerebral ischemia	G452	Multiple and bilateral precerebral artery syndromes		1	0	1	agnostic	Cardiovascular
Diseases of the Nervous System	NVS012	Transient cerebral ischemia	G453	Amaurosis fugax		1	0	1	agnostic	Cardiovascular
Diseases of the Nervous System	NVS012	Transient cerebral ischemia	G454	Transient global amnesia		1	0	1	agnostic	Cardiovascular
Diseases of the Nervous System	NVS012	Transient cerebral ischemia	G458	Other transient cerebral ischemic attacks and related syndromes		1	0	1	agnostic	Cardiovascular
Diseases of the Nervous System	NVS012	Transient cerebral ischemia	G459	Transient cerebral ischemic attack, unspecified		1	0	1	agnostic	Cardiovascular
Diseases of the Nervous System	CIR024	Other and ill-defined cerebrovascular disease	G460	Middle cerebral artery syndrome		1	0	1	agnostic	Neurodevelopment
Diseases of the Nervous System	CIR024	Other and ill-defined cerebrovascular disease	G461	Anterior cerebral artery syndrome		1	0	1	agnostic	Neurodevelopment
Diseases of the Nervous System	CIR024	Other and ill-defined cerebrovascular disease	G462	Posterior cerebral artery syndrome		1	0	1	agnostic	Neurodevelopment
Diseases of the Nervous System	CIR024	Other and ill-defined cerebrovascular disease	G463	Brain stem stroke syndrome		1	0	1	agnostic	Neurodevelopment
Diseases of the Nervous System	CIR024	Other and ill-defined cerebrovascular disease	G464	Cerebellar stroke syndrome		1	0	1	agnostic	Neurodevelopment
Diseases of the Nervous System	CIR024	Other and ill-defined cerebrovascular disease	G465	Pure motor lacunar syndrome		1	0	1	agnostic	Neurodevelopment
Diseases of the Nervous System	CIR024	Other and ill-defined cerebrovascular disease	G466	Pure sensory lacunar syndrome		1	0	1	agnostic	Neurodevelopment
Diseases of the Nervous System	CIR024	Other and ill-defined cerebrovascular disease	G467	Other lacunar syndromes		1	0	1	agnostic	Neurodevelopment
Diseases of the Nervous System	CIR024	Other and ill-defined cerebrovascular disease	G468	Other vascular syndromes of brain in cerebrovascular diseases		1	0	1	agnostic	Neurodevelopment
Diseases of the Nervous System	NVS016	Sleep wake disorders	G47	Sleep disorders	1		1	0	clinician	Neurodevelopment
Diseases of the Nervous System	NVS016	Sleep wake disorders	G470	Insomnia	1		1	0	clinician	Neurodevelopment
Diseases of the Nervous System	NVS016	Sleep wake disorders	G4700	Insomnia, unspecified	1		1	0	clinician	Neurodevelopment
Diseases of the Nervous System	NVS016	Sleep wake disorders	G4701	Insomnia due to medical condition	1		1	0	clinician	Neurodevelopment
Diseases of the Nervous System	NVS016	Sleep wake disorders	G4709	Other insomnia	1		1	0	clinician	Neurodevelopment
Diseases of the Nervous System	NVS016	Sleep wake disorders	G471	Hypersomnia	1		1	0	clinician	Neurodevelopment
Diseases of the Nervous System	NVS016	Sleep wake disorders	G4710	Hypersomnia, unspecified	1		1	0	clinician	Neurodevelopment
Diseases of the Nervous System	NVS016	Sleep wake disorders	G4711	Idiopathic hypersomnia with long sleep time	1		1	0	clinician	Neurodevelopment
Diseases of the Nervous System	NVS016	Sleep wake disorders	G4712	Idiopathic hypersomnia without long sleep time	1		1	0	clinician	Neurodevelopment
Diseases of the Nervous System	NVS016	Sleep wake disorders	G4713	Recurrent hypersomnia	1		1	0	clinician	Neurodevelopment
Diseases of the Nervous System	NVS016	Sleep wake disorders	G4714	Hypersomnia due to medical condition	1		1	0	clinician	Neurodevelopment
Diseases of the Nervous System	NVS016	Sleep wake disorders	G4719	Other hypersomnia	1		1	0	clinician	Neurodevelopment
Diseases of the Nervous System	NVS016	Sleep wake disorders	G472	Circadian rhythm sleep disorders	1		1	0	clinician	Neurodevelopment
Diseases of the Nervous System	NVS016	Sleep wake disorders	G4720	Circadian rhythm sleep disorder, unspecified type	1		1	0	clinician	Neurodevelopment
Diseases of the Nervous System	NVS016	Sleep wake disorders	G4721	Circadian rhythm sleep disorder, delayed sleep phase type	1		1	0	clinician	Neurodevelopment
Diseases of the Nervous System	NVS016	Sleep wake disorders	G4722	Circadian rhythm sleep disorder, advanced sleep phase type	1		1	0	clinician	Neurodevelopment
Diseases of the Nervous System	NVS016	Sleep wake disorders	G4723	Circadian rhythm sleep disorder, irregular sleep wake type	1		1	0	clinician	Neurodevelopment
Diseases of the Nervous System	NVS016	Sleep wake disorders	G4724	Circadian rhythm sleep disorder, free running type	1		1	0	clinician	Neurodevelopment
Diseases of the Nervous System	NVS016	Sleep wake disorders	G4725	Circadian rhythm sleep disorder, jet lag type	1		1	0	clinician	Neurodevelopment
Diseases of the Nervous System	NVS016	Sleep wake disorders	G4726	Circadian rhythm sleep disorder, shift work type	1		1	0	clinician	Neurodevelopment
Diseases of the Nervous System	NVS016	Sleep wake disorders	G4727	Circadian rhythm sleep disorder in conditions classified elsewhere	1		1	0	clinician	Neurodevelopment
Diseases of the Nervous System	NVS016	Sleep wake disorders	G4729	Other circadian rhythm sleep disorder	1		1	0	clinician	Neurodevelopment
Diseases of the Nervous System	NVS016	Sleep wake disorders	G473	Sleep apnea		1	1	0	clinician	Neurodevelopment
Diseases of the Nervous System	NVS016	Sleep wake disorders	G4730	Sleep apnea, unspecified		1	1	0	clinician	Neurodevelopment
Diseases of the Nervous System	NVS016	Sleep wake disorders	G4731	Primary central sleep apnea		1	1	0	clinician	Neurodevelopment
Diseases of the Nervous System	NVS016	Sleep wake disorders	G4732	High altitude periodic breathing		1	1	0	clinician	Neurodevelopment
Diseases of the Nervous System	NVS016	Sleep wake disorders	G4733	Obstructive sleep apnea (adult) (pediatric)		1	1	0	clinician	Neurodevelopment
Diseases of the Nervous System	NVS016	Sleep wake disorders	G4734	Idiopathic sleep related nonobstructive alveolar hypoventilation		1	1	0	clinician	Neurodevelopment
Diseases of the Nervous System	NVS016	Sleep wake disorders	G4735	Congenital central alveolar hypoventilation syndrome		1	1	0	clinician	Neurodevelopment
Diseases of the Nervous System	NVS016	Sleep wake disorders	G4736	Sleep related hypoventilation in conditions classified elsewhere		1	1	0	clinician	Neurodevelopment
Diseases of the Nervous System	NVS016	Sleep wake disorders	G4737	Central sleep apnea in conditions classified elsewhere		1	1	0	clinician	Neurodevelopment
Diseases of the Nervous System	NVS016	Sleep wake disorders	G4739	Other sleep apnea		1	1	0	clinician	Neurodevelopment
Diseases of the Nervous System	NVS016	Sleep wake disorders	G474	Narcolepsy and cataplexy	1		1	0	clinician	Neurodevelopment
Diseases of the Nervous System	NVS016	Sleep wake disorders	G4741	Narcolepsy			1	0	clinician	Neurodevelopment
Diseases of the Nervous System	NVS016	Sleep wake disorders	G47411	Narcolepsy with cataplexy	1		1	0	clinician	Neurodevelopment
Diseases of the Nervous System	NVS016	Sleep wake disorders	G47419	Narcolepsy without cataplexy	1		1	0	clinician	Neurodevelopment
Diseases of the Nervous System	NVS016	Sleep wake disorders	G4742	Narcolepsy in conditions classified elsewhere	1		1	0	clinician	Neurodevelopment
Diseases of the Nervous System	NVS016	Sleep wake disorders	G47421	Narcolepsy in conditions classified elsewhere with cataplexy	1		1	0	clinician	Neurodevelopment
Diseases of the Nervous System	NVS016	Sleep wake disorders	G47429	Narcolepsy in conditions classified elsewhere without cataplexy	1		1	0	clinician	Neurodevelopment
Diseases of the Nervous System	NVS016	Sleep wake disorders	G475	Parasomnia	1		1	0	clinician	Neurodevelopment
Diseases of the Nervous System	NVS016	Sleep wake disorders	G4750	Parasomnia, unspecified	1		1	0	clinician	Neurodevelopment
Diseases of the Nervous System	NVS016	Sleep wake disorders	G4751	Confusional arousals	1		1	0	clinician	Neurodevelopment
Diseases of the Nervous System	NVS016	Sleep wake disorders	G4752	REM sleep behavior disorder		1	1	0	clinician	Neurodevelopment
Diseases of the Nervous System	NVS016	Sleep wake disorders	G4753	Recurrent isolated sleep paralysis		1	1	0	clinician	Neurodevelopment
Diseases of the Nervous System	NVS016	Sleep wake disorders	G4754	Parasomnia in conditions classified elsewhere		1	1	0	clinician	Neurodevelopment
Diseases of the Nervous System	NVS016	Sleep wake disorders	G4759	Other parasomnia		1	1	0	clinician	Neurodevelopment
Diseases of the Nervous System	NVS016	Sleep wake disorders	G476	Sleep related movement disorders		1	1	0	clinician	Neurodevelopment
Diseases of the Nervous System	NVS016	Sleep wake disorders	G4761	Periodic limb movement disorder		1	1	0	clinician	Neurodevelopment
Diseases of the Nervous System	NVS016	Sleep wake disorders	G4762	Sleep related leg cramps	1		1	0	clinician	Neurodevelopment
Diseases of the Nervous System	NVS016	Sleep wake disorders	G4763	Sleep related bruxism	1		1	0	clinician	Neurodevelopment
Diseases of the Nervous System	NVS016	Sleep wake disorders	G4769	Other sleep related movement disorders	1		1	0	clinician	Neurodevelopment
Diseases of the Nervous System	NVS016	Sleep wake disorders	G478	Other sleep disorders	1		1	0	clinician	Neurodevelopment
Diseases of the Nervous System	NVS016	Sleep wake disorders	G479	Sleep disorder, unspecified	1		1	0	clinician	Neurodevelopment
Diseases of the Nervous System	NVS017	Nerve and nerve root disorders	G500	Trigeminal neuralgia	1		0	1	agnostic	Neurodevelopment
Diseases of the Nervous System	NVS017	Nerve and nerve root disorders	G501	Atypical facial pain	1		0	1	agnostic	Neurodevelopment
Diseases of the Nervous System	NVS017	Nerve and nerve root disorders	G508	Other disorders of trigeminal nerve	1		0	1	agnostic	Neurodevelopment
Diseases of the Nervous System	NVS017	Nerve and nerve root disorders	G509	Disorder of trigeminal nerve, unspecified	1		0	1	agnostic	Neurodevelopment
Diseases of the Nervous System	NVS017	Nerve and nerve root disorders	G510	Bells palsy	1		0	1	agnostic	Neurodevelopment
Diseases of the Nervous System	NVS017	Nerve and nerve root disorders	G511	Geniculate ganglionitis	1		0	1	agnostic	Neurodevelopment
Diseases of the Nervous System	NVS017	Nerve and nerve root disorders	G512	Melkerssons syndrome	1		0	1	agnostic	Neurodevelopment
Diseases of the Nervous System	NVS017	Nerve and nerve root disorders	G513	Clonic hemifacial spasm	1		0	1	agnostic	Neurodevelopment
Diseases of the Nervous System	NVS017	Nerve and nerve root disorders	G5131	Clonic hemifacial spasm, right	1		0	1	agnostic	Neurodevelopment
Diseases of the Nervous System	NVS017	Nerve and nerve root disorders	G5132	Clonic hemifacial spasm, left	1		0	1	agnostic	Neurodevelopment
Diseases of the Nervous System	NVS017	Nerve and nerve root disorders	G5133	Clonic hemifacial spasm, bilateral	1		0	1	agnostic	Neurodevelopment
Diseases of the Nervous System	NVS017	Nerve and nerve root disorders	G5139	Clonic hemifacial spasm, unspecified	1		0	1	agnostic	Neurodevelopment
Diseases of the Nervous System	NVS017	Nerve and nerve root disorders	G514	Facial myokymia	1		0	1	agnostic	Neurodevelopment
Diseases of the Nervous System	NVS017	Nerve and nerve root disorders	G518	Other disorders of facial nerve		1	0	1	agnostic	Neurodevelopment
Diseases of the Nervous System	NVS017	Nerve and nerve root disorders	G519	Disorder of facial nerve, unspecified		1	0	1	agnostic	Neurodevelopment
Diseases of the Nervous System	NVS017	Nerve and nerve root disorders	G520	Disorders of olfactory nerve		1	0	1	agnostic	Neurodevelopment
Diseases of the Nervous System	NVS017	Nerve and nerve root disorders	G521	Disorders of glossopharyngeal nerve		1	0	1	agnostic	Neurodevelopment
Diseases of the Nervous System	NVS017	Nerve and nerve root disorders	G522	Disorders of vagus nerve		1	0	1	agnostic	Neurodevelopment
Diseases of the Nervous System	NVS017	Nerve and nerve root disorders	G523	Disorders of hypoglossal nerve		1	0	1	agnostic	Neurodevelopment
Diseases of the Nervous System	NVS017	Nerve and nerve root disorders	G527	Disorders of multiple cranial nerves		1	0	1	agnostic	Neurodevelopment
Diseases of the Nervous System	NVS017	Nerve and nerve root disorders	G528	Disorders of other specified cranial nerves		1	0	1	agnostic	Neurodevelopment
Diseases of the Nervous System	NVS017	Nerve and nerve root disorders	G529	Cranial nerve disorder, unspecified		1	0	1	agnostic	Neurodevelopment
Diseases of the Nervous System	NVS017	Nerve and nerve root disorders	G53	Cranial nerve disorders in diseases classified elsewhere		1	0	1	agnostic	Neurodevelopment
Diseases of the Nervous System	NVS017	Nerve and nerve root disorders	G540	Brachial plexus disorders		1	0	1	agnostic	Neurodevelopment
Diseases of the Nervous System	NVS017	Nerve and nerve root disorders	G541	Lumbosacral plexus disorders		1	0	1	agnostic	Neurodevelopment
Diseases of the Nervous System	NVS017	Nerve and nerve root disorders	G542	Cervical root disorders, not elsewhere classified		1	0	1	agnostic	Neurodevelopment
Diseases of the Nervous System	NVS017	Nerve and nerve root disorders	G543	Thoracic root disorders, not elsewhere classified		1	0	1	agnostic	Neurodevelopment
Diseases of the Nervous System	NVS017	Nerve and nerve root disorders	G544	Lumbosacral root disorders, not elsewhere classified		1	0	1	agnostic	Neurodevelopment
Diseases of the Nervous System	NVS017	Nerve and nerve root disorders	G545	Neuralgic amyotrophy		1	0	1	agnostic	Neurodevelopment
Diseases of the Nervous System	NVS017	Nerve and nerve root disorders	G546	Phantom limb syndrome with pain		1	0	1	agnostic	Neurodevelopment
Diseases of the Nervous System	NVS017	Nerve and nerve root disorders	G547	Phantom limb syndrome without pain		1	0	1	agnostic	Neurodevelopment
Diseases of the Nervous System	NVS017	Nerve and nerve root disorders	G548	Other nerve root and plexus disorders		1	0	1	agnostic	Neurodevelopment
Diseases of the Nervous System	NVS017	Nerve and nerve root disorders	G549	Nerve root and plexus disorder, unspecified		1	0	1	agnostic	Neurodevelopment
Diseases of the Nervous System	NVS017	Nerve and nerve root disorders	G55	Nerve root and plexus compressions in diseases classified elsewhere		1	0	1	agnostic	Neurodevelopment
Diseases of the Nervous System	NVS017	Nerve and nerve root disorders	G5600	Carpal tunnel syndrome, unspecified upper limb	1		0	1	agnostic	Neurodevelopment
Diseases of the Nervous System	NVS017	Nerve and nerve root disorders	G5601	Carpal tunnel syndrome, right upper limb	1		0	1	agnostic	Neurodevelopment
Diseases of the Nervous System	NVS017	Nerve and nerve root disorders	G5602	Carpal tunnel syndrome, left upper limb	1		0	1	agnostic	Neurodevelopment
Diseases of the Nervous System	NVS017	Nerve and nerve root disorders	G5603	Carpal tunnel syndrome, bilateral upper limbs	1		0	1	agnostic	Neurodevelopment
Diseases of the Nervous System	NVS017	Nerve and nerve root disorders	G5610	Other lesions of median nerve, unspecified upper limb	1		0	1	agnostic	Neurodevelopment
Diseases of the Nervous System	NVS017	Nerve and nerve root disorders	G5611	Other lesions of median nerve, right upper limb	1		0	1	agnostic	Neurodevelopment
Diseases of the Nervous System	NVS017	Nerve and nerve root disorders	G5612	Other lesions of median nerve, left upper limb	1		0	1	agnostic	Neurodevelopment
Diseases of the Nervous System	NVS017	Nerve and nerve root disorders	G5613	Other lesions of median nerve, bilateral upper limbs	1		0	1	agnostic	Neurodevelopment
Diseases of the Nervous System	NVS017	Nerve and nerve root disorders	G5620	Lesion of ulnar nerve, unspecified upper limb	1		0	1	agnostic	Neurodevelopment
Diseases of the Nervous System	NVS017	Nerve and nerve root disorders	G5621	Lesion of ulnar nerve, right upper limb	1		0	1	agnostic	Neurodevelopment
Diseases of the Nervous System	NVS017	Nerve and nerve root disorders	G5622	Lesion of ulnar nerve, left upper limb	1		0	1	agnostic	Neurodevelopment
Diseases of the Nervous System	NVS017	Nerve and nerve root disorders	G5623	Lesion of ulnar nerve, bilateral upper limbs	1		0	1	agnostic	Neurodevelopment
Diseases of the Nervous System	NVS017	Nerve and nerve root disorders	G5630	Lesion of radial nerve, unspecified upper limb	1		0	1	agnostic	Neurodevelopment
Diseases of the Nervous System	NVS017	Nerve and nerve root disorders	G5631	Lesion of radial nerve, right upper limb	1		0	1	agnostic	Neurodevelopment
Diseases of the Nervous System	NVS017	Nerve and nerve root disorders	G5632	Lesion of radial nerve, left upper limb	1		0	1	agnostic	Neurodevelopment
Diseases of the Nervous System	NVS017	Nerve and nerve root disorders	G5633	Lesion of radial nerve, bilateral upper limbs	1		0	1	agnostic	Neurodevelopment
Diseases of the Nervous System	NVS017	Nerve and nerve root disorders	G5640	Causalgia of unspecified upper limb	1		0	1	agnostic	Neurodevelopment
Diseases of the Nervous System	NVS017	Nerve and nerve root disorders	G5641	Causalgia of right upper limb	1		0	1	agnostic	Neurodevelopment
Diseases of the Nervous System	NVS017	Nerve and nerve root disorders	G5642	Causalgia of left upper limb	1		0	1	agnostic	Neurodevelopment
Diseases of the Nervous System	NVS017	Nerve and nerve root disorders	G5643	Causalgia of bilateral upper limbs	1		0	1	agnostic	Neurodevelopment
Diseases of the Nervous System	NVS017	Nerve and nerve root disorders	G5680	Other specified mononeuropathies of unspecified upper limb			0	1	agnostic	Neurodevelopment
Diseases of the Nervous System	NVS017	Nerve and nerve root disorders	G5681	Other specified mononeuropathies of right upper limb			0	1	agnostic	Neurodevelopment
Diseases of the Nervous System	NVS017	Nerve and nerve root disorders	G5682	Other specified mononeuropathies of left upper limb			0	1	agnostic	Neurodevelopment
Diseases of the Nervous System	NVS017	Nerve and nerve root disorders	G5683	Other specified mononeuropathies of bilateral upper limbs			0	1	agnostic	Neurodevelopment
Diseases of the Nervous System	NVS017	Nerve and nerve root disorders	G5690	Unspecified mononeuropathy of unspecified upper limb			0	1	agnostic	Neurodevelopment
Diseases of the Nervous System	NVS017	Nerve and nerve root disorders	G5691	Unspecified mononeuropathy of right upper limb			0	1	agnostic	Neurodevelopment
Diseases of the Nervous System	NVS017	Nerve and nerve root disorders	G5692	Unspecified mononeuropathy of left upper limb			0	1	agnostic	Neurodevelopment
Diseases of the Nervous System	NVS017	Nerve and nerve root disorders	G5693	Unspecified mononeuropathy of bilateral upper limbs			0	1	agnostic	Neurodevelopment
Diseases of the Nervous System	NVS017	Nerve and nerve root disorders	G5700	Lesion of sciatic nerve, unspecified lower limb			0	1	agnostic	Neurodevelopment
Diseases of the Nervous System	NVS017	Nerve and nerve root disorders	G5701	Lesion of sciatic nerve, right lower limb			0	1	agnostic	Neurodevelopment
Diseases of the Nervous System	NVS017	Nerve and nerve root disorders	G5702	Lesion of sciatic nerve, left lower limb			0	1	agnostic	Neurodevelopment
Diseases of the Nervous System	NVS017	Nerve and nerve root disorders	G5703	Lesion of sciatic nerve, bilateral lower limbs			0	1	agnostic	Neurodevelopment
Diseases of the Nervous System	NVS017	Nerve and nerve root disorders	G5710	Meralgia paresthetica, unspecified lower limb			0	1	agnostic	Neurodevelopment
Diseases of the Nervous System	NVS017	Nerve and nerve root disorders	G5711	Meralgia paresthetica, right lower limb			0	1	agnostic	Neurodevelopment
Diseases of the Nervous System	NVS017	Nerve and nerve root disorders	G5712	Meralgia paresthetica, left lower limb			0	1	agnostic	Neurodevelopment
Diseases of the Nervous System	NVS017	Nerve and nerve root disorders	G5713	Meralgia paresthetica, bilateral lower limbs			0	1	agnostic	Neurodevelopment
Diseases of the Nervous System	NVS017	Nerve and nerve root disorders	G5720	Lesion of femoral nerve, unspecified lower limb			0	1	agnostic	Neurodevelopment
Diseases of the Nervous System	NVS017	Nerve and nerve root disorders	G5721	Lesion of femoral nerve, right lower limb			0	1	agnostic	Neurodevelopment
Diseases of the Nervous System	NVS017	Nerve and nerve root disorders	G5722	Lesion of femoral nerve, left lower limb			0	1	agnostic	Neurodevelopment
Diseases of the Nervous System	NVS017	Nerve and nerve root disorders	G5723	Lesion of femoral nerve, bilateral lower limbs			0	1	agnostic	Neurodevelopment
Diseases of the Nervous System	NVS017	Nerve and nerve root disorders	G5730	Lesion of lateral popliteal nerve, unspecified lower limb			0	1	agnostic	Neurodevelopment
Diseases of the Nervous System	NVS017	Nerve and nerve root disorders	G5731	Lesion of lateral popliteal nerve, right lower limb			0	1	agnostic	Neurodevelopment
Diseases of the Nervous System	NVS017	Nerve and nerve root disorders	G5732	Lesion of lateral popliteal nerve, left lower limb			0	1	agnostic	Neurodevelopment
Diseases of the Nervous System	NVS017	Nerve and nerve root disorders	G5733	Lesion of lateral popliteal nerve, bilateral lower limbs			0	1	agnostic	Neurodevelopment
Diseases of the Nervous System	NVS017	Nerve and nerve root disorders	G5740	Lesion of medial popliteal nerve, unspecified lower limb			0	1	agnostic	Neurodevelopment
Diseases of the Nervous System	NVS017	Nerve and nerve root disorders	G5741	Lesion of medial popliteal nerve, right lower limb			0	1	agnostic	Neurodevelopment
Diseases of the Nervous System	NVS017	Nerve and nerve root disorders	G5742	Lesion of medial popliteal nerve, left lower limb			0	1	agnostic	Neurodevelopment
Diseases of the Nervous System	NVS017	Nerve and nerve root disorders	G5743	Lesion of medial popliteal nerve, bilateral lower limbs			0	1	agnostic	Neurodevelopment
Diseases of the Nervous System	NVS017	Nerve and nerve root disorders	G5750	Tarsal tunnel syndrome, unspecified lower limb			0	1	agnostic	Neurodevelopment
Diseases of the Nervous System	NVS017	Nerve and nerve root disorders	G5751	Tarsal tunnel syndrome, right lower limb			0	1	agnostic	Neurodevelopment
Diseases of the Nervous System	NVS017	Nerve and nerve root disorders	G5752	Tarsal tunnel syndrome, left lower limb			0	1	agnostic	Neurodevelopment
Diseases of the Nervous System	NVS017	Nerve and nerve root disorders	G5753	Tarsal tunnel syndrome, bilateral lower limbs			0	1	agnostic	Neurodevelopment
Diseases of the Nervous System	NVS017	Nerve and nerve root disorders	G5760	Lesion of plantar nerve, unspecified lower limb			0	1	agnostic	Neurodevelopment
Diseases of the Nervous System	NVS017	Nerve and nerve root disorders	G5761	Lesion of plantar nerve, right lower limb			0	1	agnostic	Neurodevelopment
Diseases of the Nervous System	NVS017	Nerve and nerve root disorders	G5762	Lesion of plantar nerve, left lower limb			0	1	agnostic	Neurodevelopment
Diseases of the Nervous System	NVS017	Nerve and nerve root disorders	G5763	Lesion of plantar nerve, bilateral lower limbs			0	1	agnostic	Neurodevelopment
Diseases of the Nervous System	NVS017	Nerve and nerve root disorders	G5770	Causalgia of unspecified lower limb			0	1	agnostic	Neurodevelopment
Diseases of the Nervous System	NVS017	Nerve and nerve root disorders	G5771	Causalgia of right lower limb			0	1	agnostic	Neurodevelopment
Diseases of the Nervous System	NVS017	Nerve and nerve root disorders	G5772	Causalgia of left lower limb			0	1	agnostic	Neurodevelopment
Diseases of the Nervous System	NVS017	Nerve and nerve root disorders	G5773	Causalgia of bilateral lower limbs			0	1	agnostic	Neurodevelopment
Diseases of the Nervous System	NVS017	Nerve and nerve root disorders	G5780	Other specified mononeuropathies of unspecified lower limb			0	1	agnostic	Neurodevelopment
Diseases of the Nervous System	NVS017	Nerve and nerve root disorders	G5781	Other specified mononeuropathies of right lower limb			0	1	agnostic	Neurodevelopment
Diseases of the Nervous System	NVS017	Nerve and nerve root disorders	G5782	Other specified mononeuropathies of left lower limb			0	1	agnostic	Neurodevelopment
Diseases of the Nervous System	NVS017	Nerve and nerve root disorders	G5783	Other specified mononeuropathies of bilateral lower limbs			0	1	agnostic	Neurodevelopment
Diseases of the Nervous System	NVS017	Nerve and nerve root disorders	G5790	Unspecified mononeuropathy of unspecified lower limb			0	1	agnostic	Neurodevelopment
Diseases of the Nervous System	NVS017	Nerve and nerve root disorders	G5791	Unspecified mononeuropathy of right lower limb			0	1	agnostic	Neurodevelopment
Diseases of the Nervous System	NVS017	Nerve and nerve root disorders	G5792	Unspecified mononeuropathy of left lower limb			0	1	agnostic	Neurodevelopment
Diseases of the Nervous System	NVS017	Nerve and nerve root disorders	G5793	Unspecified mononeuropathy of bilateral lower limbs			0	1	agnostic	Neurodevelopment
Diseases of the Nervous System	NVS017	Nerve and nerve root disorders	G580	Intercostal neuropathy			0	1	agnostic	Neurodevelopment
Diseases of the Nervous System	NVS017	Nerve and nerve root disorders	G587	Mononeuritis multiplex			0	1	agnostic	Neurodevelopment
Diseases of the Nervous System	NVS017	Nerve and nerve root disorders	G588	Other specified mononeuropathies			0	1	agnostic	Neurodevelopment
Diseases of the Nervous System	NVS017	Nerve and nerve root disorders	G589	Mononeuropathy, unspecified			0	1	agnostic	Neurodevelopment
Diseases of the Nervous System	NVS017	Nerve and nerve root disorders	G59	Mononeuropathy in diseases classified elsewhere			0	1	agnostic	Neurodevelopment
Diseases of the Nervous System	NVS015	Polyneuropathies	G600	Hereditary motor and sensory neuropathy			0	1	agnostic	Neurodevelopment
Diseases of the Nervous System	NVS015	Polyneuropathies	G601	Refsums disease			0	1	agnostic	Neurodevelopment
Diseases of the Nervous System	NVS015	Polyneuropathies	G602	Neuropathy in association with hereditary ataxia			0	1	agnostic	Neurodevelopment
Diseases of the Nervous System	NVS015	Polyneuropathies	G603	Idiopathic progressive neuropathy			0	1	agnostic	Neurodevelopment
Diseases of the Nervous System	NVS015	Polyneuropathies	G608	Other hereditary and idiopathic neuropathies			0	1	agnostic	Neurodevelopment
Diseases of the Nervous System	NVS015	Polyneuropathies	G609	Hereditary and idiopathic neuropathy, unspecified			0	1	agnostic	Neurodevelopment
Diseases of the Nervous System		Polyneuropathies	G61	Inflammatory polyneuropathy			0	1	clinician	Neurodevelopment
Diseases of the Nervous System	NVS015	Polyneuropathies	G610	Guillain-Barre syndrome			0	1	clinician	Neurodevelopment
Diseases of the Nervous System	NVS015	Polyneuropathies	G611	Serum neuropathy			0	1	clinician	Neurodevelopment
Diseases of the Nervous System		Polyneuropathies	G618	Other inflammatory polyneuropathies			0	1	clinician	Neurodevelopment
Diseases of the Nervous System	NVS015	Polyneuropathies	G6181	Chronic inflammatory demyelinating polyneuritis			0	1	clinician	Neurodevelopment
Diseases of the Nervous System	NVS015	Polyneuropathies	G6182	Multifocal motor neuropathy			0	1	clinician	Neurodevelopment
Diseases of the Nervous System	NVS015	Polyneuropathies	G6189	Other inflammatory polyneuropathies			0	1	clinician	Neurodevelopment
Diseases of the Nervous System	NVS015	Polyneuropathies	G619	Inflammatory polyneuropathy, unspecified			0	1	clinician	Neurodevelopment
Diseases of the Nervous System	INJ030	Drug induced or toxic related condition	G620	Drug-induced polyneuropathy			0	1	agnostic	Neurodevelopment
Diseases of the Nervous System	INJ030	Drug induced or toxic related condition	G622	Polyneuropathy due to other toxic agents			0	1	agnostic	Neurodevelopment
Diseases of the Nervous System	NVS015	Polyneuropathies	G6281	Critical illness polyneuropathy			0	1	agnostic	Neurodevelopment
Diseases of the Nervous System	NVS015	Polyneuropathies	G6282	Radiation-induced polyneuropathy			0	1	agnostic	Neurodevelopment
Diseases of the Nervous System	NVS015	Polyneuropathies	G6289	Other specified polyneuropathies			0	1	agnostic	Neurodevelopment
Diseases of the Nervous System	NVS015	Polyneuropathies	G629	Polyneuropathy, unspecified			0	1	agnostic	Neurodevelopment
Diseases of the Nervous System	NVS015	Polyneuropathies	G63	Polyneuropathy in diseases classified elsewhere			0	1	agnostic	Neurodevelopment
Diseases of the Nervous System	NVS020	Other nervous system disorders (neither hereditary nor degenerative)	G64	Other disorders of peripheral nervous system			0	1	agnostic	Neurodevelopment
Diseases of the Nervous System	NVS022	Sequela of specified nervous system conditions	G650	Sequelae of Guillain-Barre syndrome			0	1	agnostic	Neurodevelopment
Diseases of the Nervous System	NVS022	Sequela of specified nervous system conditions	G651	Sequelae of other inflammatory polyneuropathy			0	1	agnostic	Neurodevelopment
Diseases of the Nervous System	NVS022	Sequela of specified nervous system conditions	G652	Sequelae of toxic polyneuropathy			0	1	agnostic	Neurodevelopment
Diseases of the Nervous System	NVS018	Myopathies	G7000	Myasthenia gravis without (acute) exacerbation			0	1	agnostic	Musculoskeletal
Diseases of the Nervous System	NVS018	Myopathies	G7001	Myasthenia gravis with (acute) exacerbation			0	1	agnostic	Musculoskeletal
Diseases of the Nervous System	INJ030	Drug induced or toxic related condition	G701	Toxic myoneural disorders			0	1	agnostic	Musculoskeletal
Diseases of the Nervous System	NVS018	Myopathies	G702	Congenital and developmental myasthenia			0	1	agnostic	Musculoskeletal
Diseases of the Nervous System	NVS018	Myopathies	G7080	Lambert-Eaton syndrome, unspecified			0	1	agnostic	Musculoskeletal
Diseases of the Nervous System	NVS018	Myopathies	G7081	Lambert-Eaton syndrome in disease classified elsewhere			0	1	agnostic	Musculoskeletal
Diseases of the Nervous System	NVS018	Myopathies	G7089	Other specified myoneural disorders			0	1	agnostic	Musculoskeletal
Diseases of the Nervous System	NVS018	Myopathies	G709	Myoneural disorder, unspecified			0	1	agnostic	Musculoskeletal
Diseases of the Nervous System	NVS018	Myopathies	G718	Other primary disorders of muscles			0	1	agnostic	Musculoskeletal
Diseases of the Nervous System	NVS018	Myopathies	G719	Primary disorder of muscle, unspecified			0	1	agnostic	Musculoskeletal
Diseases of the Nervous System	NVS018	Myopathies	G7249	Other inflammatory and immune myopathies, not elsewhere classified			0	1	agnostic	Musculoskeletal
Diseases of the Nervous System	NVS018	Myopathies	G7281	Critical illness myopathy			0	1	agnostic	Musculoskeletal
Diseases of the Nervous System	NVS018	Myopathies	G7289	Other specified myopathies			0	1	agnostic	Musculoskeletal
Diseases of the Nervous System	NVS018	Myopathies	G729	Myopathy, unspecified			0	1	agnostic	Musculoskeletal
Diseases of the Nervous System	NVS008	Paralysis (other than cerebral palsy)	G8100	Flaccid hemiplegia affecting unspecified side			0	1	agnostic	Neurodevelopment
Diseases of the Nervous System	NVS008	Paralysis (other than cerebral palsy)	G8101	Flaccid hemiplegia affecting right dominant side			0	1	agnostic	Neurodevelopment
Diseases of the Nervous System	NVS008	Paralysis (other than cerebral palsy)	G8102	Flaccid hemiplegia affecting left dominant side			0	1	agnostic	Neurodevelopment
Diseases of the Nervous System	NVS008	Paralysis (other than cerebral palsy)	G8103	Flaccid hemiplegia affecting right nondominant side			0	1	agnostic	Neurodevelopment
Diseases of the Nervous System	NVS008	Paralysis (other than cerebral palsy)	G8104	Flaccid hemiplegia affecting left nondominant side			0	1	agnostic	Neurodevelopment
Diseases of the Nervous System	NVS008	Paralysis (other than cerebral palsy)	G8110	Spastic hemiplegia affecting unspecified side			0	1	agnostic	Neurodevelopment
Diseases of the Nervous System	NVS008	Paralysis (other than cerebral palsy)	G8111	Spastic hemiplegia affecting right dominant side			0	1	agnostic	Neurodevelopment
Diseases of the Nervous System	NVS008	Paralysis (other than cerebral palsy)	G8112	Spastic hemiplegia affecting left dominant side			0	1	agnostic	Neurodevelopment
Diseases of the Nervous System	NVS008	Paralysis (other than cerebral palsy)	G8113	Spastic hemiplegia affecting right nondominant side			0	1	agnostic	Neurodevelopment
Diseases of the Nervous System	NVS008	Paralysis (other than cerebral palsy)	G8114	Spastic hemiplegia affecting left nondominant side			0	1	agnostic	Neurodevelopment
Diseases of the Nervous System	NVS008	Paralysis (other than cerebral palsy)	G8190	Hemiplegia, unspecified affecting unspecified side			0	1	agnostic	Neurodevelopment
Diseases of the Nervous System	NVS008	Paralysis (other than cerebral palsy)	G8191	Hemiplegia, unspecified affecting right dominant side			0	1	agnostic	Neurodevelopment
Diseases of the Nervous System	NVS008	Paralysis (other than cerebral palsy)	G8192	Hemiplegia, unspecified affecting left dominant side			0	1	agnostic	Neurodevelopment
Diseases of the Nervous System	NVS008	Paralysis (other than cerebral palsy)	G8193	Hemiplegia, unspecified affecting right nondominant side			0	1	agnostic	Neurodevelopment
Diseases of the Nervous System	NVS008	Paralysis (other than cerebral palsy)	G8194	Hemiplegia, unspecified affecting left nondominant side			0	1	agnostic	Neurodevelopment
Diseases of the Nervous System	NVS008	Paralysis (other than cerebral palsy)	G8220	Paraplegia, unspecified			0	1	agnostic	Neurodevelopment
Diseases of the Nervous System	NVS008	Paralysis (other than cerebral palsy)	G8221	Paraplegia, complete			0	1	agnostic	Neurodevelopment
Diseases of the Nervous System	NVS008	Paralysis (other than cerebral palsy)	G8222	Paraplegia, incomplete			0	1	agnostic	Neurodevelopment
Diseases of the Nervous System	NVS008	Paralysis (other than cerebral palsy)	G8250	Quadriplegia, unspecified			0	1	agnostic	Neurodevelopment
Diseases of the Nervous System	NVS008	Paralysis (other than cerebral palsy)	G8251	Quadriplegia, C1-C4 complete			0	1	agnostic	Neurodevelopment
Diseases of the Nervous System	NVS008	Paralysis (other than cerebral palsy)	G8252	Quadriplegia, C1-C4 incomplete			0	1	agnostic	Neurodevelopment
Diseases of the Nervous System	NVS008	Paralysis (other than cerebral palsy)	G8253	Quadriplegia, C5-C7 complete			0	1	agnostic	Neurodevelopment
Diseases of the Nervous System	NVS008	Paralysis (other than cerebral palsy)	G8254	Quadriplegia, C5-C7 incomplete			0	1	agnostic	Neurodevelopment
Diseases of the Nervous System	NVS008	Paralysis (other than cerebral palsy)	G830	Diplegia of upper limbs			0	1	agnostic	Neurodevelopment
Diseases of the Nervous System	NVS008	Paralysis (other than cerebral palsy)	G8310	Monoplegia of lower limb affecting unspecified side			0	1	agnostic	Neurodevelopment
Diseases of the Nervous System	NVS008	Paralysis (other than cerebral palsy)	G8311	Monoplegia of lower limb affecting right dominant side			0	1	agnostic	Neurodevelopment
Diseases of the Nervous System	NVS008	Paralysis (other than cerebral palsy)	G8312	Monoplegia of lower limb affecting left dominant side			0	1	agnostic	Neurodevelopment
Diseases of the Nervous System	NVS008	Paralysis (other than cerebral palsy)	G8313	Monoplegia of lower limb affecting right nondominant side			0	1	agnostic	Neurodevelopment
Diseases of the Nervous System	NVS008	Paralysis (other than cerebral palsy)	G8314	Monoplegia of lower limb affecting left nondominant side			0	1	agnostic	Neurodevelopment
Diseases of the Nervous System	NVS008	Paralysis (other than cerebral palsy)	G8320	Monoplegia of upper limb affecting unspecified side			0	1	agnostic	Neurodevelopment
Diseases of the Nervous System	NVS008	Paralysis (other than cerebral palsy)	G8321	Monoplegia of upper limb affecting right dominant side			0	1	agnostic	Neurodevelopment
Diseases of the Nervous System	NVS008	Paralysis (other than cerebral palsy)	G8322	Monoplegia of upper limb affecting left dominant side			0	1	agnostic	Neurodevelopment
Diseases of the Nervous System	NVS008	Paralysis (other than cerebral palsy)	G8323	Monoplegia of upper limb affecting right nondominant side			0	1	agnostic	Neurodevelopment
Diseases of the Nervous System	NVS008	Paralysis (other than cerebral palsy)	G8324	Monoplegia of upper limb affecting left nondominant side			0	1	agnostic	Neurodevelopment
Diseases of the Nervous System	NVS008	Paralysis (other than cerebral palsy)	G8330	Monoplegia, unspecified affecting unspecified side			0	1	agnostic	Neurodevelopment
Diseases of the Nervous System	NVS008	Paralysis (other than cerebral palsy)	G8331	Monoplegia, unspecified affecting right dominant side			0	1	agnostic	Neurodevelopment
Diseases of the Nervous System	NVS008	Paralysis (other than cerebral palsy)	G8332	Monoplegia, unspecified affecting left dominant side			0	1	agnostic	Neurodevelopment
Diseases of the Nervous System	NVS008	Paralysis (other than cerebral palsy)	G8333	Monoplegia, unspecified affecting right nondominant side			0	1	agnostic	Neurodevelopment
Diseases of the Nervous System	NVS008	Paralysis (other than cerebral palsy)	G8334	Monoplegia, unspecified affecting left nondominant side			0	1	agnostic	Neurodevelopment
Diseases of the Nervous System	NVS019	Nervous system pain and pain syndromes	G890	Central pain syndrome			0	1	agnostic	Neurodevelopment
Diseases of the Nervous System	NVS019	Nervous system pain and pain syndromes	G8911	Acute pain due to trauma			0	1	agnostic	Neurodevelopment
Diseases of the Nervous System	NVS019	Nervous system pain and pain syndromes	G8912	Acute post-thoracotomy pain			0	1	agnostic	Neurodevelopment
Diseases of the Nervous System	NVS019	Nervous system pain and pain syndromes	G8918	Other acute postprocedural pain			0	1	agnostic	Neurodevelopment
Diseases of the Nervous System	NVS019	Nervous system pain and pain syndromes	G8921	Chronic pain due to trauma			0	1	agnostic	Neurodevelopment
Diseases of the Nervous System	NVS019	Nervous system pain and pain syndromes	G8922	Chronic post-thoracotomy pain			0	1	agnostic	Neurodevelopment
Diseases of the Nervous System	NVS019	Nervous system pain and pain syndromes	G8928	Other chronic postprocedural pain			0	1	agnostic	Neurodevelopment
Diseases of the Nervous System	NVS019	Nervous system pain and pain syndromes	G8929	Other chronic pain			0	1	agnostic	Neurodevelopment
Diseases of the Nervous System	NVS019	Nervous system pain and pain syndromes	G894	Chronic pain syndrome			0	1	agnostic	Neurodevelopment
Diseases of the Nervous System	NVS006	Other nervous system disorders (often hereditary or degenerative)	G90	Disorders of autonomic nervous system			0	1	clinician	Neurodevelopment
Diseases of the Nervous System	NVS006	Other nervous system disorders (often hereditary or degenerative)	G900	Idiopathic peripheral autonomic neuropathy			0	1	clinician	Neurodevelopment
Diseases of the Nervous System	NVS006	Other nervous system disorders (often hereditary or degenerative)	G9001	Carotid sinus syncope			0	1	clinician	Neurodevelopment
Diseases of the Nervous System	NVS006	Other nervous system disorders (often hereditary or degenerative)	G9009	Other idiopathic peripheral autonomic neuropathy			0	1	clinician	Neurodevelopment
Diseases of the Nervous System	NVS006	Other nervous system disorders (often hereditary or degenerative)	G901	Familial dysautonomia [Riley-Day]			0	1	clinician	Neurodevelopment
Diseases of the Nervous System	NVS019	Nervous system pain and pain syndromes	G902	Horners syndrome			0	1	clinician	Neurodevelopment
Diseases of the Nervous System	NVS006	Other nervous system disorders (often hereditary or degenerative)	G903	Multi-system degeneration of the autonomic nervous system			0	1	clinician	Neurodevelopment
Diseases of the Nervous System	NVS006	Other nervous system disorders (often hereditary or degenerative)	G904	Autonomic dysreflexia			0	1	clinician	Neurodevelopment
Diseases of the Nervous System	NVS019	Nervous system pain and pain syndromes	G905	Complex regional pain syndrome I (CRPS I)			0	1	clinician	Neurodevelopment
Diseases of the Nervous System	NVS019	Nervous system pain and pain syndromes	G9050	Complex regional pain syndrome I, unspecified			0	1	clinician	Neurodevelopment
Diseases of the Nervous System	NVS019	Nervous system pain and pain syndromes	G9051	Complex regional pain syndrome I of upper limb			0	1	clinician	Neurodevelopment
Diseases of the Nervous System	NVS019	Nervous system pain and pain syndromes	G90511	Complex regional pain syndrome I of right upper limb			0	1	clinician	Neurodevelopment
Diseases of the Nervous System	NVS019	Nervous system pain and pain syndromes	G90512	Complex regional pain syndrome I of left upper limb			0	1	clinician	Neurodevelopment
Diseases of the Nervous System	NVS019	Nervous system pain and pain syndromes	G90513	Complex regional pain syndrome I of upper limb, bilateral			0	1	clinician	Neurodevelopment
Diseases of the Nervous System	NVS019	Nervous system pain and pain syndromes	G90519	Complex regional pain syndrome I of unspecified upper limb			0	1	clinician	Neurodevelopment
Diseases of the Nervous System	NVS019	Nervous system pain and pain syndromes	G9052	Complex regional pain syndrome I of lower limb			0	1	clinician	Neurodevelopment
Diseases of the Nervous System	NVS019	Nervous system pain and pain syndromes	G90521	Complex regional pain syndrome I of right lower limb			0	1	clinician	Neurodevelopment
Diseases of the Nervous System	NVS019	Nervous system pain and pain syndromes	G90522	Complex regional pain syndrome I of left lower limb			0	1	clinician	Neurodevelopment
Diseases of the Nervous System	NVS019	Nervous system pain and pain syndromes	G90523	Complex regional pain syndrome I of lower limb, bilateral			0	1	clinician	Neurodevelopment
Diseases of the Nervous System	NVS019	Nervous system pain and pain syndromes	G90529	Complex regional pain syndrome I of unspecified lower limb			0	1	clinician	Neurodevelopment
Diseases of the Nervous System	NVS019	Nervous system pain and pain syndromes	G9059	Complex regional pain syndrome I of other specified site			0	1	clinician	Neurodevelopment
Diseases of the Nervous System	NVS020	Other nervous system disorders (neither hereditary nor degenerative)	G908	Other disorders of autonomic nervous system			0	1	clinician	Neurodevelopment
Diseases of the Nervous System	NVS020	Other nervous system disorders (neither hereditary nor degenerative)	G909	Disorder of the autonomic nervous system, unspecified			0	1	clinician	Neurodevelopment
Diseases of the Nervous System	NVS020	Other nervous system disorders (neither hereditary nor degenerative)	G933	Postviral fatigue syndrome			1	0	clinician	General signs and symptoms
Diseases of the Nervous System	NVS020	Other nervous system disorders (neither hereditary nor degenerative)	G934	Other and unspecified encephalopathy			0	1	agnostic	Neurodevelopment
Diseases of the Nervous System	NVS020	Other nervous system disorders (neither hereditary nor degenerative)	G9340	Encephalopathy, unspecified			0	1	agnostic	Neurodevelopment
Diseases of the Nervous System	NVS020	Other nervous system disorders (neither hereditary nor degenerative)	G9341	Metabolic encephalopathy			0	1	agnostic	Neurodevelopment
Diseases of the Nervous System	NVS020	Other nervous system disorders (neither hereditary nor degenerative)	G9349	Other encephalopathy			0	1	agnostic	Neurodevelopment
Diseases of the Nervous System	NVS020	Other nervous system disorders (neither hereditary nor degenerative)	G935	Compression of brain			0	1	agnostic	Neurodevelopment
Diseases of the Nervous System	NVS020	Other nervous system disorders (neither hereditary nor degenerative)	G936	Cerebral edema			0	1	agnostic	Neurodevelopment
Diseases of the Nervous System	NVS020	Other nervous system disorders (neither hereditary nor degenerative)	G937	Reyes syndrome			0	1	agnostic	Neurodevelopment
Diseases of the Nervous System	NVS020	Other nervous system disorders (neither hereditary nor degenerative)	G939	Disorder of brain, unspecified			0	1	agnostic	Neurodevelopment
Diseases of the Nervous System	NVS020	Other nervous system disorders (neither hereditary nor degenerative)	G94	Other disorders of brain in diseases classified elsewhere			0	1	agnostic	Neurodevelopment
Diseases of the Nervous System	NVS020	Other nervous system disorders (neither hereditary nor degenerative)	G950	Syringomyelia and syringobulbia			0	1	agnostic	Neurodevelopment
Diseases of the Nervous System	NVS020	Other nervous system disorders (neither hereditary nor degenerative)	G9511	Acute infarction of spinal cord (embolic) (nonembolic)			0	1	agnostic	Neurodevelopment
Diseases of the Nervous System	NVS020	Other nervous system disorders (neither hereditary nor degenerative)	G9519	Other vascular myelopathies			0	1	agnostic	Neurodevelopment
Diseases of the Nervous System	NVS020	Other nervous system disorders (neither hereditary nor degenerative)	G9520	Unspecified cord compression			0	1	agnostic	Neurodevelopment
Diseases of the Nervous System	NVS020	Other nervous system disorders (neither hereditary nor degenerative)	G9529	Other cord compression			0	1	agnostic	Neurodevelopment
Diseases of the Nervous System	NVS020	Other nervous system disorders (neither hereditary nor degenerative)	G9581	Conus medullaris syndrome			0	1	agnostic	Neurodevelopment
Diseases of the Nervous System	NVS020	Other nervous system disorders (neither hereditary nor degenerative)	G9589	Other specified diseases of spinal cord			0	1	agnostic	Neurodevelopment
Diseases of the Nervous System	NVS020	Other nervous system disorders (neither hereditary nor degenerative)	G959	Disease of spinal cord, unspecified			0	1	agnostic	Neurodevelopment
Diseases of the Nervous System	NVS020	Other nervous system disorders (neither hereditary nor degenerative)	G960	Cerebrospinal fluid leak			0	1	agnostic	Neurodevelopment
Diseases of the Nervous System	NVS020	Other nervous system disorders (neither hereditary nor degenerative)	G9600	Cerebrospinal fluid leak, unspecified			0	1	agnostic	Neurodevelopment
Diseases of the Nervous System	NVS020	Other nervous system disorders (neither hereditary nor degenerative)	G9601	Cranial cerebrospinal fluid leak, spontaneous			0	1	agnostic	Neurodevelopment
Diseases of the Nervous System	NVS020	Other nervous system disorders (neither hereditary nor degenerative)	G9602	Spinal cerebrospinal fluid leak, spontaneous			0	1	agnostic	Neurodevelopment
Diseases of the Nervous System	NVS020	Other nervous system disorders (neither hereditary nor degenerative)	G9608	Other cranial cerebrospinal fluid leak			0	1	agnostic	Neurodevelopment
Diseases of the Nervous System	NVS020	Other nervous system disorders (neither hereditary nor degenerative)	G9609	Other spinal cerebrospinal fluid leak			0	1	agnostic	Neurodevelopment
Diseases of the Nervous System	NVS020	Other nervous system disorders (neither hereditary nor degenerative)	G9611	Dural tear			0	1	agnostic	Neurodevelopment
Diseases of the Nervous System	NVS020	Other nervous system disorders (neither hereditary nor degenerative)	G9612	Meningeal adhesions (cerebral) (spinal)			0	1	agnostic	Neurodevelopment
Diseases of the Nervous System	NVS020	Other nervous system disorders (neither hereditary nor degenerative)	G9619	Other disorders of meninges, not elsewhere classified			0	1	agnostic	Neurodevelopment
Diseases of the Nervous System	NVS020	Other nervous system disorders (neither hereditary nor degenerative)	G96191	Perineural cyst			0	1	agnostic	Neurodevelopment
Diseases of the Nervous System	NVS020	Other nervous system disorders (neither hereditary nor degenerative)	G96198	Other disorders of meninges, not elsewhere classified			0	1	agnostic	Neurodevelopment
Diseases of the Nervous System	NVS020	Other nervous system disorders (neither hereditary nor degenerative)	G968	Other specified disorders of central nervous system			0	1	agnostic	Neurodevelopment
Diseases of the Nervous System	NVS020	Other nervous system disorders (neither hereditary nor degenerative)	G96810	Intracranial hypotension, unspecified			0	1	agnostic	Neurodevelopment
Diseases of the Nervous System	NVS020	Other nervous system disorders (neither hereditary nor degenerative)	G96811	Intracranial hypotension, spontaneous			0	1	agnostic	Neurodevelopment
Diseases of the Nervous System	NVS020	Other nervous system disorders (neither hereditary nor degenerative)	G96819	Other intracranial hypotension			0	1	agnostic	Neurodevelopment
Diseases of the Nervous System	NVS020	Other nervous system disorders (neither hereditary nor degenerative)	G9689	Other specified disorders of central nervous system			0	1	agnostic	Neurodevelopment
Diseases of the Nervous System	NVS020	Other nervous system disorders (neither hereditary nor degenerative)	G969	Disorder of central nervous system, unspecified			0	1	agnostic	Neurodevelopment
Diseases of the Nervous System	NVS020	Other nervous system disorders (neither hereditary nor degenerative)	G988	Other disorders of nervous system			0	1	agnostic	Neurodevelopment
Diseases of the Nervous System	NVS006	Other nervous system disorders (often hereditary or degenerative)	G990	Autonomic neuropathy in diseases classified elsewhere			0	1	agnostic	Neurodevelopment
Diseases of the Nervous System	NVS006	Other nervous system disorders (often hereditary or degenerative)	G992	Myelopathy in diseases classified elsewhere			0	1	agnostic	Neurodevelopment
Diseases of the Nervous System	NVS020	Other nervous system disorders (neither hereditary nor degenerative)	G998	Other specified disorders of nervous system in diseases classified elsewhere			0	1	agnostic	Neurodevelopment
Diseases of the Nervous System	EYE005	Retinal and vitreous conditions	H0273	Vitiligo of eyelid and periocular area			0	1	clinician	Dermatology
Diseases of the Eye and Adnexa	EYE005	Retinal and vitreous conditions	H113	Conjunctival hemorrhage	1		0	1	agnostic	Ophthalmological
Diseases of the Eye and Adnexa	EYE005	Retinal and vitreous conditions	H114	Other conjunctival vascular disorders and cysts		1	0	1	agnostic	Ophthalmological
Diseases of the Eye and Adnexa	EYE005	Retinal and vitreous conditions	H1141	Vascular abnormalities of conjunctiva		1	0	1	agnostic	Ophthalmological
Diseases of the Eye and Adnexa	EYE005	Retinal and vitreous conditions	H1142	Conjunctival edema		1	0	1	agnostic	Ophthalmological
Diseases of the Eye and Adnexa	EYE005	Retinal and vitreous conditions	H1143	Conjunctival hyperemia		1	0	1	agnostic	Ophthalmological
Diseases of the Eye and Adnexa	EYE005	Retinal and vitreous conditions	H1144	Conjunctival cysts		1	0	1	agnostic	Ophthalmological
Diseases of the Eye and Adnexa	EYE005	Retinal and vitreous conditions	H3400	Transient retinal artery occlusion, unspecified eye		1	0	1	agnostic	Ophthalmological
Diseases of the Eye and Adnexa	EYE005	Retinal and vitreous conditions	H3401	Transient retinal artery occlusion, right eye		1	0	1	agnostic	Ophthalmological
Diseases of the Eye and Adnexa	EYE005	Retinal and vitreous conditions	H3402	Transient retinal artery occlusion, left eye		1	0	1	agnostic	Ophthalmological
Diseases of the Eye and Adnexa	EYE005	Retinal and vitreous conditions	H3403	Transient retinal artery occlusion, bilateral		1	0	1	agnostic	Ophthalmological
Diseases of the Eye and Adnexa	EYE005	Retinal and vitreous conditions	H3410	Central retinal artery occlusion, unspecified eye		1	0	1	agnostic	Ophthalmological
Diseases of the Eye and Adnexa	EYE005	Retinal and vitreous conditions	H3411	Central retinal artery occlusion, right eye		1	0	1	agnostic	Ophthalmological
Diseases of the Eye and Adnexa	EYE005	Retinal and vitreous conditions	H3412	Central retinal artery occlusion, left eye		1	0	1	agnostic	Ophthalmological
Diseases of the Eye and Adnexa	EYE005	Retinal and vitreous conditions	H3413	Central retinal artery occlusion, bilateral		1	0	1	agnostic	Ophthalmological
Diseases of the Eye and Adnexa	EYE005	Retinal and vitreous conditions	H34211	Partial retinal artery occlusion, right eye		1	0	1	agnostic	Ophthalmological
Diseases of the Eye and Adnexa	EYE005	Retinal and vitreous conditions	H34212	Partial retinal artery occlusion, left eye		1	0	1	agnostic	Ophthalmological
Diseases of the Eye and Adnexa	EYE005	Retinal and vitreous conditions	H34213	Partial retinal artery occlusion, bilateral		1	0	1	agnostic	Ophthalmological
Diseases of the Eye and Adnexa	EYE005	Retinal and vitreous conditions	H34219	Partial retinal artery occlusion, unspecified eye		1	0	1	agnostic	Ophthalmological
Diseases of the Eye and Adnexa	EYE005	Retinal and vitreous conditions	H34231	Retinal artery branch occlusion, right eye		1	0	1	agnostic	Ophthalmological
Diseases of the Eye and Adnexa	EYE005	Retinal and vitreous conditions	H34232	Retinal artery branch occlusion, left eye		1	0	1	agnostic	Ophthalmological
Diseases of the Eye and Adnexa	EYE005	Retinal and vitreous conditions	H34233	Retinal artery branch occlusion, bilateral		1	0	1	agnostic	Ophthalmological
Diseases of the Eye and Adnexa	EYE005	Retinal and vitreous conditions	H34239	Retinal artery branch occlusion, unspecified eye		1	0	1	agnostic	Ophthalmological
Diseases of the Eye and Adnexa	EYE005	Retinal and vitreous conditions	H34811	Central retinal vein occlusion, right eye		1	0	1	agnostic	Ophthalmological
Diseases of the Eye and Adnexa	EYE005	Retinal and vitreous conditions	H348110	Central retinal vein occlusion, right eye, with macular edema		1	0	1	agnostic	Ophthalmological
Diseases of the Eye and Adnexa	EYE005	Retinal and vitreous conditions	H348111	Central retinal vein occlusion, right eye, with retinal neovascularization		1	0	1	agnostic	Ophthalmological
Diseases of the Eye and Adnexa	EYE005	Retinal and vitreous conditions	H348112	Central retinal vein occlusion, right eye, stable		1	0	1	agnostic	Ophthalmological
Diseases of the Eye and Adnexa	EYE005	Retinal and vitreous conditions	H34812	Central retinal vein occlusion, left eye		1	0	1	agnostic	Ophthalmological
Diseases of the Eye and Adnexa	EYE005	Retinal and vitreous conditions	H348120	Central retinal vein occlusion, left eye, with macular edema		1	0	1	agnostic	Ophthalmological
Diseases of the Eye and Adnexa	EYE005	Retinal and vitreous conditions	H348121	Central retinal vein occlusion, left eye, with retinal neovascularization		1	0	1	agnostic	Ophthalmological
Diseases of the Eye and Adnexa	EYE005	Retinal and vitreous conditions	H348122	Central retinal vein occlusion, left eye, stable		1	0	1	agnostic	Ophthalmological
Diseases of the Eye and Adnexa	EYE005	Retinal and vitreous conditions	H34813	Central retinal vein occlusion, bilateral		1	0	1	agnostic	Ophthalmological
Diseases of the Eye and Adnexa	EYE005	Retinal and vitreous conditions	H348130	Central retinal vein occlusion, bilateral, with macular edema		1	0	1	agnostic	Ophthalmological
Diseases of the Eye and Adnexa	EYE005	Retinal and vitreous conditions	H348131	Central retinal vein occlusion, bilateral, with retinal neovascularization		1	0	1	agnostic	Ophthalmological
Diseases of the Eye and Adnexa	EYE005	Retinal and vitreous conditions	H348132	Central retinal vein occlusion, bilateral, stable		1	0	1	agnostic	Ophthalmological
Diseases of the Eye and Adnexa	EYE005	Retinal and vitreous conditions	H34819	Central retinal vein occlusion, unspecified eye		1	0	1	agnostic	Ophthalmological
Diseases of the Eye and Adnexa	EYE005	Retinal and vitreous conditions	H348190	Central retinal vein occlusion, unspecified eye, with macular edema		1	0	1	agnostic	Ophthalmological
Diseases of the Eye and Adnexa	EYE005	Retinal and vitreous conditions	H348191	Central retinal vein occlusion, unspecified eye, with retinal neovascularization		1	0	1	agnostic	Ophthalmological
Diseases of the Eye and Adnexa	EYE005	Retinal and vitreous conditions	H348192	Central retinal vein occlusion, unspecified eye, stable		1	0	1	agnostic	Ophthalmological
Diseases of the Eye and Adnexa	EYE005	Retinal and vitreous conditions	H34821	Venous engorgement, right eye		1	0	1	agnostic	Ophthalmological
Diseases of the Eye and Adnexa	EYE005	Retinal and vitreous conditions	H34822	Venous engorgement, left eye		1	0	1	agnostic	Ophthalmological
Diseases of the Eye and Adnexa	EYE005	Retinal and vitreous conditions	H34823	Venous engorgement, bilateral		1	0	1	agnostic	Ophthalmological
Diseases of the Eye and Adnexa	EYE005	Retinal and vitreous conditions	H34829	Venous engorgement, unspecified eye		1	0	1	agnostic	Ophthalmological
Diseases of the Eye and Adnexa	EYE005	Retinal and vitreous conditions	H34831	Tributary (branch) retinal vein occlusion, right eye		1	0	1	agnostic	Ophthalmological
Diseases of the Eye and Adnexa	EYE005	Retinal and vitreous conditions	H348310	Tributary (branch) retinal vein occlusion, right eye, with macular edema		1	0	1	agnostic	Ophthalmological
Diseases of the Eye and Adnexa	EYE005	Retinal and vitreous conditions	H348311	Tributary (branch) retinal vein occlusion, right eye, with retinal neovascularization		1	0	1	agnostic	Ophthalmological
Diseases of the Eye and Adnexa	EYE005	Retinal and vitreous conditions	H348312	Tributary (branch) retinal vein occlusion, right eye, stable		1	0	1	agnostic	Ophthalmological
Diseases of the Eye and Adnexa	EYE005	Retinal and vitreous conditions	H34832	Tributary (branch) retinal vein occlusion, left eye		1	0	1	agnostic	Ophthalmological
Diseases of the Eye and Adnexa	EYE005	Retinal and vitreous conditions	H348320	Tributary (branch) retinal vein occlusion, left eye, with macular edema		1	0	1	agnostic	Ophthalmological
Diseases of the Eye and Adnexa	EYE005	Retinal and vitreous conditions	H348321	Tributary (branch) retinal vein occlusion, left eye, with retinal neovascularization		1	0	1	agnostic	Ophthalmological
Diseases of the Eye and Adnexa	EYE005	Retinal and vitreous conditions	H348322	Tributary (branch) retinal vein occlusion, left eye, stable		1	0	1	agnostic	Ophthalmological
Diseases of the Eye and Adnexa	EYE005	Retinal and vitreous conditions	H34833	Tributary (branch) retinal vein occlusion, bilateral		1	0	1	agnostic	Ophthalmological
Diseases of the Eye and Adnexa	EYE005	Retinal and vitreous conditions	H348330	Tributary (branch) retinal vein occlusion, bilateral, with macular edema		1	0	1	agnostic	Ophthalmological
Diseases of the Eye and Adnexa	EYE005	Retinal and vitreous conditions	H348331	Tributary (branch) retinal vein occlusion, bilateral, with retinal neovascularization		1	0	1	agnostic	Ophthalmological
Diseases of the Eye and Adnexa	EYE005	Retinal and vitreous conditions	H348332	Tributary (branch) retinal vein occlusion, bilateral, stable		1	0	1	agnostic	Ophthalmological
Diseases of the Eye and Adnexa	EYE005	Retinal and vitreous conditions	H34839	Tributary (branch) retinal vein occlusion, unspecified eye		1	0	1	agnostic	Ophthalmological
Diseases of the Eye and Adnexa	EYE005	Retinal and vitreous conditions	H348390	Tributary (branch) retinal vein occlusion, unspecified eye, with macular edema		1	0	1	agnostic	Ophthalmological
Diseases of the Eye and Adnexa	EYE005	Retinal and vitreous conditions	H348391	Tributary (branch) retinal vein occlusion, unspecified eye, with retinal neovascularization		1	0	1	agnostic	Ophthalmological
Diseases of the Eye and Adnexa	EYE005	Retinal and vitreous conditions	H348392	Tributary (branch) retinal vein occlusion, unspecified eye, stable		1	0	1	agnostic	Ophthalmological
Diseases of the Eye and Adnexa	EYE005	Retinal and vitreous conditions	H349	Unspecified retinal vascular occlusion		1	0	1	agnostic	Ophthalmological
Diseases of the Eye and Adnexa	EYE005	Retinal and vitreous conditions	H531	Subjective visual disturbances	1		1	0	clinician	Ophthalmological
Diseases of the Eye and Adnexa	EYE005	Retinal and vitreous conditions	H5312	Transient visual loss	1		1	0	clinician	Ophthalmological
Diseases of the Eye and Adnexa	EYE005	Retinal and vitreous conditions	H5313	Sudden visual loss	1		1	0	clinician	Ophthalmological
Diseases of the Eye and Adnexa	EYE005	Retinal and vitreous conditions	H5314	Visual discomfort	1		1	0	clinician	Ophthalmological
Diseases of the Eye and Adnexa	EYE005	Retinal and vitreous conditions	H5318	Visual distortions of shape and size	1		1	0	clinician	Ophthalmological
Diseases of the Eye and Adnexa	EYE005	Retinal and vitreous conditions	H571	Ocular pain	1		1	0	clinician	Ophthalmological
Diseases of the Ear and Mastoid Process	EAR001	Otitis media	H6500	Acute serous otitis media, unspecified ear		1	0	1	agnostic	Otolaryngology
Diseases of the Ear and Mastoid Process	EAR001	Otitis media	H6501	Acute serous otitis media, right ear		1	0	1	agnostic	Otolaryngology
Diseases of the Ear and Mastoid Process	EAR001	Otitis media	H6502	Acute serous otitis media, left ear		1	0	1	agnostic	Otolaryngology
Diseases of the Ear and Mastoid Process	EAR001	Otitis media	H6503	Acute serous otitis media, bilateral		1	0	1	agnostic	Otolaryngology
Diseases of the Ear and Mastoid Process	EAR001	Otitis media	H6504	Acute serous otitis media, recurrent, right ear		1	0	1	agnostic	Otolaryngology
Diseases of the Ear and Mastoid Process	EAR001	Otitis media	H6505	Acute serous otitis media, recurrent, left ear		1	0	1	agnostic	Otolaryngology
Diseases of the Ear and Mastoid Process	EAR001	Otitis media	H6506	Acute serous otitis media, recurrent, bilateral		1	0	1	agnostic	Otolaryngology
Diseases of the Ear and Mastoid Process	EAR001	Otitis media	H6507	Acute serous otitis media, recurrent, unspecified ear		1	0	1	agnostic	Otolaryngology
Diseases of the Ear and Mastoid Process	EAR001	Otitis media	H65111	Acute and subacute allergic otitis media (mucoid) (sanguinous) (serous), right ear		1	1	0	agnostic	Allergy/Immunology
Diseases of the Ear and Mastoid Process	EAR001	Otitis media	H65112	Acute and subacute allergic otitis media (mucoid) (sanguinous) (serous), left ear		1	1	0	agnostic	Allergy/Immunology
Diseases of the Ear and Mastoid Process	EAR001	Otitis media	H65113	Acute and subacute allergic otitis media (mucoid) (sanguinous) (serous), bilateral		1	1	0	agnostic	Allergy/Immunology
Diseases of the Ear and Mastoid Process	EAR001	Otitis media	H65114	Acute and subacute allergic otitis media (mucoid) (sanguinous) (serous), recurrent, right ear		1	1	0	agnostic	Allergy/Immunology
Diseases of the Ear and Mastoid Process	EAR001	Otitis media	H65115	Acute and subacute allergic otitis media (mucoid) (sanguinous) (serous), recurrent, left ear		1	1	0	agnostic	Allergy/Immunology
Diseases of the Ear and Mastoid Process	EAR001	Otitis media	H65116	Acute and subacute allergic otitis media (mucoid) (sanguinous) (serous), recurrent, bilateral		1	1	0	agnostic	Allergy/Immunology
Diseases of the Ear and Mastoid Process	EAR001	Otitis media	H65117	Acute and subacute allergic otitis media (mucoid) (sanguinous) (serous), recurrent, unspecified ear		1	1	0	agnostic	Allergy/Immunology
Diseases of the Ear and Mastoid Process	EAR001	Otitis media	H65119	Acute and subacute allergic otitis media (mucoid) (sanguinous) (serous), unspecified ear		1	1	0	agnostic	Allergy/Immunology
Diseases of the Ear and Mastoid Process	EAR001	Otitis media	H65191	Other acute nonsuppurative otitis media, right ear		1	0	1	agnostic	Otolaryngology
Diseases of the Ear and Mastoid Process	EAR001	Otitis media	H65192	Other acute nonsuppurative otitis media, left ear		1	0	1	agnostic	Otolaryngology
Diseases of the Ear and Mastoid Process	EAR001	Otitis media	H65193	Other acute nonsuppurative otitis media, bilateral		1	0	1	agnostic	Otolaryngology
Diseases of the Ear and Mastoid Process	EAR001	Otitis media	H65194	Other acute nonsuppurative otitis media, recurrent, right ear		1	0	1	agnostic	Otolaryngology
Diseases of the Ear and Mastoid Process	EAR001	Otitis media	H65195	Other acute nonsuppurative otitis media, recurrent, left ear		1	0	1	agnostic	Otolaryngology
Diseases of the Ear and Mastoid Process	EAR001	Otitis media	H65196	Other acute nonsuppurative otitis media, recurrent, bilateral		1	0	1	agnostic	Otolaryngology
Diseases of the Ear and Mastoid Process	EAR001	Otitis media	H65197	Other acute nonsuppurative otitis media recurrent, unspecified ear		1	0	1	agnostic	Otolaryngology
Diseases of the Ear and Mastoid Process	EAR001	Otitis media	H65199	Other acute nonsuppurative otitis media, unspecified ear		1	0	1	agnostic	Otolaryngology
Diseases of the Ear and Mastoid Process	EAR001	Otitis media	H6520	Chronic serous otitis media, unspecified ear		1	0	1	agnostic	Otolaryngology
Diseases of the Ear and Mastoid Process	EAR001	Otitis media	H6521	Chronic serous otitis media, right ear		1	0	1	agnostic	Otolaryngology
Diseases of the Ear and Mastoid Process	EAR001	Otitis media	H6522	Chronic serous otitis media, left ear		1	0	1	agnostic	Otolaryngology
Diseases of the Ear and Mastoid Process	EAR001	Otitis media	H6523	Chronic serous otitis media, bilateral		1	0	1	agnostic	Otolaryngology
Diseases of the Ear and Mastoid Process	EAR001	Otitis media	H6530	Chronic mucoid otitis media, unspecified ear		1	0	1	agnostic	Otolaryngology
Diseases of the Ear and Mastoid Process	EAR001	Otitis media	H6531	Chronic mucoid otitis media, right ear		1	0	1	agnostic	Otolaryngology
Diseases of the Ear and Mastoid Process	EAR001	Otitis media	H6532	Chronic mucoid otitis media, left ear		1	0	1	agnostic	Otolaryngology
Diseases of the Ear and Mastoid Process	EAR001	Otitis media	H6533	Chronic mucoid otitis media, bilateral		1	0	1	agnostic	Otolaryngology
Diseases of the Ear and Mastoid Process	EAR001	Otitis media	H65411	Chronic allergic otitis media, right ear		1	1	0	agnostic	Allergy/Immunology
Diseases of the Ear and Mastoid Process	EAR001	Otitis media	H65412	Chronic allergic otitis media, left ear		1	1	0	agnostic	Allergy/Immunology
Diseases of the Ear and Mastoid Process	EAR001	Otitis media	H65413	Chronic allergic otitis media, bilateral		1	1	0	agnostic	Allergy/Immunology
Diseases of the Ear and Mastoid Process	EAR001	Otitis media	H65419	Chronic allergic otitis media, unspecified ear		1	1	0	agnostic	Allergy/Immunology
Diseases of the Ear and Mastoid Process	EAR001	Otitis media	H65491	Other chronic nonsuppurative otitis media, right ear		1	0	1	agnostic	Otolaryngology
Diseases of the Ear and Mastoid Process	EAR001	Otitis media	H65492	Other chronic nonsuppurative otitis media, left ear		1	0	1	agnostic	Otolaryngology
Diseases of the Ear and Mastoid Process	EAR001	Otitis media	H65493	Other chronic nonsuppurative otitis media, bilateral		1	0	1	agnostic	Otolaryngology
Diseases of the Ear and Mastoid Process	EAR001	Otitis media	H65499	Other chronic nonsuppurative otitis media, unspecified ear		1	0	1	agnostic	Otolaryngology
Diseases of the Ear and Mastoid Process	EAR001	Otitis media	H6590	Unspecified nonsuppurative otitis media, unspecified ear		1	0	1	agnostic	Otolaryngology
Diseases of the Ear and Mastoid Process	EAR001	Otitis media	H6591	Unspecified nonsuppurative otitis media, right ear		1	0	1	agnostic	Otolaryngology
Diseases of the Ear and Mastoid Process	EAR001	Otitis media	H6592	Unspecified nonsuppurative otitis media, left ear		1	0	1	agnostic	Otolaryngology
Diseases of the Ear and Mastoid Process	EAR001	Otitis media	H6593	Unspecified nonsuppurative otitis media, bilateral		1	0	1	agnostic	Otolaryngology
Diseases of the Ear and Mastoid Process	EAR001	Otitis media	H66001	Acute suppurative otitis media without spontaneous rupture of ear drum, right ear		1	0	1	agnostic	Otolaryngology
Diseases of the Ear and Mastoid Process	EAR001	Otitis media	H66002	Acute suppurative otitis media without spontaneous rupture of ear drum, left ear		1	0	1	agnostic	Otolaryngology
Diseases of the Ear and Mastoid Process	EAR001	Otitis media	H66003	Acute suppurative otitis media without spontaneous rupture of ear drum, bilateral		1	0	1	agnostic	Otolaryngology
Diseases of the Ear and Mastoid Process	EAR001	Otitis media	H66004	Acute suppurative otitis media without spontaneous rupture of ear drum, recurrent, right ear		1	0	1	agnostic	Otolaryngology
Diseases of the Ear and Mastoid Process	EAR001	Otitis media	H66005	Acute suppurative otitis media without spontaneous rupture of ear drum, recurrent, left ear		1	0	1	agnostic	Otolaryngology
Diseases of the Ear and Mastoid Process	EAR001	Otitis media	H66006	Acute suppurative otitis media without spontaneous rupture of ear drum, recurrent, bilateral		1	0	1	agnostic	Otolaryngology
Diseases of the Ear and Mastoid Process	EAR001	Otitis media	H66007	Acute suppurative otitis media without spontaneous rupture of ear drum, recurrent, unspecified ear		1	0	1	agnostic	Otolaryngology
Diseases of the Ear and Mastoid Process	EAR001	Otitis media	H66009	Acute suppurative otitis media without spontaneous rupture of ear drum, unspecified ear		1	0	1	agnostic	Otolaryngology
Diseases of the Ear and Mastoid Process	EAR001	Otitis media	H66011	Acute suppurative otitis media with spontaneous rupture of ear drum, right ear		1	0	1	agnostic	Otolaryngology
Diseases of the Ear and Mastoid Process	EAR001	Otitis media	H66012	Acute suppurative otitis media with spontaneous rupture of ear drum, left ear		1	0	1	agnostic	Otolaryngology
Diseases of the Ear and Mastoid Process	EAR001	Otitis media	H66013	Acute suppurative otitis media with spontaneous rupture of ear drum, bilateral		1	0	1	agnostic	Otolaryngology
Diseases of the Ear and Mastoid Process	EAR001	Otitis media	H66014	Acute suppurative otitis media with spontaneous rupture of ear drum, recurrent, right ear		1	0	1	agnostic	Otolaryngology
Diseases of the Ear and Mastoid Process	EAR001	Otitis media	H66015	Acute suppurative otitis media with spontaneous rupture of ear drum, recurrent, left ear		1	0	1	agnostic	Otolaryngology
Diseases of the Ear and Mastoid Process	EAR001	Otitis media	H66016	Acute suppurative otitis media with spontaneous rupture of ear drum, recurrent, bilateral		1	0	1	agnostic	Otolaryngology
Diseases of the Ear and Mastoid Process	EAR001	Otitis media	H66017	Acute suppurative otitis media with spontaneous rupture of ear drum, recurrent, unspecified ear		1	0	1	agnostic	Otolaryngology
Diseases of the Ear and Mastoid Process	EAR001	Otitis media	H66019	Acute suppurative otitis media with spontaneous rupture of ear drum, unspecified ear		1	0	1	agnostic	Otolaryngology
Diseases of the Ear and Mastoid Process	EAR001	Otitis media	H6610	Chronic tubotympanic suppurative otitis media, unspecified		1	0	1	agnostic	Otolaryngology
Diseases of the Ear and Mastoid Process	EAR001	Otitis media	H6611	Chronic tubotympanic suppurative otitis media, right ear		1	0	1	agnostic	Otolaryngology
Diseases of the Ear and Mastoid Process	EAR001	Otitis media	H6612	Chronic tubotympanic suppurative otitis media, left ear		1	0	1	agnostic	Otolaryngology
Diseases of the Ear and Mastoid Process	EAR001	Otitis media	H6613	Chronic tubotympanic suppurative otitis media, bilateral		1	0	1	agnostic	Otolaryngology
Diseases of the Ear and Mastoid Process	EAR001	Otitis media	H6620	Chronic atticoantral suppurative otitis media, unspecified ear		1	0	1	agnostic	Otolaryngology
Diseases of the Ear and Mastoid Process	EAR001	Otitis media	H6621	Chronic atticoantral suppurative otitis media, right ear		1	0	1	agnostic	Otolaryngology
Diseases of the Ear and Mastoid Process	EAR001	Otitis media	H6622	Chronic atticoantral suppurative otitis media, left ear		1	0	1	agnostic	Otolaryngology
Diseases of the Ear and Mastoid Process	EAR001	Otitis media	H6623	Chronic atticoantral suppurative otitis media, bilateral		1	0	1	agnostic	Otolaryngology
Diseases of the Ear and Mastoid Process	EAR001	Otitis media	H663X1	Other chronic suppurative otitis media, right ear		1	0	1	agnostic	Otolaryngology
Diseases of the Ear and Mastoid Process	EAR001	Otitis media	H663X2	Other chronic suppurative otitis media, left ear		1	0	1	agnostic	Otolaryngology
Diseases of the Ear and Mastoid Process	EAR001	Otitis media	H663X3	Other chronic suppurative otitis media, bilateral		1	0	1	agnostic	Otolaryngology
Diseases of the Ear and Mastoid Process	EAR001	Otitis media	H663X9	Other chronic suppurative otitis media, unspecified ear		1	0	1	agnostic	Otolaryngology
Diseases of the Ear and Mastoid Process	EAR001	Otitis media	H6640	Suppurative otitis media, unspecified, unspecified ear		1	0	1	agnostic	Otolaryngology
Diseases of the Ear and Mastoid Process	EAR001	Otitis media	H6641	Suppurative otitis media, unspecified, right ear		1	0	1	agnostic	Otolaryngology
Diseases of the Ear and Mastoid Process	EAR001	Otitis media	H6642	Suppurative otitis media, unspecified, left ear		1	0	1	agnostic	Otolaryngology
Diseases of the Ear and Mastoid Process	EAR001	Otitis media	H6643	Suppurative otitis media, unspecified, bilateral		1	0	1	agnostic	Otolaryngology
Diseases of the Ear and Mastoid Process	EAR001	Otitis media	H6690	Otitis media, unspecified, unspecified ear		1	0	1	agnostic	Otolaryngology
Diseases of the Ear and Mastoid Process	EAR001	Otitis media	H6691	Otitis media, unspecified, right ear		1	0	1	agnostic	Otolaryngology
Diseases of the Ear and Mastoid Process	EAR001	Otitis media	H6692	Otitis media, unspecified, left ear		1	0	1	agnostic	Otolaryngology
Diseases of the Ear and Mastoid Process	EAR001	Otitis media	H6693	Otitis media, unspecified, bilateral		1	0	1	agnostic	Otolaryngology
Diseases of the Ear and Mastoid Process	EAR001	Otitis media	H671	Otitis media in diseases classified elsewhere, right ear		1	0	1	agnostic	Otolaryngology
Diseases of the Ear and Mastoid Process	EAR001	Otitis media	H672	Otitis media in diseases classified elsewhere, left ear		1	0	1	agnostic	Otolaryngology
Diseases of the Ear and Mastoid Process	EAR001	Otitis media	H673	Otitis media in diseases classified elsewhere, bilateral		1	0	1	agnostic	Otolaryngology
Diseases of the Ear and Mastoid Process	EAR001	Otitis media	H679	Otitis media in diseases classified elsewhere, unspecified ear		1	0	1	agnostic	Otolaryngology
Diseases of the Ear and Mastoid Process	EAR003	Diseases of inner ear and related conditions	H8101	Meniere's disease, right ear	1		0	1	agnostic	Otolaryngology
Diseases of the Ear and Mastoid Process	EAR003	Diseases of inner ear and related conditions	H8102	Meniere's disease, left ear	1		0	1	agnostic	Otolaryngology
Diseases of the Ear and Mastoid Process	EAR003	Diseases of inner ear and related conditions	H8103	Meniere's disease, bilateral	1		0	1	agnostic	Otolaryngology
Diseases of the Ear and Mastoid Process	EAR003	Diseases of inner ear and related conditions	H8109	Meniere's disease, unspecified ear	1		0	1	agnostic	Otolaryngology
Diseases of the Ear and Mastoid Process	EAR003	Diseases of inner ear and related conditions	H8110	Benign paroxysmal vertigo, unspecified ear	1		0	1	agnostic	Otolaryngology
Diseases of the Ear and Mastoid Process	EAR003	Diseases of inner ear and related conditions	H8111	Benign paroxysmal vertigo, right ear	1		0	1	agnostic	Otolaryngology
Diseases of the Ear and Mastoid Process	EAR003	Diseases of inner ear and related conditions	H8112	Benign paroxysmal vertigo, left ear	1		0	1	agnostic	Otolaryngology
Diseases of the Ear and Mastoid Process	EAR003	Diseases of inner ear and related conditions	H8113	Benign paroxysmal vertigo, bilateral	1		0	1	agnostic	Otolaryngology
Diseases of the Ear and Mastoid Process	EAR003	Diseases of inner ear and related conditions	H8120	Vestibular neuronitis, unspecified ear	1		0	1	agnostic	Otolaryngology
Diseases of the Ear and Mastoid Process	EAR003	Diseases of inner ear and related conditions	H8121	Vestibular neuronitis, right ear	1		0	1	agnostic	Otolaryngology
Diseases of the Ear and Mastoid Process	EAR003	Diseases of inner ear and related conditions	H8122	Vestibular neuronitis, left ear	1		0	1	agnostic	Otolaryngology
Diseases of the Ear and Mastoid Process	EAR003	Diseases of inner ear and related conditions	H8123	Vestibular neuronitis, bilateral	1		0	1	agnostic	Otolaryngology
Diseases of the Ear and Mastoid Process	EAR003	Diseases of inner ear and related conditions	H81311	Aural vertigo, right ear	1		0	1	agnostic	Otolaryngology
Diseases of the Ear and Mastoid Process	EAR003	Diseases of inner ear and related conditions	H81312	Aural vertigo, left ear	1		0	1	agnostic	Otolaryngology
Diseases of the Ear and Mastoid Process	EAR003	Diseases of inner ear and related conditions	H81313	Aural vertigo, bilateral	1		0	1	agnostic	Otolaryngology
Diseases of the Ear and Mastoid Process	EAR003	Diseases of inner ear and related conditions	H81319	Aural vertigo, unspecified ear	1		0	1	agnostic	Otolaryngology
Diseases of the Ear and Mastoid Process	EAR003	Diseases of inner ear and related conditions	H81391	Other peripheral vertigo, right ear	1		0	1	agnostic	Otolaryngology
Diseases of the Ear and Mastoid Process	EAR003	Diseases of inner ear and related conditions	H81392	Other peripheral vertigo, left ear	1		0	1	agnostic	Otolaryngology
Diseases of the Ear and Mastoid Process	EAR003	Diseases of inner ear and related conditions	H81393	Other peripheral vertigo, bilateral	1		0	1	agnostic	Otolaryngology
Diseases of the Ear and Mastoid Process	EAR003	Diseases of inner ear and related conditions	H81399	Other peripheral vertigo, unspecified ear	1		0	1	agnostic	Otolaryngology
Diseases of the Ear and Mastoid Process	EAR003	Diseases of inner ear and related conditions	H814	Vertigo of central origin	1		0	1	agnostic	Otolaryngology
Diseases of the Ear and Mastoid Process	EAR003	Diseases of inner ear and related conditions	H8141	Vertigo of central origin, right ear	1		0	1	agnostic	Otolaryngology
Diseases of the Ear and Mastoid Process	EAR003	Diseases of inner ear and related conditions	H8142	Vertigo of central origin, left ear	1		0	1	agnostic	Otolaryngology
Diseases of the Ear and Mastoid Process	EAR003	Diseases of inner ear and related conditions	H8143	Vertigo of central origin, bilateral	1		0	1	agnostic	Otolaryngology
Diseases of the Ear and Mastoid Process	EAR003	Diseases of inner ear and related conditions	H8149	Vertigo of central origin, unspecified ear	1		0	1	agnostic	Otolaryngology
Diseases of the Ear and Mastoid Process	EAR003	Diseases of inner ear and related conditions	H818X1	Other disorders of vestibular function, right ear	1		0	1	agnostic	Otolaryngology
Diseases of the Ear and Mastoid Process	EAR003	Diseases of inner ear and related conditions	H818X2	Other disorders of vestibular function, left ear	1		0	1	agnostic	Otolaryngology
Diseases of the Ear and Mastoid Process	EAR003	Diseases of inner ear and related conditions	H818X3	Other disorders of vestibular function, bilateral	1		0	1	agnostic	Otolaryngology
Diseases of the Ear and Mastoid Process	EAR003	Diseases of inner ear and related conditions	H818X9	Other disorders of vestibular function, unspecified ear	1		0	1	agnostic	Otolaryngology
Diseases of the Ear and Mastoid Process	EAR003	Diseases of inner ear and related conditions	H8190	Unspecified disorder of vestibular function, unspecified ear	1		0	1	agnostic	Otolaryngology
Diseases of the Ear and Mastoid Process	EAR003	Diseases of inner ear and related conditions	H8191	Unspecified disorder of vestibular function, right ear	1		0	1	agnostic	Otolaryngology
Diseases of the Ear and Mastoid Process	EAR003	Diseases of inner ear and related conditions	H8192	Unspecified disorder of vestibular function, left ear	1		0	1	agnostic	Otolaryngology
Diseases of the Ear and Mastoid Process	EAR003	Diseases of inner ear and related conditions	H8193	Unspecified disorder of vestibular function, bilateral	1		0	1	agnostic	Otolaryngology
Diseases of the Ear and Mastoid Process	EAR003	Diseases of inner ear and related conditions	H821	Vertiginous syndromes in diseases classified elsewhere, right ear	1		0	1	agnostic	Otolaryngology
Diseases of the Ear and Mastoid Process	EAR003	Diseases of inner ear and related conditions	H822	Vertiginous syndromes in diseases classified elsewhere, left ear	1		0	1	agnostic	Otolaryngology
Diseases of the Ear and Mastoid Process	EAR003	Diseases of inner ear and related conditions	H823	Vertiginous syndromes in diseases classified elsewhere, bilateral	1		0	1	agnostic	Otolaryngology
Diseases of the Ear and Mastoid Process	EAR003	Diseases of inner ear and related conditions	H829	Vertiginous syndromes in diseases classified elsewhere, unspecified ear	1		0	1	agnostic	Otolaryngology
Diseases of the Ear and Mastoid Process	EAR003	Diseases of inner ear and related conditions	H8301	Labyrinthitis, right ear	1		0	1	agnostic	Otolaryngology
[truncated: 4,467 more rows]

## Sheet: Exclude_code_in_red
CCSR Domain	CCSR CATEGORY 1	CCSR CATEGORY 1 DESCRIPTION	ICD-10-CM Code	ICD-10-CM Code Description	cluster	syndromic	systemic	clincian_interest	cluster_category
	DIG001	Intestinal infection	A000	Cholera due to Vibrio cholerae 01, biovar cholerae	intestinal infection	0	1	agnostic	Gastrointestinal
	DIG001	Intestinal infection	A001	Cholera due to Vibrio cholerae 01, biovar eltor	intestinal infection	0	1	agnostic	Gastrointestinal
	DIG001	Intestinal infection	A009	Cholera, unspecified	intestinal infection	0	1	agnostic	Gastrointestinal
	DIG001	Intestinal infection	A0100	Typhoid fever, unspecified	intestinal infection	0	1	agnostic	Gastrointestinal
	INF003	Bacterial infections	A0101	Typhoid meningitis	meningitis	0	1	agnostic	Infections
	INF003	Bacterial infections	A0102	Typhoid fever with heart involvement	bacterial infections	0	1	agnostic	Infections
	INF003	Bacterial infections	A0103	Typhoid pneumonia	pneumonia	0	1	clinician	Respiratory
	INF003	Bacterial infections	A0104	Typhoid arthritis	infectious arthritis	0	1	agnostic	Musculoskeletal
	INF003	Bacterial infections	A0105	Typhoid osteomyelitis	osteomyelitis	0	1	agnostic	Musculoskeletal
	DIG001	Intestinal infection	A0109	Typhoid fever with other complications	intestinal infection	0	1	agnostic	Gastrointestinal
	DIG001	Intestinal infection	A011	Paratyphoid fever A	intestinal infection	0	1	agnostic	Gastrointestinal
	DIG001	Intestinal infection	A012	Paratyphoid fever B	intestinal infection	0	1	agnostic	Gastrointestinal
	DIG001	Intestinal infection	A013	Paratyphoid fever C	intestinal infection	0	1	agnostic	Gastrointestinal
	DIG001	Intestinal infection	A014	Paratyphoid fever, unspecified	intestinal infection	0	1	agnostic	Gastrointestinal
	DIG001	Intestinal infection	A020	Salmonella enteritis	intestinal infection	0	1	agnostic	Gastrointestinal
	INF002	Septicemia	A021	Salmonella sepsis	septicemia	0	1	agnostic	Infections
	INF003	Bacterial infections	A0220	Localized salmonella infection, unspecified	bacterial infections	0	1	agnostic	Infections
	INF003	Bacterial infections	A0221	Salmonella meningitis	meningitis	0	1	agnostic	Infections
	INF003	Bacterial infections	A0222	Salmonella pneumonia	pneumonia	0	1	clinician	Respiratory
	INF003	Bacterial infections	A0223	Salmonella arthritis	infectious arthritis	0	1	agnostic	Musculoskeletal
	INF003	Bacterial infections	A0224	Salmonella osteomyelitis	osteomyelitis	0	1	agnostic	Musculoskeletal
	GEN004	Urinary tract infections	A0225	Salmonella pyelonephritis	urinary tract infections	0	1	agnostic	Genito-urinary
	DIG001	Intestinal infection	A0229	Salmonella with other localized infection	intestinal infection	0	1	agnostic	Gastrointestinal
	INF003	Bacterial infections	A028	Other specified salmonella infections	bacterial infections	0	1	agnostic	Infections
	DIG001	Intestinal infection	A029	Salmonella infection, unspecified	intestinal infection	0	1	agnostic	Gastrointestinal
	DIG001	Intestinal infection	A030	Shigellosis due to Shigella dysenteriae	intestinal infection	0	1	agnostic	Gastrointestinal
	DIG001	Intestinal infection	A031	Shigellosis due to Shigella flexneri	intestinal infection	0	1	agnostic	Gastrointestinal
	DIG001	Intestinal infection	A032	Shigellosis due to Shigella boydii	intestinal infection	0	1	agnostic	Gastrointestinal
	DIG001	Intestinal infection	A033	Shigellosis due to Shigella sonnei	intestinal infection	0	1	agnostic	Gastrointestinal
	DIG001	Intestinal infection	A038	Other shigellosis	intestinal infection	0	1	agnostic	Gastrointestinal
	DIG001	Intestinal infection	A039	Shigellosis, unspecified	intestinal infection	0	1	agnostic	Gastrointestinal
	DIG001	Intestinal infection	A040	Enteropathogenic Escherichia coli infection	intestinal infection	0	1	agnostic	Gastrointestinal
	DIG001	Intestinal infection	A041	Enterotoxigenic Escherichia coli infection	intestinal infection	0	1	agnostic	Gastrointestinal
	DIG001	Intestinal infection	A042	Enteroinvasive Escherichia coli infection	intestinal infection	0	1	agnostic	Gastrointestinal
	DIG001	Intestinal infection	A043	Enterohemorrhagic Escherichia coli infection	intestinal infection	0	1	agnostic	Gastrointestinal
	DIG001	Intestinal infection	A044	Other intestinal Escherichia coli infections	intestinal infection	0	1	agnostic	Gastrointestinal
	DIG001	Intestinal infection	A045	Campylobacter enteritis	intestinal infection	0	1	agnostic	Gastrointestinal
	DIG001	Intestinal infection	A046	Enteritis due to Yersinia enterocolitica	intestinal infection	0	1	agnostic	Gastrointestinal
	DIG001	Intestinal infection	A047	Enterocolitis due to Clostridium difficile	intestinal infection	0	1	agnostic	Gastrointestinal
	DIG001	Intestinal infection	A0471	Enterocolitis due to Clostridium difficile, recurrent	intestinal infection	0	1	agnostic	Gastrointestinal
	DIG001	Intestinal infection	A0472	Enterocolitis due to Clostridium difficile, not specified as recurrent	intestinal infection	0	1	agnostic	Gastrointestinal
	DIG001	Intestinal infection	A048	Other specified bacterial intestinal infections	intestinal infection	0	1	agnostic	Gastrointestinal
	DIG001	Intestinal infection	A049	Bacterial intestinal infection, unspecified	intestinal infection	0	1	agnostic	Gastrointestinal
	INF005	Foodborne intoxications	A050	Foodborne staphylococcal intoxication	foodborne intoxications	0	1	agnostic	Gastrointestinal
	INF005	Foodborne intoxications	A051	Botulism food poisoning	foodborne intoxications	0	1	agnostic	Gastrointestinal
	INF005	Foodborne intoxications	A052	Foodborne Clostridium perfringens [Clostridium welchii] intoxication	foodborne intoxications	0	1	agnostic	Gastrointestinal
	INF005	Foodborne intoxications	A053	Foodborne Vibrio parahaemolyticus intoxication	foodborne intoxications	0	1	agnostic	Gastrointestinal
	INF005	Foodborne intoxications	A054	Foodborne Bacillus cereus intoxication	foodborne intoxications	0	1	agnostic	Gastrointestinal
	INF005	Foodborne intoxications	A055	Foodborne Vibrio vulnificus intoxication	foodborne intoxications	0	1	agnostic	Gastrointestinal
	INF005	Foodborne intoxications	A058	Other specified bacterial foodborne intoxications	foodborne intoxications	0	1	agnostic	Gastrointestinal
	INF005	Foodborne intoxications	A059	Bacterial foodborne intoxication, unspecified	foodborne intoxications	0	1	agnostic	Gastrointestinal
	DIG001	Intestinal infection	A060	Acute amebic dysentery	intestinal infection	0	1	agnostic	Gastrointestinal
	DIG001	Intestinal infection	A061	Chronic intestinal amebiasis	intestinal infection	0	1	agnostic	Gastrointestinal
	DIG001	Intestinal infection	A062	Amebic nondysenteric colitis	intestinal infection	0	1	agnostic	Gastrointestinal
	DIG001	Intestinal infection	A063	Ameboma of intestine	intestinal infection	0	1	agnostic	Gastrointestinal
	DIG001	Intestinal infection	A064	Amebic liver abscess	intestinal infection	0	1	agnostic	Gastrointestinal
	INF009	Parasitic, other specified and unspecified infections	A065	Amebic lung abscess	other specified and unspecified lower respiratory disease	0	1	agnostic	Respiratory
	INF009	Parasitic, other specified and unspecified infections	A066	Amebic brain abscess	cns abscess	0	1	agnostic	Infections
	INF009	Parasitic, other specified and unspecified infections	A067	Cutaneous amebiasis	parasitic disease	0	1	agnostic	Infections
	INF009	Parasitic, other specified and unspecified infections	A0681	Amebic cystitis	parasitic disease	0	1	agnostic	Infections
	INF009	Parasitic, other specified and unspecified infections	A0682	Other amebic genitourinary infections	parasitic disease	0	1	agnostic	Infections
	INF009	Parasitic, other specified and unspecified infections	A0689	Other amebic infections	parasitic disease	0	1	agnostic	Infections
	DIG001	Intestinal infection	A069	Amebiasis, unspecified	intestinal infection	0	1	agnostic	Gastrointestinal
	DIG001	Intestinal infection	A070	Balantidiasis	intestinal infection	0	1	agnostic	Gastrointestinal
	DIG001	Intestinal infection	A071	Giardiasis [lambliasis]	intestinal infection	0	1	agnostic	Gastrointestinal
	DIG001	Intestinal infection	A072	Cryptosporidiosis	intestinal infection	0	1	agnostic	Gastrointestinal
	DIG001	Intestinal infection	A073	Isosporiasis	intestinal infection	0	1	agnostic	Gastrointestinal
	DIG001	Intestinal infection	A074	Cyclosporiasis	intestinal infection	0	1	agnostic	Gastrointestinal
	DIG001	Intestinal infection	A078	Other specified protozoal intestinal diseases	intestinal infection	0	1	agnostic	Gastrointestinal
	DIG001	Intestinal infection	A079	Protozoal intestinal disease, unspecified	intestinal infection	0	1	agnostic	Gastrointestinal
			A08	Viral and other specified intestinal infections	gastroenteritis	0	1	clinician	Gastrointestinal
	DIG001	Intestinal infection	A080	Rotaviral enteritis	gastroenteritis	0	1	clinician	Gastrointestinal
			A081	Acute gastroenteropathy due to Norwalk agent and other small round viruses	gastroenteritis	0	1	clinician	Gastrointestinal
	DIG001	Intestinal infection	A0811	Acute gastroenteropathy due to Norwalk agent	gastroenteritis	0	1	clinician	Gastrointestinal
	DIG001	Intestinal infection	A0819	Acute gastroenteropathy due to other small round viruses	gastroenteritis	0	1	clinician	Gastrointestinal
	DIG001	Intestinal infection	A082	Adenoviral enteritis	gastroenteritis	0	1	clinician	Gastrointestinal
			A083	Other viral enteritis	gastroenteritis	0	1	clinician	Gastrointestinal
	DIG001	Intestinal infection	A0831	Calicivirus enteritis	gastroenteritis	0	1	clinician	Gastrointestinal
	DIG001	Intestinal infection	A0832	Astrovirus enteritis	gastroenteritis	0	1	clinician	Gastrointestinal
	DIG001	Intestinal infection	A0839	Other viral enteritis	gastroenteritis	0	1	clinician	Gastrointestinal
	DIG001	Intestinal infection	A084	Viral intestinal infection, unspecified	gastroenteritis	0	1	clinician	Gastrointestinal
	DIG001	Intestinal infection	A088	Other specified intestinal infections	gastroenteritis	0	1	clinician	Gastrointestinal
	DIG001	Intestinal infection	A09	Infectious gastroenteritis and colitis, unspecified	gastroenteritis	0	1	clinician	Gastrointestinal
	INF001	Tuberculosis	A150	Tuberculosis of lung	tuberculosis	0	1	agnostic	Infections
	INF001	Tuberculosis	A154	Tuberculosis of intrathoracic lymph nodes	tuberculosis	0	1	agnostic	Infections
	INF001	Tuberculosis	A155	Tuberculosis of larynx, trachea and bronchus	other specified upper respiratory infections	0	1	agnostic	Respiratory
	INF001	Tuberculosis	A156	Tuberculous pleurisy	pleurisy, pleural effusion and pulmonary collapse	0	1	agnostic	Respiratory
	INF001	Tuberculosis	A157	Primary respiratory tuberculosis	other specified and unspecified lower respiratory disease	0	1	agnostic	Respiratory
	INF001	Tuberculosis	A158	Other respiratory tuberculosis	other specified and unspecified lower respiratory disease	0	1	agnostic	Respiratory
	INF001	Tuberculosis	A159	Respiratory tuberculosis unspecified	other specified and unspecified lower respiratory disease	0	1	agnostic	Respiratory
	INF001	Tuberculosis	A170	Tuberculous meningitis	meningitis	0	1	agnostic	Infections
	INF001	Tuberculosis	A171	Meningeal tuberculoma	meningitis	0	1	agnostic	Infections
	INF001	Tuberculosis	A1781	Tuberculoma of brain and spinal cord	cns abscess	0	1	agnostic	Infections
	INF001	Tuberculosis	A1782	Tuberculous meningoencephalitis	encephalitis	0	1	agnostic	Infections
	INF001	Tuberculosis	A1783	Tuberculous neuritis	nerve and nerve root disorders	0	1	agnostic	Neurodevelopment
	INF001	Tuberculosis	A1789	Other tuberculosis of nervous system	other nervous system disorders (neither hereditary nor degenerative)	0	1	agnostic	Neurodevelopment
	INF001	Tuberculosis	A179	Tuberculosis of nervous system, unspecified	other nervous system disorders (neither hereditary nor degenerative)	0	1	agnostic	Neurodevelopment
	INF001	Tuberculosis	A1801	Tuberculosis of spine	infectious arthritis	0	1	agnostic	Musculoskeletal
	INF001	Tuberculosis	A1802	Tuberculous arthritis of other joints	infectious arthritis	0	1	agnostic	Musculoskeletal
	INF001	Tuberculosis	A1803	Tuberculosis of other bones	infectious arthritis	0	1	agnostic	Musculoskeletal
	INF001	Tuberculosis	A1809	Other musculoskeletal tuberculosis	other specified connective tissue disease	0	1	agnostic	Allergy/Immunology
	GEN004	Urinary tract infections	A1810	Tuberculosis of genitourinary system, unspecified	urinary tract infections	0	1	agnostic	Genito-urinary
	GEN006	Other specified and unspecified diseases of kidney and ureters	A1811	Tuberculosis of kidney and ureter	other specified and unspecified diseases of kidney and ureters	0	1	agnostic	Genito-urinary
	GEN007	Other specified and unspecified diseases of bladder and urethra	A1812	Tuberculosis of bladder	other specified and unspecified diseases of bladder and urethra	0	1	agnostic	Genito-urinary
	GEN004	Urinary tract infections	A1813	Tuberculosis of other urinary organs	urinary tract infections	0	1	agnostic	Genito-urinary
	GEN013	Inflammatory conditions of male genital organs	A1814	Tuberculosis of prostate	inflammatory conditions of male genital organs	0	1	agnostic	Genito-urinary
	GEN013	Inflammatory conditions of male genital organs	A1815	Tuberculosis of other male genital organs	inflammatory conditions of male genital organs	0	1	agnostic	Genito-urinary
	GEN018	Inflammatory diseases of female pelvic organs	A1816	Tuberculosis of cervix	inflammatory conditions of male genital organs	0	1	agnostic	Genito-urinary
	GEN018	Inflammatory diseases of female pelvic organs	A1817	Tuberculous female pelvic inflammatory disease	inflammatory conditions of male genital organs	0	1	agnostic	Genito-urinary
	GEN018	Inflammatory diseases of female pelvic organs	A1818	Tuberculosis of other female genital organs	inflammatory conditions of male genital organs	0	1	agnostic	Genito-urinary
	INF001	Tuberculosis	A182	Tuberculous peripheral lymphadenopathy	tuberculosis	0	1	agnostic	Infections
	DIG016	Peritonitis and intra-abdominal abscess	A1831	Tuberculous peritonitis	peritonitis and intra-abdominal abscess	0	1	agnostic	Gastrointestinal
	DIG001	Intestinal infection	A1832	Tuberculous enteritis	intestinal infection	0	1	agnostic	Gastrointestinal
	INF001	Tuberculosis	A1839	Retroperitoneal tuberculosis	tuberculosis	0	1	agnostic	Infections
	INF001	Tuberculosis	A184	Tuberculosis of skin and subcutaneous tissue	tuberculosis	0	1	agnostic	Infections
	EYE012	Other specified eye disorders	A1850	Tuberculosis of eye, unspecified	other specified eye disorders	0	1	agnostic	Ophthalmological
	EYE001	Cornea and external disease	A1851	Tuberculous episcleritis	cornea and external disease	0	1	agnostic	Ophthalmological
	EYE001	Cornea and external disease	A1852	Tuberculous keratitis	cornea and external disease	0	1	agnostic	Ophthalmological
	EYE005	Retinal and vitreous conditions	A1853	Tuberculous chorioretinitis	retinal and vitreous conditions	0	1	agnostic	Ophthalmological
	EYE012	Other specified eye disorders	A1854	Tuberculous iridocyclitis	other specified eye disorders	0	1	agnostic	Ophthalmological
	EYE012	Other specified eye disorders	A1859	Other tuberculosis of eye	other specified eye disorders	0	1	agnostic	Ophthalmological
	EAR002	Diseases of middle ear and mastoid (except otitis media)	A186	Tuberculosis of (inner) (middle) ear	other specified and unspecified disorders of the ear	0	1	agnostic	Otolaryngology
	END015	Other specified and unspecified endocrine disorders	A187	Tuberculosis of adrenal glands	other specified and unspecified endocrine disorders	0	1	agnostic	Endocrine
	END001	Thyroid disorders	A1881	Tuberculosis of thyroid gland	thyroid disorders	0	1	agnostic	Endocrine
	END015	Other specified and unspecified endocrine disorders	A1882	Tuberculosis of other endocrine glands	other specified and unspecified endocrine disorders	0	1	agnostic	Endocrine
	DIG025	Other specified and unspecified gastrointestinal disorders	A1883	Tuberculosis of digestive tract organs, not elsewhere classified	other specified and unspecified gastrointestinal disorders	0	1	agnostic	Gastrointestinal
	CIR004	Endocarditis and endocardial disease	A1884	Tuberculosis of heart	endocarditis	0	1	agnostic	Cardiovascular
	BLD010	Other specified and unspecified hematologic conditions	A1885	Tuberculosis of spleen	other specified and unspecified hematologic conditions	0	1	agnostic	Hematology
	INF001	Tuberculosis	A1889	Tuberculosis of other sites	tuberculosis	0	1	agnostic	Infections
	INF001	Tuberculosis	A190	Acute miliary tuberculosis of a single specified site	tuberculosis	0	1	agnostic	Infections
	INF001	Tuberculosis	A191	Acute miliary tuberculosis of multiple sites	tuberculosis	0	1	agnostic	Infections
	INF001	Tuberculosis	A192	Acute miliary tuberculosis, unspecified	tuberculosis	0	1	agnostic	Infections
	INF001	Tuberculosis	A198	Other miliary tuberculosis	tuberculosis	0	1	agnostic	Infections
	INF001	Tuberculosis	A199	Miliary tuberculosis, unspecified	tuberculosis	0	1	agnostic	Infections
	INF003	Bacterial infections	A200	Bubonic plague	bacterial infections	0	1	agnostic	Infections
	INF003	Bacterial infections	A201	Cellulocutaneous plague	skin and subcutaneous tissue infections	0	1	agnostic	Dermatology
	INF003	Bacterial infections	A202	Pneumonic plague	pneumonia	0	1	clinician	Respiratory
	INF003	Bacterial infections	A203	Plague meningitis	meningitis	0	1	agnostic	Infections
	INF002	Septicemia	A207	Septicemic plague	septicemia	0	1	agnostic	Infections
	INF003	Bacterial infections	A208	Other forms of plague	bacterial infections	0	1	agnostic	Infections
	INF003	Bacterial infections	A209	Plague, unspecified	bacterial infections	0	1	agnostic	Infections
	INF003	Bacterial infections	A210	Ulceroglandular tularemia	skin and subcutaneous tissue infections	0	1	agnostic	Dermatology
	EYE012	Other specified eye disorders	A211	Oculoglandular tularemia	other specified eye disorders	0	1	agnostic	Ophthalmological
	INF003	Bacterial infections	A212	Pulmonary tularemia	pneumonia	0	1	clinician	Respiratory
	DIG001	Intestinal infection	A213	Gastrointestinal tularemia	intestinal infection	0	1	agnostic	Gastrointestinal
	INF003	Bacterial infections	A217	Generalized tularemia	bacterial infections	0	1	agnostic	Infections
	INF003	Bacterial infections	A218	Other forms of tularemia	bacterial infections	0	1	agnostic	Infections
	INF003	Bacterial infections	A219	Tularemia, unspecified	bacterial infections	0	1	agnostic	Infections
	INF003	Bacterial infections	A220	Cutaneous anthrax	skin and subcutaneous tissue infections	0	1	agnostic	Dermatology
	INF003	Bacterial infections	A221	Pulmonary anthrax	pneumonia	0	1	clinician	Respiratory
	DIG001	Intestinal infection	A222	Gastrointestinal anthrax	intestinal infection	0	1	agnostic	Gastrointestinal
	INF002	Septicemia	A227	Anthrax sepsis	septicemia	0	1	agnostic	Infections
	INF003	Bacterial infections	A228	Other forms of anthrax	bacterial infections	0	1	agnostic	Infections
	INF003	Bacterial infections	A229	Anthrax, unspecified	bacterial infections	0	1	agnostic	Infections
	INF003	Bacterial infections	A230	Brucellosis due to Brucella melitensis	bacterial infections	0	1	agnostic	Infections
	INF003	Bacterial infections	A231	Brucellosis due to Brucella abortus	bacterial infections	0	1	agnostic	Infections
	INF003	Bacterial infections	A232	Brucellosis due to Brucella suis	bacterial infections	0	1	agnostic	Infections
	INF003	Bacterial infections	A233	Brucellosis due to Brucella canis	bacterial infections	0	1	agnostic	Infections
	INF003	Bacterial infections	A238	Other brucellosis	bacterial infections	0	1	agnostic	Infections
	INF003	Bacterial infections	A239	Brucellosis, unspecified	bacterial infections	0	1	agnostic	Infections
	INF003	Bacterial infections	A240	Glanders	bacterial infections	0	1	agnostic	Infections
	INF003	Bacterial infections	A241	Acute and fulminating melioidosis	bacterial infections	0	1	agnostic	Infections
	INF003	Bacterial infections	A242	Subacute and chronic melioidosis	bacterial infections	0	1	agnostic	Infections
	INF003	Bacterial infections	A243	Other melioidosis	bacterial infections	0	1	agnostic	Infections
	INF003	Bacterial infections	A249	Melioidosis, unspecified	bacterial infections	0	1	agnostic	Infections
	INF003	Bacterial infections	A250	Spirillosis	bacterial infections	0	1	agnostic	Infections
	INF003	Bacterial infections	A251	Streptobacillosis	bacterial infections	0	1	agnostic	Infections
	INF003	Bacterial infections	A259	Rat-bite fever, unspecified	bacterial infections	0	1	agnostic	Infections
	INF003	Bacterial infections	A260	Cutaneous erysipeloid	bacterial infections	0	1	agnostic	Infections
	INF002	Septicemia	A267	Erysipelothrix sepsis	septicemia	0	1	agnostic	Infections
	INF003	Bacterial infections	A268	Other forms of erysipeloid	bacterial infections	0	1	agnostic	Infections
	INF003	Bacterial infections	A269	Erysipeloid, unspecified	bacterial infections	0	1	agnostic	Infections
	INF003	Bacterial infections	A270	Leptospirosis icterohemorrhagica	bacterial infections	0	1	agnostic	Infections
	INF003	Bacterial infections	A2781	Aseptic meningitis in leptospirosis	meningitis	0	1	agnostic	Infections
	INF003	Bacterial infections	A2789	Other forms of leptospirosis	bacterial infections	0	1	agnostic	Infections
	INF003	Bacterial infections	A279	Leptospirosis, unspecified	bacterial infections	0	1	agnostic	Infections
	INF003	Bacterial infections	A280	Pasteurellosis	bacterial infections	0	1	agnostic	Infections
	INF003	Bacterial infections	A281	Cat-scratch disease	bacterial infections	0	1	agnostic	Infections
	INF003	Bacterial infections	A282	Extraintestinal yersiniosis	bacterial infections	0	1	agnostic	Infections
	INF003	Bacterial infections	A288	Other specified zoonotic bacterial diseases, not elsewhere classified	bacterial infections	0	1	agnostic	Infections
	INF003	Bacterial infections	A289	Zoonotic bacterial disease, unspecified	bacterial infections	0	1	agnostic	Infections
	INF003	Bacterial infections	A300	Indeterminate leprosy	bacterial infections	0	1	agnostic	Infections
	INF003	Bacterial infections	A301	Tuberculoid leprosy	bacterial infections	0	1	agnostic	Infections
	INF003	Bacterial infections	A302	Borderline tuberculoid leprosy	bacterial infections	0	1	agnostic	Infections
	INF003	Bacterial infections	A303	Borderline leprosy	bacterial infections	0	1	agnostic	Infections
	INF003	Bacterial infections	A304	Borderline lepromatous leprosy	bacterial infections	0	1	agnostic	Infections
	INF003	Bacterial infections	A305	Lepromatous leprosy	bacterial infections	0	1	agnostic	Infections
	INF003	Bacterial infections	A308	Other forms of leprosy	bacterial infections	0	1	agnostic	Infections
	INF003	Bacterial infections	A309	Leprosy, unspecified	bacterial infections	0	1	agnostic	Infections
	INF003	Bacterial infections	A310	Pulmonary mycobacterial infection	pneumonia	0	1	clinician	Respiratory
	INF003	Bacterial infections	A311	Cutaneous mycobacterial infection	skin and subcutaneous tissue infections	0	1	agnostic	Dermatology
	INF003	Bacterial infections	A312	Disseminated mycobacterium avium-intracellulare complex (DMAC)	bacterial infections	0	1	agnostic	Infections
	INF003	Bacterial infections	A318	Other mycobacterial infections	bacterial infections	0	1	agnostic	Infections
	INF003	Bacterial infections	A319	Mycobacterial infection, unspecified	bacterial infections	0	1	agnostic	Infections
	INF003	Bacterial infections	A320	Cutaneous listeriosis	bacterial infections	0	1	agnostic	Infections
	INF003	Bacterial infections	A3211	Listerial meningitis	meningitis	0	1	agnostic	Infections
	INF003	Bacterial infections	A3212	Listerial meningoencephalitis	encephalitis	0	1	agnostic	Infections
	INF002	Septicemia	A327	Listerial sepsis	septicemia	0	1	agnostic	Infections
	INF003	Bacterial infections	A3281	Oculoglandular listeriosis	bacterial infections	0	1	agnostic	Infections
	CIR004	Endocarditis and endocardial disease	A3282	Listerial endocarditis	endocarditis	0	1	agnostic	Cardiovascular
	INF003	Bacterial infections	A3289	Other forms of listeriosis	bacterial infections	0	1	agnostic	Infections
	INF003	Bacterial infections	A329	Listeriosis, unspecified	bacterial infections	0	1	agnostic	Infections
	INF003	Bacterial infections	A33	Tetanus neonatorum	perinatal infections	0	1	agnostic	Neonatal
	INF003	Bacterial infections	A34	Obstetrical tetanus	complications specified during childbirth	0	1	agnostic	Pregnancy and delivery
	INF003	Bacterial infections	A35	Other tetanus	bacterial infections	0	1	agnostic	Infections
	INF003	Bacterial infections	A360	Pharyngeal diphtheria	other specified upper respiratory infections	0	1	agnostic	Respiratory
	INF003	Bacterial infections	A361	Nasopharyngeal diphtheria	other specified upper respiratory infections	0	1	agnostic	Respiratory
	INF003	Bacterial infections	A362	Laryngeal diphtheria	other specified upper respiratory infections	0	1	agnostic	Respiratory
	INF003	Bacterial infections	A363	Cutaneous diphtheria	skin and subcutaneous tissue infections	0	1	agnostic	Dermatology
Diseases of the Circulatory System	CIR005	Myocarditis and cardiomyopathy	A3681	Diphtheritic cardiomyopathy	myocarditis and cardiomyopathy	0	1	agnostic	Cardiovascular
	INF003	Bacterial infections	A3682	Diphtheritic radiculomyelitis	bacterial infections	0	1	agnostic	Infections
	INF003	Bacterial infections	A3683	Diphtheritic polyneuritis	polyneuropathies	0	1	agnostic	Neurodevelopment
	GEN001	Nephritis; nephrosis; renal sclerosis	A3684	Diphtheritic tubulo-interstitial nephropathy	nephritis and nephrosis	0	1	agnostic	Genito-urinary
	GEN004	Urinary tract infections	A3685	Diphtheritic cystitis	urinary tract infections	0	1	agnostic	Genito-urinary
	EYE001	Cornea and external disease	A3686	Diphtheritic conjunctivitis	cornea and external disease	0	1	agnostic	Ophthalmological
	INF003	Bacterial infections	A3689	Other diphtheritic complications	bacterial infections	0	1	agnostic	Infections
	INF003	Bacterial infections	A369	Diphtheria, unspecified	bacterial infections	0	1	agnostic	Infections
	INF003	Bacterial infections	A3700	Whooping cough due to Bordetella pertussis without pneumonia	bacterial infections	0	1	agnostic	Infections
	INF003	Bacterial infections	A3701	Whooping cough due to Bordetella pertussis with pneumonia	pneumonia	0	1	clinician	Respiratory
	INF003	Bacterial infections	A3710	Whooping cough due to Bordetella parapertussis without pneumonia	bacterial infections	0	1	agnostic	Infections
	INF003	Bacterial infections	A3711	Whooping cough due to Bordetella parapertussis with pneumonia	pneumonia	0	1	clinician	Respiratory
	INF003	Bacterial infections	A3780	Whooping cough due to other Bordetella species without pneumonia	bacterial infections	0	1	agnostic	Infections
	INF003	Bacterial infections	A3781	Whooping cough due to other Bordetella species with pneumonia	pneumonia	0	1	clinician	Respiratory
	INF003	Bacterial infections	A3790	Whooping cough, unspecified species without pneumonia	bacterial infections	0	1	agnostic	Infections
	INF003	Bacterial infections	A3791	Whooping cough, unspecified species with pneumonia	pneumonia	0	1	clinician	Respiratory
	EAR001	Otitis media	A380	Scarlet fever with otitis media	otitis media	0	1	agnostic	Otolaryngology
	CIR005	Myocarditis and cardiomyopathy	A381	Scarlet fever with myocarditis	myocarditis and cardiomyopathy	0	1	agnostic	Cardiovascular
	INF003	Bacterial infections	A388	Scarlet fever with other complications	bacterial infections	0	1	agnostic	Infections
	INF003	Bacterial infections	A389	Scarlet fever, uncomplicated	bacterial infections	0	1	agnostic	Infections
	INF003	Bacterial infections	A390	Meningococcal meningitis	meningitis	0	1	agnostic	Infections
	END015	Other specified and unspecified endocrine disorders	A391	Waterhouse-Friderichsen syndrome	other specified and unspecified endocrine disorders	0	1	agnostic	Endocrine
	INF002	Septicemia	A392	Acute meningococcemia	septicemia	0	1	agnostic	Infections
	INF002	Septicemia	A393	Chronic meningococcemia	septicemia	0	1	agnostic	Infections
	INF002	Septicemia	A394	Meningococcemia, unspecified	septicemia	0	1	agnostic	Infections
	CIR005	Myocarditis and cardiomyopathy	A3950	Meningococcal carditis, unspecified	myocarditis and cardiomyopathy	0	1	agnostic	Cardiovascular
	CIR004	Endocarditis and endocardial disease	A3951	Meningococcal endocarditis	endocarditis	0	1	agnostic	Cardiovascular
	CIR005	Myocarditis and cardiomyopathy	A3952	Meningococcal myocarditis	myocarditis and cardiomyopathy	0	1	agnostic	Cardiovascular
	CIR006	Pericarditis and pericardial disease	A3953	Meningococcal pericarditis	pericarditis	0	1	clinician	Cardiovascular
	INF003	Bacterial infections	A3981	Meningococcal encephalitis	encephalitis	0	1	agnostic	Infections
	EYE006	Neuro-ophthalmology	A3982	Meningococcal retrobulbar neuritis	neuro-ophthalmology	0	1	agnostic	Ophthalmological
	INF003	Bacterial infections	A3983	Meningococcal arthritis	infectious arthritis	0	1	agnostic	Musculoskeletal
	INF003	Bacterial infections	A3984	Postmeningococcal arthritis	immune-mediated/reactive arthropathies	0	1	agnostic	Musculoskeletal
	INF003	Bacterial infections	A3989	Other meningococcal infections	bacterial infections	0	1	agnostic	Infections
	INF003	Bacterial infections	A399	Meningococcal infection, unspecified	bacterial infections	0	1	agnostic	Infections
	INF002	Septicemia	A400	Sepsis due to streptococcus, group A	septicemia	0	1	agnostic	Infections
	INF002	Septicemia	A401	Sepsis due to streptococcus, group B	septicemia	0	1	agnostic	Infections
	INF002	Septicemia	A403	Sepsis due to Streptococcus pneumoniae	septicemia	0	1	agnostic	Infections
	INF002	Septicemia	A408	Other streptococcal sepsis	septicemia	0	1	agnostic	Infections
	INF002	Septicemia	A409	Streptococcal sepsis, unspecified	septicemia	0	1	agnostic	Infections
	INF002	Septicemia	A4101	Sepsis due to Methicillin susceptible Staphylococcus aureus	septicemia	0	1	agnostic	Infections
	INF002	Septicemia	A4102	Sepsis due to Methicillin resistant Staphylococcus aureus	septicemia	0	1	agnostic	Infections
	INF002	Septicemia	A411	Sepsis due to other specified staphylococcus	septicemia	0	1	agnostic	Infections
	INF002	Septicemia	A412	Sepsis due to unspecified staphylococcus	septicemia	0	1	agnostic	Infections
	INF002	Septicemia	A413	Sepsis due to Hemophilus influenzae	septicemia	0	1	agnostic	Infections
	INF002	Septicemia	A414	Sepsis due to anaerobes	septicemia	0	1	agnostic	Infections
	INF002	Septicemia	A4150	Gram-negative sepsis, unspecified	septicemia	0	1	agnostic	Infections
	INF002	Septicemia	A4151	Sepsis due to Escherichia coli [E. coli]	septicemia	0	1	agnostic	Infections
	INF002	Septicemia	A4152	Sepsis due to Pseudomonas	septicemia	0	1	agnostic	Infections
	INF002	Septicemia	A4153	Sepsis due to Serratia	septicemia	0	1	agnostic	Infections
	INF002	Septicemia	A4159	Other Gram-negative sepsis	septicemia	0	1	agnostic	Infections
	INF002	Septicemia	A4181	Sepsis due to Enterococcus	septicemia	0	1	agnostic	Infections
	INF002	Septicemia	A4189	Other specified sepsis	septicemia	0	1	agnostic	Infections
	INF002	Septicemia	A419	Sepsis, unspecified organism	septicemia	0	1	agnostic	Infections
	INF003	Bacterial infections	A420	Pulmonary actinomycosis	bacterial infections	0	1	agnostic	Infections
	INF003	Bacterial infections	A421	Abdominal actinomycosis	bacterial infections	0	1	agnostic	Infections
	INF003	Bacterial infections	A422	Cervicofacial actinomycosis	bacterial infections	0	1	agnostic	Infections
	INF002	Septicemia	A427	Actinomycotic sepsis	septicemia	0	1	agnostic	Infections
	INF003	Bacterial infections	A4281	Actinomycotic meningitis	meningitis	0	1	agnostic	Infections
	INF003	Bacterial infections	A4282	Actinomycotic encephalitis	encephalitis	0	1	agnostic	Infections
	INF003	Bacterial infections	A4289	Other forms of actinomycosis	bacterial infections	0	1	agnostic	Infections
	INF003	Bacterial infections	A429	Actinomycosis, unspecified	bacterial infections	0	1	agnostic	Infections
	INF003	Bacterial infections	A430	Pulmonary nocardiosis	pneumonia	0	1	clinician	Respiratory
	INF003	Bacterial infections	A431	Cutaneous nocardiosis	skin and subcutaneous tissue infections	0	1	agnostic	Dermatology
	INF003	Bacterial infections	A438	Other forms of nocardiosis	bacterial infections	0	1	agnostic	Infections
	INF003	Bacterial infections	A439	Nocardiosis, unspecified	bacterial infections	0	1	agnostic	Infections
	INF003	Bacterial infections	A440	Systemic bartonellosis	bacterial infections	0	1	agnostic	Infections
	INF003	Bacterial infections	A441	Cutaneous and mucocutaneous bartonellosis	bacterial infections	0	1	agnostic	Infections
	INF003	Bacterial infections	A448	Other forms of bartonellosis	bacterial infections	0	1	agnostic	Infections
	INF003	Bacterial infections	A449	Bartonellosis, unspecified	bacterial infections	0	1	agnostic	Infections
	INF003	Bacterial infections	A46	Erysipelas	skin and subcutaneous tissue infections	0	1	agnostic	Dermatology
	INF003	Bacterial infections	A480	Gas gangrene	bacterial infections	0	1	agnostic	Infections
	INF003	Bacterial infections	A481	Legionnaires' disease	pneumonia	0	1	clinician	Respiratory
	INF003	Bacterial infections	A482	Nonpneumonic Legionnaires' disease [Pontiac fever]	bacterial infections	0	1	agnostic	Infections
Certain Infectious and Parasitic Diseases	INF003	Bacterial infections	A483	Toxic shock syndrome	bacterial infections	0	1	agnostic	Infections
	INF003	Bacterial infections	A484	Brazilian purpuric fever	bacterial infections	0	1	agnostic	Infections
	INF005	Foodborne intoxications	A4851	Infant botulism	perinatal infections	0	1	agnostic	Neonatal
	INF003	Bacterial infections	A4852	Wound botulism	bacterial infections	0	1	agnostic	Infections
	INF003	Bacterial infections	A488	Other specified bacterial diseases	bacterial infections	0	1	agnostic	Infections
	INF003	Bacterial infections	A4901	Methicillin susceptible Staphylococcus aureus infection, unspecified site	bacterial infections	0	1	agnostic	Infections
	INF003	Bacterial infections	A4902	Methicillin resistant Staphylococcus aureus infection, unspecified site	bacterial infections	0	1	agnostic	Infections
	INF003	Bacterial infections	A491	Streptococcal infection, unspecified site	bacterial infections	0	1	agnostic	Infections
	INF003	Bacterial infections	A492	Hemophilus influenzae infection, unspecified site	bacterial infections	0	1	agnostic	Infections
	INF003	Bacterial infections	A493	Mycoplasma infection, unspecified site	bacterial infections	0	1	agnostic	Infections
	INF003	Bacterial infections	A498	Other bacterial infections of unspecified site	bacterial infections	0	1	agnostic	Infections
	INF003	Bacterial infections	A499	Bacterial infection, unspecified	bacterial infections	0	1	agnostic	Infections
	EYE012	Other specified eye disorders	A5001	Early congenital syphilitic oculopathy	perinatal infections	0	1	agnostic	Neonatal
	INF010	Sexually transmitted infections (excluding HIV and hepatitis)	A5002	Early congenital syphilitic osteochondropathy	perinatal infections	0	1	agnostic	Neonatal
	INF010	Sexually transmitted infections (excluding HIV and hepatitis)	A5003	Early congenital syphilitic pharyngitis	perinatal infections	0	1	agnostic	Neonatal
	INF010	Sexually transmitted infections (excluding HIV and hepatitis)	A5004	Early congenital syphilitic pneumonia	perinatal infections	0	1	agnostic	Neonatal
	INF010	Sexually transmitted infections (excluding HIV and hepatitis)	A5005	Early congenital syphilitic rhinitis	perinatal infections	0	1	agnostic	Neonatal
	INF010	Sexually transmitted infections (excluding HIV and hepatitis)	A5006	Early cutaneous congenital syphilis	perinatal infections	0	1	agnostic	Neonatal
	INF010	Sexually transmitted infections (excluding HIV and hepatitis)	A5007	Early mucocutaneous congenital syphilis	perinatal infections	0	1	agnostic	Neonatal
	INF010	Sexually transmitted infections (excluding HIV and hepatitis)	A5008	Early visceral congenital syphilis	perinatal infections	0	1	agnostic	Neonatal
	INF010	Sexually transmitted infections (excluding HIV and hepatitis)	A5009	Other early congenital syphilis, symptomatic	perinatal infections	0	1	agnostic	Neonatal
	INF010	Sexually transmitted infections (excluding HIV and hepatitis)	A501	Early congenital syphilis, latent	perinatal infections	0	1	agnostic	Neonatal
	INF010	Sexually transmitted infections (excluding HIV and hepatitis)	A502	Early congenital syphilis, unspecified	perinatal infections	0	1	agnostic	Neonatal
	EYE012	Other specified eye disorders	A5030	Late congenital syphilitic oculopathy, unspecified	perinatal infections	0	1	agnostic	Neonatal
	EYE001	Cornea and external disease	A5031	Late congenital syphilitic interstitial keratitis	perinatal infections	0	1	agnostic	Neonatal
	EYE005	Retinal and vitreous conditions	A5032	Late congenital syphilitic chorioretinitis	perinatal infections	0	1	agnostic	Neonatal
	EYE012	Other specified eye disorders	A5039	Other late congenital syphilitic oculopathy	perinatal infections	0	1	agnostic	Neonatal
	INF010	Sexually transmitted infections (excluding HIV and hepatitis)	A5040	Late congenital neurosyphilis, unspecified	perinatal infections	0	1	agnostic	Neonatal
	INF010	Sexually transmitted infections (excluding HIV and hepatitis)	A5041	Late congenital syphilitic meningitis	perinatal infections	0	1	agnostic	Neonatal
	INF010	Sexually transmitted infections (excluding HIV and hepatitis)	A5042	Late congenital syphilitic encephalitis	perinatal infections	0	1	agnostic	Neonatal
	INF010	Sexually transmitted infections (excluding HIV and hepatitis)	A5043	Late congenital syphilitic polyneuropathy	perinatal infections	0	1	agnostic	Neonatal
	EYE006	Neuro-ophthalmology	A5044	Late congenital syphilitic optic nerve atrophy	perinatal infections	0	1	agnostic	Neonatal
	INF010	Sexually transmitted infections (excluding HIV and hepatitis)	A5045	Juvenile general paresis	perinatal infections	0	1	agnostic	Neonatal
	INF010	Sexually transmitted infections (excluding HIV and hepatitis)	A5049	Other late congenital neurosyphilis	perinatal infections	0	1	agnostic	Neonatal
	INF010	Sexually transmitted infections (excluding HIV and hepatitis)	A5051	Clutton's joints	perinatal infections	0	1	agnostic	Neonatal
	INF010	Sexually transmitted infections (excluding HIV and hepatitis)	A5052	Hutchinson's teeth	perinatal infections	0	1	agnostic	Neonatal
	INF010	Sexually transmitted infections (excluding HIV and hepatitis)	A5053	Hutchinson's triad	perinatal infections	0	1	agnostic	Neonatal
	INF010	Sexually transmitted infections (excluding HIV and hepatitis)	A5054	Late congenital cardiovascular syphilis	perinatal infections	0	1	agnostic	Neonatal
	INF010	Sexually transmitted infections (excluding HIV and hepatitis)	A5055	Late congenital syphilitic arthropathy	perinatal infections	0	1	agnostic	Neonatal
	INF010	Sexually transmitted infections (excluding HIV and hepatitis)	A5056	Late congenital syphilitic osteochondropathy	perinatal infections	0	1	agnostic	Neonatal
	INF010	Sexually transmitted infections (excluding HIV and hepatitis)	A5057	Syphilitic saddle nose	perinatal infections	0	1	agnostic	Neonatal
	INF010	Sexually transmitted infections (excluding HIV and hepatitis)	A5059	Other late congenital syphilis, symptomatic	perinatal infections	0	1	agnostic	Neonatal
	INF010	Sexually transmitted infections (excluding HIV and hepatitis)	A506	Late congenital syphilis, latent	perinatal infections	0	1	agnostic	Neonatal
	INF010	Sexually transmitted infections (excluding HIV and hepatitis)	A507	Late congenital syphilis, unspecified	perinatal infections	0	1	agnostic	Neonatal
	INF010	Sexually transmitted infections (excluding HIV and hepatitis)	A509	Congenital syphilis, unspecified	perinatal infections	0	1	agnostic	Neonatal
	INF010	Sexually transmitted infections (excluding HIV and hepatitis)	A510	Primary genital syphilis	sexually transmitted infections (excluding hiv and hepatitis)	0	1	agnostic	Infections
	DIG015	Anal and rectal conditions	A511	Primary anal syphilis	anal and rectal conditions	0	1	agnostic	Gastrointestinal
	INF010	Sexually transmitted infections (excluding HIV and hepatitis)	A512	Primary syphilis of other sites	sexually transmitted infections (excluding hiv and hepatitis)	0	1	agnostic	Infections
	INF010	Sexually transmitted infections (excluding HIV and hepatitis)	A5131	Condyloma latum	sexually transmitted infections (excluding hiv and hepatitis)	0	1	agnostic	Infections
	INF010	Sexually transmitted infections (excluding HIV and hepatitis)	A5132	Syphilitic alopecia	other specified and unspecified skin disorders	0	1	agnostic	Dermatology
	INF010	Sexually transmitted infections (excluding HIV and hepatitis)	A5139	Other secondary syphilis of skin	skin and subcutaneous tissue infections	0	1	agnostic	Dermatology
	INF010	Sexually transmitted infections (excluding HIV and hepatitis)	A5141	Secondary syphilitic meningitis	meningitis	0	1	agnostic	Infections
	GEN018	Inflammatory diseases of female pelvic organs	A5142	Secondary syphilitic female pelvic disease	inflammatory conditions of male genital organs	0	1	agnostic	Genito-urinary
	EYE012	Other specified eye disorders	A5143	Secondary syphilitic oculopathy	other specified eye disorders	0	1	agnostic	Ophthalmological
	GEN001	Nephritis; nephrosis; renal sclerosis	A5144	Secondary syphilitic nephritis	nephritis and nephrosis	0	1	agnostic	Genito-urinary
	INF007	Hepatitis	A5145	Secondary syphilitic hepatitis	hepatitis	0	1	agnostic	Gastrointestinal
	INF010	Sexually transmitted infections (excluding HIV and hepatitis)	A5146	Secondary syphilitic osteopathy	other specified bone disease and musculoskeletal deformities	0	1	agnostic	Musculoskeletal
	INF010	Sexually transmitted infections (excluding HIV and hepatitis)	A5149	Other secondary syphilitic conditions	sexually transmitted infections (excluding hiv and hepatitis)	0	1	agnostic	Infections
	INF010	Sexually transmitted infections (excluding HIV and hepatitis)	A515	Early syphilis, latent	sexually transmitted infections (excluding hiv and hepatitis)	0	1	agnostic	Infections
	INF010	Sexually transmitted infections (excluding HIV and hepatitis)	A519	Early syphilis, unspecified	sexually transmitted infections (excluding hiv and hepatitis)	0	1	agnostic	Infections
	CIR032	Other specified and unspecified circulatory disease	A5200	Cardiovascular syphilis, unspecified	other specified and unspecified circulatory disease	0	1	agnostic	Cardiovascular
	CIR029	Aortic; peripheral; and visceral artery aneurysms	A5201	Syphilitic aneurysm of aorta	aortic; peripheral; and visceral artery aneurysms	0	1	agnostic	Cardiovascular
	CIR032	Other specified and unspecified circulatory disease	A5202	Syphilitic aortitis	other specified and unspecified circulatory disease	0	1	agnostic	Cardiovascular
	CIR004	Endocarditis and endocardial disease	A5203	Syphilitic endocarditis	endocarditis	0	1	agnostic	Cardiovascular
	CIR024	Other and ill-defined cerebrovascular disease	A5204	Syphilitic cerebral arteritis	cerebrovascular disease	0	1	agnostic	Cardiovascular
[truncated: 66,186 more rows]
