# Supplementary material for: Data-driven analysis to understand long COVID using electronic health records from the RECOVER initiative
Source: Nat Commun. 2023 Apr 7;14:1948. doi: 10.1038/s41467-023-37653-z (PMC10080528; doi:10.1038/s41467-023-37653-z)
Supplement: Supplementary file 6 — Supplementary Data 3 [file 41467_2023_37653_MOESM6_ESM.xlsx]

## Sheet: Sheet1
Table 1. Baseline Characteristics of lab-confirmed SARS-CoV-2 positive patients and negative patients from the INSIGHT and OneFlorida+ cohorts, March 2020 to November 2021^a.
	INSIGHT			OneFlorida+
Characteristics	SARS-CoV-2 Positive (N=35,275)	SARS-CoV-2 Negative (N=326,126)	SMDb	SARS-CoV-2 Positive (N=22,341)	SARS-CoV-2 Negative (N=177,010)	SMD
Median age (IQR) — yr	55 (38-68)	57 (40-69)	-0.0851351	50 (34-64)	57 (40-69)	-0.272389
Age group — no. (%)
20-<40 years	9,529 (27.0)	77,403 (23.7)	0.0754153	7,506 (33.6)	42,286 (23.9)	0.215761
40-<55 years	7,975 (22.6)	70,313 (21.6)	0.0252664	5,473 (24.5)	37,555 (21.2)	0.0782001
55-<65 years	6,965 (19.7)	66,361 (20.3)	-0.0150724	4,036 (18.1)	37,142 (21.0)	-0.0736527
65-<75 years	5,712 (16.2)	62,860 (19.3)	-0.0807551	2,929 (13.1)	34,601 (19.5)	-0.174811
75+ years	5,094 (14.4)	49,189 (15.1)	-0.0180993	2,397 (10.7)	25,426 (14.4)	-0.109901
Sex — no. (%)
Female	20,686 (58.6)	196,730 (60.3)	-0.0342505	14,004 (62.7)	106,963 (60.4)	0.0463729
Male	14,586 (41.3)	129,360 (39.7)	0.0343035	8,335 (37.3)	70,034 (39.6)	-0.0464079
Race — no. (%)
Asian	1,736 (4.9)	17,439 (5.3)	-0.0193027	275 (1.2)	2,912 (1.6)	-0.0347951
Black	7,791 (22.1)	62,281 (19.1)	0.0739732	6,504 (29.1)	35,381 (20.0)	0.213201
White	12,233 (34.7)	139,512 (42.8)	-0.166848	11,398 (51.0)	105,521 (59.6)	-0.173521
Other	9,844 (27.9)	69,406 (21.3)	0.154283	3,730 (16.7)	30,138 (17.0)	-0.00882448
Missing	3,671 (10.4)	37,488 (11.5)	-0.0348504	434 (1.9)	3,058 (1.7)	0.0160214
Ethnic group — no. (%)
Hispanic	10,658 (30.2)	73,522 (22.5)	0.174707	4,500 (20.1)	21,484 (12.1)	0.218889
Not Hispanic	20,838 (59.1)	216,179 (66.3)	-0.14957	14,798 (66.2)	120,315 (68.0)	-0.0369075
Unknown	3,779 (10.7)	36,425 (11.2)	-0.0146094	3,043 (13.6)	35,211 (19.9)	-0.168512
Median ADI (IQR) — rank	15 (6-24)	13 (5-23)	0.0252888	58 (41-76)	53 (36-72)	0.189643
Follow-up days (IQR)	258 (163-418)	269 (145-388)	0.093707	207 (109-367)	250 (122-409)	-0.169157
Hospital visits in the past 3 yr — no. (%)
Inpatient 0	25,717 (72.9)	278,784 (85.5)	-0.313679	12,838 (57.5)	112,480 (63.5)	-0.124627
Inpatient 1-2	6,805 (19.3)	37,297 (11.4)	0.219129	4,614 (20.7)	33,658 (19.0)	0.0410835
Inpatient >=3	2,753 (7.8)	10,045 (3.1)	0.209393	4,889 (21.9)	30,872 (17.4)	0.111956
Outpatient 0	1,570 (4.5)	8,956 (2.7)	0.0916146	3,757 (16.8)	19,163 (10.8)	0.174236
Outpatient 1-2	3,327 (9.4)	32,047 (9.8)	-0.0133892	2,617 (11.7)	18,622 (10.5)	0.0379769
Outpatient >=3	30,378 (86.1)	285,123 (87.4)	-0.0386623	15,967 (71.5)	139,225 (78.7)	-0.166623
Emergency 0	20,351 (57.7)	238,527 (73.1)	-0.329129	8,883 (39.8)	96,496 (54.5)	-0.298831
Emergency 1-2	9,518 (27.0)	61,973 (19.0)	0.190491	5,151 (23.1)	35,094 (19.8)	0.0787676
Emergency >=3	5,406 (15.3)	25,626 (7.9)	0.234874	8,307 (37.2)	45,420 (25.7)	0.250168
BMI kg/m2 (IQR)	27 (21-32)	25 (1-30)	0.0170531	30 (25-35)	28 (24-34)	-0.0029973
BMI >=30 obese	9,751 (27.6)	74,602 (22.9)	0.109891	8,497 (38.0)	62,764 (35.5)	0.053436
Index time period — no. (%)
03/20-06/20	11,235 (31.8)	53,988 (16.6)	0.362943	2,032 (9.1)	37,363 (21.1)	-0.340302
07/20-10/20	2,018 (5.7)	111,409 (34.2)	-0.761671	6,035 (27.0)	54,060 (30.5)	-0.0779764
11/20-02/21	14,637 (41.5)	88,009 (27.0)	0.309374	6,254 (28.0)	38,536 (21.8)	0.14431
03/21-06/21	5,573 (15.8)	54,234 (16.6)	-0.0225484	2,315 (10.4)	27,985 (15.8)	-0.162063
07/21-11/21	1,812 (5.1)	18,486 (5.7)	-0.0235155	5,705 (25.5)	19,066 (10.8)	0.390262
Pre-existing conditions — no. (%)c
Alcohol Abuse	1,018 (2.9)	7,689 (2.4)	0.0330628	723 (3.2)	7,547 (4.3)	-0.0540981
Anemia	4,862 (13.8)	27,588 (8.5)	0.169944	4,071 (18.2)	26,085 (14.7)	0.094057
Arrythmia	5,350 (15.2)	33,729 (10.3)	0.144997	3,075 (13.8)	24,187 (13.7)	0.00289919
Asthma	3,950 (11.2)	23,852 (7.3)	0.134319	2,596 (11.6)	15,679 (8.9)	0.0912077
Autism	47 (0.1)	288 (0.1)	0.013507	89 (0.4)	578 (0.3)	0.0119537
Cancer	3,616 (10.3)	34,169 (10.5)	-0.00742642	1,968 (8.8)	24,141 (13.6)	-0.15344
Chronic Kidney Disease	5,126 (14.5)	24,720 (7.6)	0.223057	3,257 (14.6)	22,656 (12.8)	0.0517811
Chronic Pulmonary Disorders	6,209 (17.6)	38,302 (11.7)	0.166101	4,435 (19.9)	31,803 (18.0)	0.0481416
Cirrhosis	582 (1.6)	4,097 (1.3)	0.0328986	368 (1.6)	3,856 (2.2)	-0.0387886
Coagulopathy	2,511 (7.1)	9,621 (3.0)	0.191506	1,141 (5.1)	7,418 (4.2)	0.043539
Congestive Heart Failure	3,682 (10.4)	21,376 (6.6)	0.139617	2,920 (13.1)	20,631 (11.7)	0.0429941
COPD	1,726 (4.9)	9,644 (3.0)	0.099811	1,600 (7.2)	13,474 (7.6)	-0.0172157
Coronary Artery Disease	4,658 (13.2)	30,523 (9.4)	0.121775	2,742 (12.3)	22,397 (12.7)	-0.0114913
Cystic Fibrosis	13 (0.0)	148 (0.0)	-0.00420648	16 (0.1)	159 (0.1)	-0.0064113
Dementia	1,404 (4.0)	5,330 (1.6)	0.142374	909 (4.1)	4,100 (2.3)	0.0998093
Diabetes Type 1	435 (1.2)	2,262 (0.7)	0.0552603	394 (1.8)	2,414 (1.4)	0.0322294
Diabetes Type 2	7,681 (21.8)	43,233 (13.3)	0.225519	5,323 (23.8)	34,512 (19.5)	0.105231
Down's Syndrome	30 (0.1)	105 (0.0)	0.0218356	35 (0.2)	146 (0.1)	0.0214664
End Stage Renal Disease on Dialysis	1,573 (4.5)	5,701 (1.7)	0.156815	895 (4.0)	5,094 (2.9)	0.061919
Hemiplegia	440 (1.2)	2,242 (0.7)	0.0572234	345 (1.5)	2,050 (1.2)	0.0334482
HIV	586 (1.7)	5,473 (1.7)	-0.00132302	188 (0.8)	1,601 (0.9)	-0.00676873
Hypertension	13,796 (39.1)	95,865 (29.4)	0.205793	9,854 (44.1)	73,739 (41.7)	0.0495014
Inflammatory Bowel Disorder	367 (1.0)	4,994 (1.5)	-0.0435832	251 (1.1)	2,699 (1.5)	-0.0351104
Lupus or Systemic Lupus Erythematosus	290 (0.8)	1,894 (0.6)	0.0289223	257 (1.2)	1,536 (0.9)	0.0282788
Mental Health Disorders	3,682 (10.4)	24,530 (7.5)	0.102141	3,983 (17.8)	29,640 (16.7)	0.0286538
Multiple Sclerosis	187 (0.5)	1,224 (0.4)	0.0230612	109 (0.5)	779 (0.4)	0.00703425
Other Substance Abuse	2,225 (6.3)	18,661 (5.7)	0.0246298	2,694 (12.1)	26,706 (15.1)	-0.0885156
Parkinson's Disease	222 (0.6)	1,781 (0.5)	0.0108891	143 (0.6)	1,566 (0.9)	-0.0281254
Peripheral vascular disorders	2,562 (7.3)	16,914 (5.2)	0.0860296	1,695 (7.6)	13,416 (7.6)	0.000291426
Pregnant	1,608 (4.6)	15,722 (4.8)	-0.0124101	1,504 (6.7)	10,350 (5.8)	0.0364545
Pulmonary Circulation Disorder	1,345 (3.8)	6,206 (1.9)	0.114816	927 (4.1)	5,761 (3.3)	0.0473991
Rheumatoid Arthritis	544 (1.5)	3,649 (1.1)	0.0369479	453 (2.0)	3,221 (1.8)	0.0151427
Seizure/Epilepsy	790 (2.2)	4,596 (1.4)	0.0620675	795 (3.6)	5,124 (2.9)	0.0375672
Severe Obesity (BMI>=40 kg/m2)	2,519 (7.1)	16,613 (5.1)	0.0854925	2,779 (12.4)	15,006 (8.5)	0.129726
Sickle Cell	255 (0.7)	1,536 (0.5)	0.0327063	227 (1.0)	1,108 (0.6)	0.0432418
Weight Loss	1,603 (4.5)	7,190 (2.2)	0.129839	1,125 (5.0)	7,742 (4.4)	0.0312599
Corticosteroids Prescription	4,999 (14.2)	28,915 (8.9)	0.166756	4,253 (19.0)	27,783 (15.7)	0.0882805
Immunosuppressant Prescriptions	2,110 (6.0)	10,761 (3.3)	0.127749	1,013 (4.5)	7,281 (4.1)	0.0206967
a. The lab-confirmed SARS-CoV-2 positive and negative patients were identified by polymerase chain reaction (PCR) test or antigen test. Negative patients have further required no documented COVID-19-related diagnoses at baseline. IQR denotes the interquartile range. The percentage may not sum up to 100 because of rounding. b. A standardized mean difference (SMD) of >0.10 or <-0.10 indicates an im…
