# Supplementary material for: Data-driven analysis to understand long COVID using electronic health records from the RECOVER initiative
Source: Nat Commun. 2023 Apr 7;14:1948. doi: 10.1038/s41467-023-37653-z (PMC10080528; doi:10.1038/s41467-023-37653-z)
Supplement: Supplementary file 7 — Supplementary Data 4 [file 41467_2023_37653_MOESM7_ESM.xlsx]

## Sheet: diagnosis
PASC Diagnosis	CCSR Category Name	Organ Domain	Selectedd	No. of Covid-19 Positive patients	No. of patients in Control groupc	No. of PASC in Positive patients	No. of PASC in Control group	No. of Death in Positive patients	No. of Death in Control group	No. of unbalanced covariates	No. of unbalanced covariates after re-weightingb	Maximum of covariates' SMD	Maximum of covariates' SMD after re-weightingb	Adjusted Hazard Ratioa	Adjusted hazard Ratio,95% Confidence Interval	Adjusted Hazard Ratio, P-Valued	Selected by Bonferroni correction	aHR's P-Value by Bonferroni correction	Selected by Benjamini-Yekutieli	aHR's P-Value by Benjamini-Yekutieli	Adjusted Excess Burden of PASC (Per 1,000)	Adjusted Cumulative Incidence of PASC in Positive Patients (Per 1,000)	Adjusted Cumulative Incidence of PASC in Positive Patients, 95% Confidence Interval (Per 1,000)	Adjusted Cumulative Incidence of PASC in Control Patients (Per 1,000)	Adjusted Cumulative Incidence of PASC in Control Patients, 95% Confidence Interval (Per 1,000)
Dyspnea	Respiratory signs and symptoms	Diseases of the Respiratory System	Selected in both data	23547	117735	3099	8433	54	184	29	0	0.743342	0.0593438	1.80267	[1.72, 1.89]	6.87549e-132	1	3.91216e-129	1	9.02661e-129	61.1271	147.62	[142.28, 153.05]	86.4931	[84.74, 88.27]
Pulmonary fibrosis	Other specified and unspecified lower respiratory disease	Diseases of the Respiratory System	Selected in both data	33583	167915	1032	1762	113	338	37	0	0.758343	0.0609356	2.4949	[2.29, 2.72]	2.05693e-93	1	1.17039e-90	1	1.62029e-90	18.2737	30.9703	[28.83, 33.22]	12.6966	[12.12, 13.29]
U099/B948	PASC-General	General	Selected in both data	35268	176340	289	28	130	423	39	0	0.762631	0.0580085	42.7119	[28.86, 63.22]	1.4088e-78	1	8.01609e-76	1	9.24787e-76	7.59965	7.79055	[6.77, 8.93]	0.190899	[0.13, 0.27]
Malaise and fatigue	Malaise and fatigue	General	Selected in both data	30414	152070	1660	4787	82	261	34	0	0.757251	0.0619704	1.63922	[1.54, 1.75]	1.90968e-51	1	1.08661e-48	1	8.35721e-49	23.0065	61.1285	[57.97, 64.39]	38.122	[37.08, 39.19]
Chest pain	Nonspecific chest pain	Diseases of the Circulatory System	Selected in both data	29001	145005	1696	4950	98	322	35	0	0.761066	0.0616728	1.5536	[1.46, 1.66]	9.40724e-42	1	5.35272e-39	1	2.64653e-39	22.0332	63.7602	[60.46, 67.18]	41.7269	[40.61, 42.86]
Pneumonia	Pneumonia (except that caused by tuberculosis)	Diseases of the Respiratory System	Not selected - Acute Infection	33540	167700	722	1473	106	333	36	0	0.75899	0.0634976	1.9936	[1.80, 2.21]	8.08139e-40	1	4.59831e-37	1	1.98934e-37	10.5788	21.7128	[19.93, 23.61]	11.134	[10.60, 11.69]
Respiratory failure	Respiratory failure; insufficiency; arrest	Diseases of the Respiratory System	Not selected - Acute Infection	34957	174785	327	479	125	412	38	0	0.760451	0.0613948	2.70147	[2.30, 3.17]	1.30315e-33	1	7.41494e-31	1	2.85145e-31	5.84968	9.41112	[8.27, 10.67]	3.56144	[3.27, 3.88]
Pulmonary embolism	Acute pulmonary embolism	Diseases of the Circulatory System	Selected in both data	34804	174020	388	781	122	440	37	0	0.759365	0.0585254	2.25416	[1.96, 2.59]	5.82742e-31	1	3.3158e-28	1	1.04327e-28	6.36645	11.585	[10.33, 12.96]	5.21856	[4.87, 5.59]
Hair loss	Other specified and unspecified skin disorders	Diseases of the Skin and Subcutaneous Tissue	Selected in both data	34525	172625	408	1039	131	422	39	0	0.760744	0.0620604	2.09538	[1.84, 2.39]	4.70082e-29	1	2.67477e-26	1	8.04986e-27	7.82436	15.0306	[13.54, 16.64]	7.2062	[6.78, 7.66]
Abnormal heartbeat	Circulatory signs and symptoms	Diseases of the Circulatory System	Selected in both data	29365	146825	1786	5722	95	311	33	0	0.754165	0.06182	1.40487	[1.32, 1.49]	4.88159e-27	1	2.77762e-24	1	8.0111e-25	18.1326	65.5062	[62.20, 68.92]	47.3736	[46.20, 48.57]
Cognitive problems	Nervous system signs and symptoms	Diseases of the Nervous System	Selected	31531	157655	1340	4084	87	294	34	0	0.757602	0.0646085	1.44487	[1.35, 1.55]	5.25874e-24	1	2.99223e-21	1	7.39718e-22	13.9573	45.4428	[42.75, 48.24]	31.4855	[30.56, 32.43]
Malnutrition	Malnutrition	Endocrine, Nutritional and Metabolic Diseases	Selected	34100	170500	826	2333	78	267	36	0	0.764467	0.0611375	1.56947	[1.43, 1.72]	3.85054e-21	1	2.19096e-18	1	4.89218e-19	9.1532	25.6543	[23.72, 27.70]	16.5011	[15.86, 17.17]
Pressure ulcers	Pressure ulcer of skin	Diseases of the Skin and Subcutaneous Tissue	Selected in both data	34886	174430	397	714	116	392	37	0	0.764423	0.0589945	1.96246	[1.70, 2.27]	6.5594e-20	1	3.7323e-17	1	7.5985e-18	4.99122	10.3884	[9.19, 11.70]	5.39717	[5.04, 5.78]
Thromboembolism	Acute phlebitis; thrombophlebitis and thromboembolism	Diseases of the Circulatory System	Selected	34124	170620	577	1490	109	362	36	0	0.760322	0.0575148	1.6435	[1.47, 1.84]	1.48199e-18	1	8.43253e-16	1	1.49666e-16	6.63683	16.949	[15.38, 18.63]	10.3122	[9.81, 10.84]
Anemia	Anemia	Diseases of the Circulatory System	Selected	29929	149645	1635	5487	62	227	29	0	0.755387	0.0635292	1.32201	[1.24, 1.41]	1.35617e-17	1	7.71661e-15	1	1.27177e-15	14.2204	58.3854	[55.28, 61.60]	44.165	[43.05, 45.30]
Encephalopathy	Other nervous system disorders (neither hereditary nor degenerative)	Diseases of the Nervous System	Selected	33119	165595	812	2219	97	346	36	0	0.763965	0.0604571	1.45796	[1.33, 1.60]	4.8113e-15	1	2.73763e-12	1	3.78996e-13	7.4399	24.286	[22.38, 26.31]	16.8461	[16.18, 17.53]
Fluid disorders	Fluid and electrolyte disorders	Endocrine, Nutritional and Metabolic Diseases	Selected	31022	155110	1369	4437	69	234	29	0	0.761834	0.058875	1.3177	[1.23, 1.41]	1.23352e-14	1	7.01875e-12	1	9.34301e-13	10.5482	45.3758	[42.67, 48.19]	34.8276	[33.85, 35.83]
Fever	Fever	General	Selected	32286	161430	633	1807	102	330	36	0	0.761967	0.0569333	1.49149	[1.34, 1.66]	7.12037e-14	1	4.05149e-11	1	4.83523e-12	6.50144	20.3555	[18.58, 22.25]	13.8541	[13.24, 14.49]
Edema	Other general signs and symptoms	Endocrine, Nutritional and Metabolic Diseases	Selected	27609	138045	2126	7948	67	202	30	0	0.758798	0.0618802	1.22633	[1.16, 1.30]	5.43889e-13	1	3.09473e-10	1	3.4551e-11	15.0594	84.6818	[80.80, 88.67]	69.6224	[68.16, 71.10]
Sleep disorders	Sleep wake disorders	Diseases of the Nervous System	Selected	30831	154155	1165	4256	98	328	34	0	0.754454	0.0609993	1.27818	[1.19, 1.38]	1.63344e-10	1	9.29429e-08	1	7.4808e-09	9.0562	42.171	[39.55, 44.91]	33.1148	[32.15, 34.10]
Joint pain	Musculoskeletal pain, not low back pain	General	Selected	23620	118100	2327	9015	80	274	35	0	0.739604	0.067966	1.17898	[1.12, 1.24]	1.05141e-09	1	5.98253e-07	1	4.65291e-08	16.9632	110.107	[105.37, 114.96]	93.1433	[91.32, 94.98]
Abdominal pain	Abdominal pain and other digestive/abdomen signs and symptoms	Diseases of the Digestive System	Selected	24278	121390	2310	9195	67	200	31	0	0.753398	0.0702896	1.17841	[1.12, 1.24]	1.18918e-09	1	6.76644e-07	1	5.20412e-08	15.8843	106.609	[102.01, 111.32]	90.7244	[88.96, 92.50]
Dementia	Neurocognitive disorders	Diseases of the Nervous System	Selected in both data	34142	170710	491	1334	106	355	36	0	0.758352	0.0611937	1.45967	[1.29, 1.65]	2.13919e-09	1	1.2172e-06	1	8.96322e-08	4.39619	14.3144	[12.89, 15.86]	9.91818	[9.42, 10.44]
Diabetes mellitus	Diabetes mellitus with complication	Endocrine, Nutritional and Metabolic Diseases	Selected	27261	136305	1029	3714	83	265	28	0	0.759494	0.0670751	1.26751	[1.17, 1.37]	8.39578e-09	1	4.7772e-06	1	3.17958e-07	8.07592	40.664	[37.96, 43.50]	32.5881	[31.58, 33.62]
Headache	Headache; including migraine	Diseases of the Nervous System	Selected	30529	152645	1007	3540	121	394	37	0	0.75709	0.0599128	1.2655	[1.17, 1.37]	8.9106e-09	1	5.07013e-06	1	3.31088e-07	7.30002	35.6949	[33.26, 38.25]	28.3949	[27.49, 29.32]
Acute pharyngitis	Other specified upper respiratory infections	Diseases of the Respiratory System	Selected	31102	155510	429	1369	122	392	38	0	0.752426	0.0606259	1.41169	[1.25, 1.60]	5.43175e-08	1	3.09066e-05	1	1.84427e-06	4.33139	15.1208	[13.55, 16.82]	10.7894	[10.23, 11.37]
Hypotension	Hypotension	Diseases of the Circulatory System	Selected	33741	168705	601	1798	98	307	36	0	0.76079	0.0591361	1.34189	[1.20, 1.50]	1.58424e-07	1	9.01431e-05	1	5.19974e-06	4.6633	18.131	[16.49, 19.89]	13.4677	[12.88, 14.08]
Acute kidney failure	Acute and unspecified renal failure	Diseases of the Genitourinary System	Selected	32392	161960	972	3135	80	277	31	0	0.764104	0.0613364	1.25182	[1.15, 1.36]	2.02871e-07	1	0.000115434	1	6.42558e-06	5.81678	29.6458	[27.52, 31.89]	23.829	[23.04, 24.64]
Atelectasis	Pleurisy, pleural effusion and pulmonary collapse	Diseases of the Respiratory System	Selected	33626	168130	720	2308	108	321	35	0	0.760557	0.0612742	1.26737	[1.15, 1.40]	1.83432e-06	1	0.00104373	1	5.43189e-05	4.61313	21.3784	[19.59, 23.28]	16.7652	[16.11, 17.44]
Constipation	Other specified and unspecified gastrointestinal disorders	Diseases of the Digestive System	Selected	30894	154470	1256	5109	87	291	35	0	0.753669	0.0625977	1.19392	[1.11, 1.28]	1.84805e-06	1	0.00105154	1	5.43189e-05	7.58429	47.2321	[44.47, 50.11]	39.6478	[38.60, 40.72]
COPD	Chronic obstructive pulmonary disease and bronchiectasis	Diseases of the Respiratory System	Selected	32967	164835	569	2044	110	349	35	0	0.754491	0.0590062	1.28737	[1.15, 1.44]	6.2068e-06	1	0.00353167	1	0.000175871	4.06772	18.8301	[17.15, 20.64]	14.7623	[14.14, 15.41]
Paresthesia	Skin/Subcutaneous signs and symptoms	Diseases of the Skin and Subcutaneous Tissue	Selected	30226	151130	1338	5226	106	339	35	0	0.757606	0.0605155	1.17129	[1.09, 1.26]	8.46673e-06	1	0.00481757	1	0.000234839	6.99901	49.0815	[46.21, 52.07]	42.0825	[40.98, 43.21]
Heart failure	Heart failure	Diseases of the Circulatory System	Selected	32376	161880	788	2892	87	294	34	0	0.765472	0.0651417	1.22978	[1.12, 1.35]	9.14324e-06	1	0.0052025	1	0.000250081	4.92913	26.0058	[24.00, 28.13]	21.0767	[20.33, 21.84]
Dizziness	General sensation/perception signs and symptoms	General	Selected	31733	158665	775	2803	118	356	37	0	0.754504	0.0601974	1.23708	[1.13, 1.36]	9.45827e-06	1	0.00538176	1	0.000256913	5.01849	26.8576	[24.79, 29.05]	21.8391	[21.06, 22.64]
Anxiety	Anxiety and fear-related disorders	Diseases of the Nervous System	Selected	31288	156440	1120	4518	107	364	37	0	0.760606	0.0601544	1.17154	[1.09, 1.26]	3.75036e-05	1	0.0213395	1	0.000978224	5.72528	39.9206	[37.39, 42.57]	34.1953	[33.22, 35.19]
Cystitis	Urinary tract infections	Diseases of the Genitourinary System	Selected	34044	170220	419	1380	121	391	37	0	0.759538	0.0572538	1.30751	[1.15, 1.49]	3.82529e-05	1	0.0217659	1	0.000991204	3.07584	12.8683	[11.49, 14.37]	9.79248	[9.29, 10.31]
Fibromyalgia	Other specified connective tissue disease	General	Selected	31287	156435	1096	4208	112	346	37	0	0.751447	0.0588004	1.17566	[1.09, 1.27]	3.86225e-05	1	0.0219762	1	0.000994241	5.79688	38.4996	[35.99, 41.12]	32.7027	[31.74, 33.68]
Dermatitis	Allergic reactions	Diseases of the Skin and Subcutaneous Tissue	Selected	32174	160870	757	2923	125	381	38	0	0.758008	0.0601253	1.20997	[1.10, 1.33]	4.2208e-05	1	0.0240163	1	0.00106564	4.63304	26.5735	[24.52, 28.75]	21.9405	[21.16, 22.74]
Polyneuropathies	Polyneuropathies	Diseases of the Nervous System	Selected	34199	170995	359	1177	119	414	37	0	0.758612	0.0565844	1.32195	[1.16, 1.51]	4.44094e-05	1	0.025269	1	0.00110703	2.67269	10.9299	[9.67, 12.31]	8.25723	[7.80, 8.74]
Myopathies	Myopathies	Diseases of the Nervous System	Selected	35067	175335	108	238	131	434	37	0	0.762273	0.0585118	1.72119	[1.32, 2.24]	5.49576e-05	1	0.0312709	1	0.00134445	1.22823	2.98312	[2.37, 3.73]	1.75489	[1.55, 1.98]
Foot drop	Acquired foot deformities	Diseases of the Musculoskeletal System and Connective Tissue	Selected in Sensitivity Analysis	35152	175760	80	154	132	390	38	0	0.764005	0.0598408	1.84276	[1.36, 2.50]	8.23246e-05	1	0.0468427	1	0.00195328	0.90732	1.99807	[1.50, 2.62]	1.09075	[0.93, 1.27]
Genitourinary problems	Genitourinary signs and symptoms	Diseases of the Genitourinary System	Selected in Sensitivity Analysis	28724	143620	1501	6312	96	310	37	0	0.758679	0.0597693	1.13835	[1.07, 1.22]	0.000112026	0	0.0637427	1	0.00258026	7.05807	59.6671	[56.44, 63.01]	52.6091	[51.35, 53.88]
Nausea and vomiting	Nausea and vomiting	Diseases of the Digestive System	Selected in Sensitivity Analysis	31595	157975	847	3131	99	339	37	0	0.763229	0.061601	1.18984	[1.09, 1.30]	0.000123262	0	0.0701358	1	0.00280623	5.01666	29.0442	[26.88, 31.33]	24.0276	[23.22, 24.86]
Gastro-esophageal reflux disease (GERD)	Esophageal disorders	Diseases of the Digestive System	Selected in Sensitivity Analysis	29239	146195	1402	5947	97	305	34	0	0.746976	0.0647303	1.13587	[1.06, 1.21]	0.000195456	0	0.111215	1	0.004399	7.15308	55.2383	[52.16, 58.44]	48.0852	[46.90, 49.29]
Acute myocardial infarction	Acute myocardial infarction	Diseases of the Circulatory System	Selected in Sensitivity Analysis	34197	170985	372	1107	112	368	35	0	0.761286	0.059357	1.29165	[1.13, 1.48]	0.00020782	0	0.118249	1	0.0046244	2.40809	10.432	[9.21, 11.78]	8.02392	[7.58, 8.49]
Cerebral ischemia	Other and ill-defined cerebrovascular disease	Diseases of the Nervous System	Selected in Sensitivity Analysis	34960	174800	158	434	128	407	37	0	0.760281	0.0588409	1.48717	[1.20, 1.85]	0.000357095	0	0.203187	1	0.00768556	1.49382	4.64024	[3.85, 5.56]	3.14642	[2.87, 3.45]
Myocarditis and cardiomyopathy	Myocarditis and cardiomyopathy	Diseases of the Circulatory System	Selected in Sensitivity Analysis	33950	169750	373	1352	120	360	37	0	0.759785	0.0597878	1.23482	[1.08, 1.41]	0.00232818	0	1	1	0.0422571	2.19255	11.7572	[10.46, 13.18]	9.56466	[9.07, 10.08]
Pulmonary heart disease	Pulmonary heart disease	Diseases of the Circulatory System	Selected in Sensitivity Analysis	34069	170345	354	1183	109	355	36	0	0.762165	0.0602881	1.24041	[1.08, 1.43]	0.00266923	0	1	1	0.0475218	2.20244	10.7866	[9.54, 12.16]	8.58416	[8.12, 9.07]
Acute bronchitis	Acute bronchitis	Diseases of the Respiratory System	Not Selected	34086	170430	99	299	127	431	38	0	0.755929	0.0580867	1.4889	[1.15, 1.94]	0.00293677	0	1	0	0.0514079	0.98285	3.19704	[2.55, 3.98]	2.21419	[1.98, 2.47]
Asthma	Asthma	Diseases of the Respiratory System	Not Selected	30789	153945	834	3326	110	379	34	0	0.753498	0.063906	1.14309	[1.05, 1.25]	0.00300521	0	1	0	0.0523731	3.75509	29.6986	[27.50, 32.02]	25.9435	[25.09, 26.82]
Gout	Gout	Diseases of the Musculoskeletal System and Connective Tissue	Not Selected	34427	172135	192	657	125	392	37	0	0.759903	0.0599958	1.3241	[1.10, 1.60]	0.00321687	0	1	0	0.0558148	1.45494	5.93392	[5.03, 6.96]	4.47899	[4.15, 4.83]
Cardiac dysrhythmias	Cardiac dysrhythmias	Diseases of the Circulatory System	Not Selected	30249	151245	1238	4801	81	273	31	0	0.763004	0.0668177	1.11571	[1.04, 1.20]	0.00324197	0	1	0	0.0560037	4.43738	42.026	[39.40, 44.77]	37.5886	[36.56, 38.63]
Gangrene	Gangrene	Diseases of the Circulatory System	Not Selected	35066	175330	101	245	129	411	38	0	0.762732	0.0594506	1.52235	[1.15, 2.02]	0.00333254	0	1	0	0.0573168	0.96429	2.70065	[2.12, 3.41]	1.73636	[1.54, 1.96]
Cocaine abuse	Stimulant-related disorders	Mental, Behavioral and Neurodevelopmental Disorders	Not Selected	34909	174545	65	436	128	424	37	0	0.759294	0.0588038	0.63288	[0.46, 0.87]	0.00414288	0	1	0	0.0703325	-1.09497	1.96392	[1.47, 2.59]	3.05889	[2.79, 3.35]
Depressive disorders	Depressive disorders	Mental, Behavioral and Neurodevelopmental Disorders	Not Selected	31864	159320	801	3181	110	359	37	0	0.759287	0.0614413	1.14057	[1.04, 1.25]	0.00466444	0	1	0	0.0785172	3.33237	27.5417	[25.46, 29.75]	24.2093	[23.40, 25.04]
Intestinal obstruction and ileus	Intestinal obstruction and ileus	Diseases of the Digestive System	Not Selected	33083	165415	594	2182	113	379	37	0	0.76085	0.0591807	1.16214	[1.04, 1.29]	0.00602236	0	1	0	0.0980153	2.77077	19.1507	[17.44, 20.99]	16.3799	[15.72, 17.06]
Syncope	Syncope	Diseases of the Circulatory System	Not Selected	33676	168380	448	1692	121	356	37	0	0.756835	0.0579015	1.17887	[1.04, 1.33]	0.00752559	0	1	0	0.120001	2.41731	14.5584	[13.08, 16.16]	12.141	[11.58, 12.72]
Other substance abuse	Other substance abuse	Mental, Behavioral and Neurodevelopmental Disorders	Not Selected	34827	174135	96	540	129	406	37	0	0.764388	0.0586693	0.707799	[0.54, 0.92]	0.00961061	0	1	0	0.147285	-1.02265	2.78255	[2.17, 3.53]	3.8052	[3.50, 4.13]
Hearing loss	Hearing loss	Diseases of the Ear and Mastoid Process	Not Selected	33707	168535	435	1813	123	408	37	0	0.760303	0.0587805	1.1694	[1.04, 1.32]	0.00973444	0	1	0	0.148605	2.2193	15.1159	[13.61, 16.75]	12.8966	[12.31, 13.50]
Coma; stupor; and brain damage	Coma; stupor; and brain damage	Diseases of the Nervous System	Not Selected	35028	175140	96	263	127	406	38	0	0.760124	0.0582559	1.43905	[1.09, 1.90]	0.00990966	0	1	0	0.150696	0.866395	2.78316	[2.18, 3.51]	1.91677	[1.70, 2.15]
Acute and chronic tonsillitis	Acute and chronic tonsillitis	Diseases of the Respiratory System	Not Selected	34808	174040	153	553	127	421	39	0	0.759083	0.0579047	1.3041	[1.06, 1.60]	0.0104716	0	1	0	0.158021	1.18491	4.98705	[4.16, 5.94]	3.80214	[3.50, 4.13]
Skin and subcutaneous tissue infections	Skin and subcutaneous tissue infections	Diseases of the Skin and Subcutaneous Tissue	Not Selected	33702	168510	410	1471	117	371	37	0	0.7591	0.0614367	1.17791	[1.04, 1.34]	0.0117979	0	1	0	0.177356	2.00998	12.6642	[11.29, 14.16]	10.6543	[10.13, 11.20]
Trauma- and stressor-related disorders	Trauma- and stressor-related disorders	Mental, Behavioral and Neurodevelopmental Disorders	Not Selected	33854	169270	459	1670	120	409	37	0	0.766463	0.0606322	1.15336	[1.03, 1.30]	0.0174124	0	1	0	0.249384	1.77742	13.7091	[12.29, 15.25]	11.9317	[11.38, 12.51]
Gastroparesis	Other specified and unspecified disorders of stomach and duodenum	Diseases of the Digestive System	Not Selected	34011	170055	399	1626	119	393	37	0	0.75567	0.0576373	1.16849	[1.03, 1.33]	0.0187906	0	1	0	0.265264	2.06679	13.4433	[12.04, 14.97]	11.3765	[10.84, 11.94]
Opioid-related disorders	Opioid-related disorders	Mental, Behavioral and Neurodevelopmental Disorders	Not Selected	34865	174325	80	476	128	426	37	0	0.758872	0.05915	0.717121	[0.54, 0.95]	0.019326	0	1	0	0.270881	-0.93219	2.37547	[1.83, 3.05]	3.30766	[3.03, 3.61]
Aspiration pneumonitis	Aspiration pneumonitis	Diseases of the Respiratory System	Not Selected	35016	175080	167	425	125	402	37	0	0.760745	0.0600353	1.2833	[1.04, 1.59]	0.0208815	0	1	0	0.288575	0.93264	4.17226	[3.43, 5.04]	3.23962	[2.96, 3.54]
Paralysis (other than cerebral palsy)	Paralysis (other than cerebral palsy)	Diseases of the Nervous System	Not Selected	34882	174410	129	391	129	422	37	0	0.762387	0.0605903	1.30152	[1.02, 1.65]	0.0306215	0	1	0	0.40202	0.89265	3.64868	[2.95, 4.47]	2.75603	[2.50, 3.03]
Hallucinogen abuse	Hallucinogen-related disorders	Mental, Behavioral and Neurodevelopmental Disorders	Not Selected	35226	176130	10	57	132	438	38	0	0.760914	0.0592974	0.488216	[0.25, 0.95]	0.035036	0	1	0	0.448029	-0.192004	0.210742	[0.08, 0.49]	0.402746	[0.31, 0.52]
Other specified inflammatory condition of skin	Other specified inflammatory condition of skin	Diseases of the Skin and Subcutaneous Tissue	Not Selected	33755	168775	376	1478	129	437	37	0	0.759939	0.0581416	1.14998	[1.01, 1.31]	0.0351806	0	1	0	0.448422	1.69565	12.4586	[11.09, 13.95]	10.763	[10.23, 11.32]
Other nervous system disorders (often hereditary or degenerative)	Other nervous system disorders (often hereditary or degenerative)	Diseases of the Nervous System	Not Selected	34476	172380	252	958	123	416	37	0	0.757922	0.0578607	1.18547	[1.01, 1.39]	0.0394055	0	1	0	0.499044	1.20686	7.93006	[6.87, 9.11]	6.72321	[6.31, 7.16]
Nervous system pain and pain syndromes	Nervous system pain and pain syndromes	Diseases of the Nervous System	Not Selected	29784	148920	1240	5220	107	351	38	0	0.75543	0.0601103	1.07736	[1.00, 1.16]	0.0418282	0	1	0	0.524665	3.63	46.1802	[43.37, 49.11]	42.5502	[41.43, 43.69]
Sinusitis	Sinusitis	Diseases of the Respiratory System	Not Selected	33819	169095	228	975	131	409	39	0	0.758746	0.0614336	1.18245	[1.01, 1.39]	0.0432238	0	1	0	0.540449	1.20883	7.97105	[6.90, 9.17]	6.76223	[6.34, 7.20]
Nicotine dependence	Tobacco-related disorders	Mental, Behavioral and Neurodevelopmental Disorders	Not Selected	33415	167075	272	1757	125	397	38	0	0.756373	0.0602426	0.86652	[0.75, 1.01]	0.0617067	0	1	0	0.743236	-1.43787	10.8397	[9.57, 12.23]	12.2776	[11.72, 12.86]
Alcohol-related disorders	Alcohol-related disorders	Mental, Behavioral and Neurodevelopmental Disorders	Not Selected	34307	171535	154	836	125	424	37	0	0.760885	0.059638	0.832098	[0.68, 1.01]	0.0686087	0	1	0	0.816382	-0.93986	4.89538	[4.08, 5.84]	5.83525	[5.45, 6.24]
Feeding and eating disorders	Feeding and eating disorders	Mental, Behavioral and Neurodevelopmental Disorders	Not Selected	35213	176065	23	60	132	444	39	0	0.761263	0.060346	1.63681	[0.96, 2.78]	0.0691621	0	1	0	0.820488	0.243	0.64382	[0.39, 1.03]	0.40082	[0.31, 0.52]
Other specified and unspecified disorders of the ear	Other specified and unspecified disorders of the ear	Diseases of the Ear and Mastoid Process	Not Selected	34260	171300	251	1069	132	426	38	0	0.76009	0.0625045	1.15865	[0.99, 1.36]	0.0697067	0	1	0	0.824465	1.21618	8.72193	[7.60, 9.97]	7.50576	[7.07, 7.97]
Noninfectious hepatitis	Noninfectious hepatitis	Diseases of the Digestive System	Not Selected	35012	175060	53	328	123	418	39	0	0.75994	0.0587612	0.715467	[0.49, 1.04]	0.0778019	0	1	0	0.909291	-0.66357	1.59217	[1.16, 2.15]	2.25574	[2.02, 2.51]
Viral infection	Viral infection	Certain Infectious and Parasitic Diseases	Not Selected	34262	171310	211	814	125	391	37	0	0.762014	0.0583361	1.16701	[0.98, 1.39]	0.0799563	0	1	0	0.928956	0.99506	6.79555	[5.81, 7.91]	5.80048	[5.42, 6.21]
Allergy	Allergic reactions, subsequent encounter	Injury, Poisoning and Certain Other Consequences of External Causes	Not Selected	35179	175895	19	81	132	418	38	0	0.7603	0.057921	0.635507	[0.37, 1.08]	0.0932835	0	1	0	1	-0.205648	0.36372	[0.18, 0.68]	0.56937	[0.46, 0.70]
Other specified and unspecified mood disorders	Other specified and unspecified mood disorders	Mental, Behavioral and Neurodevelopmental Disorders	Not Selected	35044	175220	56	210	131	423	37	0	0.760183	0.058673	1.34211	[0.95, 1.89]	0.0936963	0	1	0	1	0.508769	1.96364	[1.47, 2.60]	1.45487	[1.27, 1.66]
Symptoms of mental and substance use conditions	Symptoms of mental and substance use conditions	Mental, Behavioral and Neurodevelopmental Disorders	Not Selected	34399	171995	282	973	123	417	37	0	0.760817	0.0600361	1.13536	[0.97, 1.33]	0.111164	0	1	0	1	0.90619	8.02701	[6.96, 9.21]	7.12082	[6.70, 7.56]
Other specified joint disorders	Other specified joint disorders	Diseases of the Musculoskeletal System and Connective Tissue	Not Selected	33261	166305	475	2191	128	391	38	0	0.751632	0.0618383	0.913749	[0.82, 1.02]	0.113986	0	1	0	1	-1.0152	14.9292	[13.41, 16.57]	15.9444	[15.29, 16.62]
Drug induced or toxic related condition	Drug induced or toxic related condition	Diseases of the Nervous System	Not Selected	35165	175825	54	223	129	428	38	0	0.761972	0.0596924	1.28469	[0.93, 1.77]	0.128169	0	1	0	1	0.4095	1.95984	[1.47, 2.58]	1.55034	[1.36, 1.77]
Coronary atherosclerosis and other heart disease	Coronary atherosclerosis and other heart disease	Diseases of the Circulatory System	Not Selected	30276	151380	1055	4658	90	274	35	0	0.755931	0.0610512	1.05818	[0.98, 1.14]	0.153045	0	1	0	1	2.18766	38.1335	[35.64, 40.75]	35.9458	[34.94, 36.97]
Other specified and unspecified liver disease	Other specified and unspecified liver disease	Diseases of the Digestive System	Not Selected	32858	164290	637	2797	103	354	37	0	0.759944	0.0603826	1.07348	[0.97, 1.19]	0.172203	0	1	0	1	1.37852	21.9893	[20.15, 23.95]	20.6108	[19.87, 21.37]
Biliary tract disease	Biliary tract disease	Diseases of the Digestive System	Not Selected	34028	170140	408	1643	120	419	37	0	0.76144	0.0562717	1.08948	[0.96, 1.24]	0.192054	0	1	0	1	1.12647	12.6659	[11.31, 14.14]	11.5394	[11.00, 12.10]
Epilepsy; convulsions	Epilepsy; convulsions	Diseases of the Nervous System	Not Selected	34475	172375	182	720	126	423	37	0	0.761054	0.0567686	1.13357	[0.93, 1.38]	0.210568	0	1	0	1	0.69616	5.85021	[4.95, 6.87]	5.15404	[4.80, 5.53]
Neurodevelopmental disorders	Neurodevelopmental disorders	Diseases of the Nervous System	Not Selected	35076	175380	39	226	131	419	39	0	0.760158	0.0591947	0.78896	[0.54, 1.16]	0.229164	0	1	0	1	-0.346769	1.16364	[0.80, 1.66]	1.51041	[1.32, 1.72]
Cardiac arrest and ventricular fibrillation	Cardiac arrest and ventricular fibrillation	Diseases of the Circulatory System	Not Selected	35167	175835	97	288	120	382	38	0	0.763729	0.0577486	1.18222	[0.90, 1.56]	0.232013	0	1	0	1	0.34653	2.5819	[2.01, 3.28]	2.23536	[2.00, 2.49]
Acquired deformities (excluding foot)	Acquired deformities (excluding foot)	Diseases of the Musculoskeletal System and Connective Tissue	Not Selected	35176	175880	46	167	132	437	39	0	0.760248	0.0600975	1.26169	[0.86, 1.86]	0.239607	0	1	0	1	0.347656	1.49135	[1.06, 2.06]	1.14369	[0.98, 1.33]
Other specified and unspecified diseases of kidney and ureters	Other specified and unspecified diseases of kidney and ureters	Diseases of the Genitourinary System	Not Selected	33402	167010	483	2067	115	365	37	0	0.760404	0.0592977	1.07136	[0.95, 1.20]	0.247719	0	1	0	1	1.19051	15.916	[14.38, 17.58]	14.7255	[14.11, 15.36]
Peripheral and visceral vascular disease	Peripheral and visceral vascular disease	Diseases of the Circulatory System	Not Selected	33070	165350	572	2308	115	340	35	0	0.763842	0.0618845	1.06275	[0.96, 1.18]	0.259934	0	1	0	1	1.11365	17.8569	[16.22, 19.62]	16.7433	[16.08, 17.43]
Encephalitis	Encephalitis	Diseases of the Nervous System	Not Selected	35228	176140	13	61	132	437	37	0	0.761699	0.0565231	0.692312	[0.36, 1.32]	0.262702	0	1	0	1	-0.146211	0.31562	[0.15, 0.61]	0.46183	[0.36, 0.58]
Aortic and peripheral arterial embolism or thrombosis	Aortic and peripheral arterial embolism or thrombosis	Diseases of the Circulatory System	Not Selected	35135	175675	52	191	132	428	39	0	0.764554	0.0599994	1.22737	[0.86, 1.76]	0.264598	0	1	0	1	0.302195	1.62095	[1.18, 2.19]	1.31875	[1.14, 1.52]
Miscellaneous mental and behavioral disorders/conditions	Miscellaneous mental and behavioral disorders/conditions	Mental, Behavioral and Neurodevelopmental Disorders	Not Selected	34774	173870	134	495	131	422	38	0	0.761376	0.0568483	1.12316	[0.90, 1.40]	0.304667	0	1	0	1	0.406119	3.96669	[3.24, 4.82]	3.56058	[3.26, 3.88]
Sedative-related disorders	Sedative-related disorders	Mental, Behavioral and Neurodevelopmental Disorders	Not Selected	35188	175940	21	127	132	439	39	0	0.763632	0.0592247	0.752638	[0.43, 1.30]	0.310882	0	1	0	1	-0.198415	0.65924	[0.40, 1.06]	0.85765	[0.72, 1.02]
Other and ill-defined heart disease	Other and ill-defined heart disease	Diseases of the Circulatory System	Not Selected	34770	173850	170	679	124	389	37	0	0.760698	0.0578475	1.09636	[0.90, 1.33]	0.351109	0	1	0	1	0.414063	5.01915	[4.20, 5.96]	4.60508	[4.27, 4.96]
Vasculitis	Vasculitis	Diseases of the Circulatory System	Not Selected	35095	175475	42	184	132	414	39	0	0.761535	0.0597534	0.832141	[0.56, 1.23]	0.357296	0	1	0	1	-0.228311	1.08936	[0.74, 1.57]	1.31768	[1.14, 1.51]
Nerve and nerve root disorders	Nerve and nerve root disorders	Diseases of the Nervous System	Not Selected	33804	169020	353	1515	126	404	37	0	0.756502	0.0610037	1.06157	[0.93, 1.21]	0.372923	0	1	0	1	0.748641	11.4014	[10.10, 12.83]	10.6527	[10.13, 11.20]
Pancreatic disorders (excluding diabetes)	Pancreatic disorders (excluding diabetes)	Diseases of the Digestive System	Not Selected	34580	172900	200	993	127	389	38	0	0.761364	0.0599747	0.925252	[0.77, 1.10]	0.390429	0	1	0	1	-0.50706	6.28337	[5.35, 7.35]	6.79043	[6.38, 7.22]
Schizophrenia spectrum and other psychotic disorders	Schizophrenia spectrum and other psychotic disorders	Mental, Behavioral and Neurodevelopmental Disorders	Not Selected	34708	173540	122	566	129	436	37	0	0.762942	0.0583297	0.906262	[0.72, 1.14]	0.401905	0	1	0	1	-0.389752	3.58043	[2.90, 4.39]	3.97018	[3.66, 4.30]
Obsessive-compulsive and related disorders	Obsessive-compulsive and related disorders	Mental, Behavioral and Neurodevelopmental Disorders	Not Selected	35187	175935	21	91	132	426	39	0	0.759186	0.0592923	1.27662	[0.72, 2.27]	0.405121	0	1	0	1	0.150276	0.75801	[0.48, 1.17]	0.60774	[0.49, 0.75]
Urinary incontinence	Urinary incontinence	Diseases of the Genitourinary System	Not Selected	33997	169985	375	1556	121	378	37	0	0.757631	0.0586271	1.05258	[0.92, 1.20]	0.443037	0	1	0	1	0.62178	11.7507	[10.44, 13.19]	11.1289	[10.59, 11.69]
Postthrombotic syndrome and venous insufficiency/hypertension	Postthrombotic syndrome and venous insufficiency/hypertension	Diseases of the Circulatory System	Not Selected	34341	171705	273	1078	121	409	37	0	0.763395	0.061008	1.06054	[0.91, 1.24]	0.453102	0	1	0	1	0.5748	8.14635	[7.06, 9.36]	7.57155	[7.13, 8.03]
Muscle weakness	Muscle disorders	General	Not Selected	34126	170630	300	1307	122	409	37	0	0.759786	0.0599957	0.947163	[0.82, 1.09]	0.457464	0	1	0	1	-0.405271	8.91599	[7.78, 10.18]	9.32126	[8.83, 9.83]
Other specified bone disease and musculoskeletal deformities	Other specified bone disease and musculoskeletal deformities	Diseases of the Musculoskeletal System and Connective Tissue	Not Selected	34314	171570	182	750	129	423	37	0	0.75687	0.0599523	0.935566	[0.77, 1.13]	0.493937	0	1	0	1	-0.355661	5.20666	[4.36, 6.19]	5.56232	[5.19, 5.96]
Bipolar and related disorders	Bipolar and related disorders	Mental, Behavioral and Neurodevelopmental Disorders	Not Selected	34720	173600	82	452	131	428	37	0	0.762516	0.0578795	0.910941	[0.69, 1.20]	0.50341	0	1	0	1	-0.273418	2.83242	[2.23, 3.57]	3.10583	[2.83, 3.40]
Other specified and unspecified circulatory disease	Other specified and unspecified circulatory disease	Diseases of the Circulatory System	Not Selected	34159	170795	315	1368	121	410	37	0	0.754254	0.0593532	0.952972	[0.83, 1.10]	0.508659	0	1	0	1	-0.485296	9.30059	[8.15, 10.58]	9.78589	[9.29, 10.31]
Diabetes mellitus without complication	Diabetes mellitus without complication	Endocrine, Nutritional and Metabolic Diseases	Not Selected	35070	175350	43	127	132	425	39	0	0.760101	0.0575937	1.12429	[0.78, 1.63]	0.536178	0	1	0	1	0.110887	0.99726	[0.67, 1.46]	0.88638	[0.75, 1.05]
Tendon and synovial disorders	Tendon and synovial disorders	Diseases of the Musculoskeletal System and Connective Tissue	Not Selected	33318	166590	417	1985	128	420	38	0	0.757781	0.0593307	0.964758	[0.85, 1.09]	0.563227	0	1	0	1	-0.38384	13.8742	[12.42, 15.45]	14.2581	[13.64, 14.89]
Cannabis-related disorders	Cannabis-related disorders	Mental, Behavioral and Neurodevelopmental Disorders	Not Selected	34732	173660	129	678	131	412	37	0	0.760539	0.0579583	0.935572	[0.75, 1.17]	0.5633	0	1	0	1	-0.311438	4.52792	[3.75, 5.44]	4.83936	[4.49, 5.21]
Pericarditis and pericardial disease	Pericarditis and pericardial disease	Diseases of the Circulatory System	Not Selected	34840	174200	162	622	126	461	37	0	0.763319	0.0591198	1.06095	[0.86, 1.31]	0.577343	0	1	0	1	0.2898	4.63078	[3.85, 5.54]	4.34098	[4.02, 4.68]
Pneumothorax	Pneumothorax	Diseases of the Respiratory System	Not Selected	35121	175605	70	276	127	419	38	0	0.762543	0.0604571	1.07751	[0.80, 1.45]	0.623424	0	1	0	1	0.135162	2.00194	[1.51, 2.62]	1.86678	[1.66, 2.10]
Peritonitis and intra-abdominal abscess	Peritonitis and intra-abdominal abscess	Diseases of the Digestive System	Not Selected	35242	176210	22	75	130	424	38	0	0.761283	0.0592111	1.14561	[0.66, 1.98]	0.626326	0	1	0	1	0.046479	0.58563	[0.35, 0.94]	0.53915	[0.43, 0.67]
Gastritis and duodenitis	Gastritis and duodenitis	Diseases of the Digestive System	Not Selected	33410	167050	508	2366	125	373	37	0	0.756142	0.0591304	1.0273	[0.92, 1.15]	0.64166	0	1	0	1	0.7607	17.5288	[15.90, 19.28]	16.7681	[16.11, 17.45]
Diseases of inner ear and related conditions	Diseases of inner ear and related conditions	Diseases of the Ear and Mastoid Process	Not Selected	34769	173845	119	544	129	405	38	0	0.759567	0.0604524	1.04763	[0.84, 1.31]	0.680599	0	1	0	1	0.219715	3.93724	[3.21, 4.80]	3.71753	[3.42, 4.04]
Arterial dissections	Arterial dissections	Diseases of the Circulatory System	Not Selected	35180	175900	22	115	131	447	38	0	0.760978	0.0565222	1.10393	[0.65, 1.87]	0.712582	0	1	0	1	0.124059	0.84286	[0.54, 1.28]	0.7188	[0.60, 0.86]
Nephritis; nephrosis; renal sclerosis	Nephritis; nephrosis; renal sclerosis	Diseases of the Genitourinary System	Not Selected	34765	173825	102	333	125	422	37	0	0.761212	0.0579567	0.952199	[0.73, 1.24]	0.716172	0	1	0	1	-0.09527	2.36905	[1.82, 3.05]	2.46432	[2.22, 2.73]
Transient cerebral ischemia	Transient cerebral ischemia	Diseases of the Nervous System	Not Selected	34917	174585	100	487	128	448	37	0	0.756401	0.0582047	1.04803	[0.81, 1.36]	0.72061	0	1	0	1	0.134173	3.39463	[2.73, 4.18]	3.26045	[2.98, 3.56]
Hepatic failure	Hepatic failure	Diseases of the Digestive System	Not Selected	35022	175110	86	361	118	386	39	0	0.762576	0.0588611	0.953675	[0.72, 1.27]	0.745815	0	1	0	1	-0.0922093	2.52368	[1.96, 3.22]	2.61589	[2.37, 2.89]
Otitis media	Otitis media	Diseases of the Ear and Mastoid Process	Not Selected	34877	174385	59	240	131	407	39	0	0.760959	0.058462	1.05161	[0.76, 1.46]	0.761605	0	1	0	1	0.0531098	1.76232	[1.30, 2.36]	1.70921	[1.51, 1.93]
Crystal arthropathies (excluding gout)	Crystal arthropathies (excluding gout)	Diseases of the Musculoskeletal System and Connective Tissue	Not Selected	35153	175765	39	130	130	410	37	0	0.760408	0.0597613	1.06092	[0.70, 1.60]	0.778045	0	1	0	1	0.0430534	0.97024	[0.64, 1.43]	0.92719	[0.78, 1.10]
Osteoarthritis	Osteoarthritis	Diseases of the Musculoskeletal System and Connective Tissue	Not Selected	30166	150830	976	4448	107	324	37	0	0.747284	0.0636931	0.989012	[0.91, 1.07]	0.78368	0	1	0	1	-0.11096	35.4284	[32.98, 38.00]	35.5394	[34.52, 36.58]
Immune-mediated/reactive arthropathies	Immune-mediated/reactive arthropathies	Diseases of the Musculoskeletal System and Connective Tissue	Not Selected	35254	176270	5	35	132	417	38	0	0.762155	0.0582337	0.853565	[0.27, 2.70]	0.787238	0	1	0	1	-0.0291645	0.21111	[0.08, 0.49]	0.240271	[0.17, 0.33]
Gastroduodenal ulcer	Gastroduodenal ulcer	Diseases of the Digestive System	Not Selected	34757	173785	169	771	129	443	37	0	0.762966	0.059349	0.976108	[0.80, 1.19]	0.807193	0	1	0	1	-0.0609457	5.2629	[4.42, 6.23]	5.32385	[4.96, 5.70]
Retinal and vitreous conditions	Retinal and vitreous conditions	Diseases of the Eye and Adnexa	Not Selected	34514	172570	162	671	132	403	37	0	0.7583	0.0588125	1.02373	[0.84, 1.25]	0.817409	0	1	0	1	0.056393	4.7965	[3.99, 5.73]	4.74011	[4.40, 5.11]
Cerebral infarction	Cerebral infarction	Diseases of the Nervous System	Not Selected	34154	170770	339	1511	114	371	37	0	0.761506	0.0590085	0.985611	[0.86, 1.13]	0.837588	0	1	0	1	-0.0324816	10.3687	[9.15, 11.71]	10.4011	[9.89, 10.93]
Sequela of specified nervous system conditions	Sequela of specified nervous system conditions	Diseases of the Nervous System	Not Selected	35273	176365	1	2	132	404	38	0	0.75951	0.059294	1.22118	[0.11, 13.49]	0.870472	0	1	0	1	0.00301355	0.0147096	[0.00, 0.25]	0.0116961	[0.00, 0.05]
Spondylopathies/spondyloarthropathy (including infective)	Spondylopathies/spondyloarthropathy (including infective)	Diseases of the Musculoskeletal System and Connective Tissue	Not Selected	28908	144540	1206	5547	119	350	37	0	0.751734	0.0623286	1.00386	[0.93, 1.08]	0.916125	0	1	0	1	0.655591	46.8831	[44.01, 49.88]	46.2275	[45.05, 47.43]
Occlusion or stenosis of precerebral or cerebral arteries without infarction	Occlusion or stenosis of precerebral or cerebral arteries without infarction	Diseases of the Nervous System	Not Selected	34531	172655	179	881	125	411	37	0	0.763134	0.0619915	1.00914	[0.84, 1.22]	0.923906	0	1	0	1	0.0261909	5.94758	[5.04, 6.98]	5.92139	[5.54, 6.33]
Mediastinal disorders	Mediastinal disorders	Diseases of the Respiratory System	Not Selected	35230	176150	19	71	132	418	39	0	0.761328	0.0584372	1.01694	[0.57, 1.81]	0.954657	0	1	0	1	0.00136055	0.48442	[0.27, 0.83]	0.48305	[0.38, 0.61]
Aseptic necrosis and osteonecrosis	Aseptic necrosis and osteonecrosis	Diseases of the Musculoskeletal System and Connective Tissue	Not Selected	34972	174860	70	292	128	419	38	0	0.759632	0.0577208	0.992656	[0.73, 1.36]	0.963023	0	1	0	1	0.052028	2.12886	[1.61, 2.78]	2.07683	[1.86, 2.32]
Abnormal findings related to substance use	Abnormal findings related to substance use	Mental, Behavioral and Neurodevelopmental Disorders	Not Selected	35270	176350	1	5	132	435	39	0	0.761088	0.0582428								-0.0225947	0.0210323	[0.00, 0.24]	0.043627	[0.02, 0.09]
Toxic effects, subsequent encounter	Toxic effects, subsequent encounter	Injury, Poisoning and Certain Other Consequences of External Causes	Not Selected	35275	176375	0	0	132	430	38	0	0.761186	0.0588199								0	0	[nan, nan]	0	[nan, nan]
Exposure, encounters, screening or contact with infectious disease	Exposure, encounters, screening or contact with infectious disease	Factors Influencing Health Status and Contact with Health Services	Not Selected	35275	176375	0	0	132	436	39	0	0.762586	0.0587259								0	0	[nan, nan]	0	[nan, nan]
Diseases of the Genitourinary System	Diseases of the Genitourinary System	Diseases of the Genitourinary System	Not Selected	35275	176375	0	0	132	446	39	0	0.762981	0.059264								0	0	[nan, nan]	0	[nan, nan]
Autoinflammatory syndromes	Autoinflammatory syndromes	Diseases of the Musculoskeletal System and Connective Tissue	Not Selected	35274	176370	1	3	132	427	39	0	0.761583	0.0588844								0.00196889	0.0211515	[0.00, 0.23]	0.0191826	[0.01, 0.06]
a. Outcomes were ascertained from day 30 after the Covid-19 infection. The adjusted hazard ratio were computed at 180 days after the Covid-19 infection by adjusting high-dimensional baseline variables as discussed in the Method section.
b. We used stabilized inverse propensity treatment weights to do re-weight. 1% and 99% extreme weight values were trimmed. All the baseline covariates were balanced in term of standardized mean difference (SMD) < 0.1. Propensity score model was learned per cohort
c. The number of patients in the control group were randomly selected from all Covid-19 negative patients with the ratio of 5:1 as the number of patients in the case group.
d. the aHR's P-value < 8.39 * 10^-5 (the threshold corrected by the Bonferroni method) and No. of PASC in Positive patients > 100 were finally selected as our significant PASC.

## Sheet: medication
PASC Medications	Organ Domaine	Selectedd	No. of Covid-19 Positive patients	No. of patients in Control groupc	No. of PASC in Positive patients	No. of PASC in Control group	No. of Death in Positive patients	No. of Death in Control group	No. of unbalanced covariates	No. of unbalanced covariates after re-weightingb	Maximum of covariates' SMD	Maximum of covariates' SMD after re-weightingb	Adjusted Hazard Ratioa	Adjusted hazard Ratio, 95% Confidence Interval	Adjusted Hazard Ratio, P-Valued	Selected by Bonferroni correction	aHR's P-Value by Bonferroni correction	Selected by Benjamini-Yekutieli	aHR's P-Value by Benjamini-Yekutieli	Adjusted Excess Burden of PASC (Per 1,000)	Adjusted Cumulative Incidence of PASC in Positive Patients (Per 1,000)	Adjusted Cumulative Incidence of PASC in Positive Patients, 95% Confidence Interval (Per 1,000)	Adjusted Cumulative Incidence of PASC in Control Patients (Per 1,000)	Adjusted Cumulative Incidence of PASC in Control Patients, 95% Confidence Interval (Per 1,000)
vitamin C	General	Selected in both data	34347	171735	841	1746	0	0	37	0	0.766717	0.0566428	1.99518	[1.81, 2.19]	5.92511e-46	1	3.37139e-43	1	2.12151e-43	11.6849	24.2094	[22.35, 26.18]	12.5245	[11.96, 13.11]
guaifenesin	Diseases of the Respiratory System	Selected in both data	34082	170410	622	1182	0	0	37	0	0.759687	0.0606398	2.16472	[1.93, 2.42]	6.0696e-41	1	3.4536e-38	1	1.59372e-38	9.36211	18.1816	[16.57, 19.91]	8.81946	[8.34, 9.32]
benzonatate	Diseases of the Respiratory System	Selected in both data	34296	171480	359	720	0	0	37	0	0.758917	0.0594677	2.2	[1.90, 2.54]	1.05502e-26	1	6.00305e-24	1	1.66212e-24	5.68796	10.955	[9.72, 12.31]	5.26707	[4.90, 5.65]
dextromethorphan	Diseases of the Respiratory System	Selected in both data	34538	172690	320	581	0	0	37	0	0.762429	0.0589919	2.27117	[1.93, 2.67]	1.1704e-23	1	6.65957e-21	1	1.58956e-21	5.03987	9.37268	[8.24, 10.63]	4.33281	[4.00, 4.68]
insulin glargine	Endocrine, Nutritional and Metabolic Diseases	Selected in both data	33619	168095	799	2057	0	0	35	0	0.762287	0.0583021	1.5518	[1.41, 1.71]	1.9204e-19	1	1.09271e-16	1	2.16105e-17	7.78524	23.0279	[21.20, 24.97]	15.2427	[14.62, 15.89]
ibuprofen	General	Selected in both data	31814	159070	1757	6304	0	0	37	0	0.757687	0.0600283	1.32146	[1.24, 1.40]	3.2708e-19	1	1.86109e-16	1	3.48173e-17	14.9105	62.9832	[59.85, 66.22]	48.0728	[46.93, 49.23]
fluticasone	Diseases of the Respiratory System	Selected in both data	32472	162360	917	2825	0	0	37	0	0.755667	0.0566031	1.38467	[1.27, 1.51]	4.5721e-14	1	2.60153e-11	1	3.21566e-12	7.82795	29.529	[27.38, 31.79]	21.7011	[20.93, 22.49]
azithromycin	General	Selected in both data	33457	167285	542	1630	0	0	37	0	0.75762	0.0581419	1.45452	[1.30, 1.62]	3.27709e-11	1	1.86467e-08	1	1.63382e-09	5.35266	17.3437	[15.72, 19.09]	11.9911	[11.43, 12.58]
apixaban	Diseases of the Circulatory System	Selected	33888	169440	1285	3053	0	0	36	0	0.760482	0.0599238	1.80501	[1.67, 1.95]	3.61407e-52	1	2.0564e-49	1	1.7793e-49	16.4208	37.8877	[35.56, 40.32]	21.4668	[20.73, 22.22]
albuterol	Diseases of the Respiratory System	Selected	30408	152040	1830	5212	0	0	34	0	0.748376	0.0593297	1.5638	[1.47, 1.66]	3.07696e-46	1	1.75079e-43	1	1.21189e-43	21.7381	62.6818	[59.51, 65.96]	40.9438	[39.87, 42.04]
LMW Heparin	Diseases of the Circulatory System	Selected	32765	163825	1761	5209	0	0	34	0	0.758546	0.0587775	1.50568	[1.41, 1.60]	2.65435e-37	1	1.51032e-34	1	6.14966e-35	17.6401	55.8488	[52.97, 58.83]	38.2087	[37.21, 39.22]
simethicone	Diseases of the Digestive System	Selected	33619	168095	1323	4115	0	0	36	0	0.759361	0.0634213	1.53268	[1.43, 1.65]	6.92967e-32	1	3.94299e-29	1	1.43649e-29	15.0346	44.5001	[41.93, 47.18]	29.4654	[28.59, 30.36]
laxative	Diseases of the Digestive System	Selected	31128	155640	2558	8737	0	0	29	0	0.752212	0.0584429	1.35894	[1.29, 1.43]	8.32959e-32	1	4.73954e-29	1	1.64035e-29	22.3814	89.7856	[86.07, 93.59]	67.4042	[66.06, 68.77]
enoxaparin	Diseases of the Circulatory System	Selected	33083	165415	1555	4311	0	0	36	0	0.758375	0.0565753	1.49167	[1.39, 1.60]	2.01261e-31	1	1.14517e-28	1	3.7747e-29	14.751	46.6243	[43.99, 49.36]	31.8733	[30.96, 32.80]
insulin lispro	Endocrine, Nutritional and Metabolic Diseases	Selected	32746	163730	1292	4014	0	0	34	0	0.757645	0.0577577	1.47437	[1.37, 1.59]	1.35175e-25	1	7.69148e-23	1	2.0477e-23	13.4049	42.6616	[40.13, 45.30]	29.2567	[28.38, 30.15]
melatonin	Diseases of the Nervous System	Selected	34142	170710	971	2705	0	0	37	0	0.76151	0.0568078	1.5536	[1.43, 1.69]	1.51643e-24	1	8.62846e-22	1	2.21207e-22	9.92892	28.8138	[26.77, 30.96]	18.8849	[18.20, 19.59]
acetaminophen	General	Selected	25293	126465	4289	17815	0	0	25	0	0.751201	0.0632364	1.21902	[1.17, 1.27]	1.3947e-23	1	7.93583e-21	1	1.83105e-21	31.9574	196.31	[190.54, 202.14]	164.352	[162.14, 166.58]
glucagon	Endocrine, Nutritional and Metabolic Diseases	Selected	34021	170105	699	2043	0	0	36	0	0.7659	0.0588126	1.61202	[1.46, 1.78]	4.30611e-21	1	2.45018e-18	1	5.30002e-19	8.70278	22.8402	[21.01, 24.79]	14.1374	[13.54, 14.75]
sennosides	Diseases of the Digestive System	Selected	32557	162785	1844	6561	0	0	31	0	0.760753	0.0621018	1.32436	[1.25, 1.41]	4.94318e-20	1	2.81267e-17	1	5.89977e-18	14.1726	62.0139	[58.97, 65.16]	47.8413	[46.73, 48.97]
witch hazel	Diseases of the Skin and Subcutaneous Tissue	Selected	35171	175855	199	476	0	0	38	0	0.759938	0.0614806	2.28367	[1.91, 2.74]	2.96135e-19	1	1.68501e-16	1	3.23988e-17	3.97216	7.11463	[6.13, 8.23]	3.14248	[2.87, 3.44]
metformin	Endocrine, Nutritional and Metabolic Diseases	Selected	32272	161360	702	1924	0	0	37	0	0.758681	0.058207	1.54034	[1.40, 1.70]	1.27349e-17	1	7.24614e-15	1	1.22336e-15	7.57168	22.2691	[20.41, 24.24]	14.6974	[14.07, 15.35]
ferrous cation	Diseases of the Circulatory System	Selected	33375	166875	1000	2988	0	0	36	0	0.760915	0.0538209	1.43617	[1.32, 1.56]	1.81051e-17	1	1.03018e-14	1	1.65834e-15	9.3048	31.5195	[29.35, 33.80]	22.2147	[21.46, 22.99]
collagenase	Diseases of the Skin and Subcutaneous Tissue	Selected	35084	175420	245	434	0	0	37	0	0.764364	0.0565082	2.15598	[1.80, 2.59]	1.68408e-16	1	9.58244e-14	1	1.44194e-14	3.49608	6.62941	[5.69, 7.69]	3.13332	[2.86, 3.43]
budesonide	Diseases of the Respiratory System	Selected	34134	170670	572	1557	0	0	37	0	0.758934	0.0582816	1.57339	[1.41, 1.75]	3.07353e-16	1	1.74884e-13	1	2.57562e-14	6.0012	17.0466	[15.48, 18.73]	11.0454	[10.51, 11.60]
vitamin D3	General	Selected	32395	161975	1240	4172	0	0	35	0	0.758356	0.0626788	1.35062	[1.25, 1.45]	1.8503e-15	1	1.05282e-12	1	1.48727e-13	10.6088	41.9247	[39.37, 44.59]	31.316	[30.40, 32.26]
formoterol	Diseases of the Respiratory System	Selected	34336	171680	460	1167	0	0	37	0	0.756149	0.0557884	1.62053	[1.44, 1.83]	6.39793e-15	1	3.64042e-12	1	4.94097e-13	4.94649	13.3461	[11.97, 14.84]	8.39965	[7.94, 8.88]
vilanterol trifenatate	Diseases of the Respiratory System	Selected	34949	174745	164	354	0	0	38	0	0.757707	0.056984	2.24619	[1.82, 2.77]	2.56263e-14	1	1.45814e-11	1	1.86911e-12	2.79916	5.15681	[4.33, 6.11]	2.35765	[2.12, 2.62]
ipratropium	Diseases of the Respiratory System	Selected	33760	168800	761	2210	0	0	36	0	0.756264	0.0584213	1.4415	[1.31, 1.59]	5.42824e-14	1	3.08867e-11	1	3.75082e-12	6.79514	22.7633	[20.93, 24.71]	15.9682	[15.33, 16.63]
prednisone	Diseases of the Respiratory System	Selected	32396	161980	1065	3602	0	0	34	0	0.754873	0.0585131	1.35063	[1.25, 1.46]	8.31127e-14	1	4.72911e-11	1	5.54827e-12	9.43662	36.5206	[34.14, 39.02]	27.084	[26.23, 27.95]
aluminum hydroxide	Diseases of the Digestive System	Selected	33808	169040	883	2721	0	0	36	0	0.763645	0.0598982	1.38847	[1.27, 1.52]	4.99383e-13	1	2.84149e-10	1	3.22438e-11	7.61116	27.6424	[25.61, 29.79]	20.0312	[19.31, 20.77]
magnesium hydroxide	Diseases of the Digestive System	Selected	34876	174380	231	418	0	0	37	0	0.762086	0.0595264	1.96047	[1.62, 2.37]	2.83924e-12	1	1.61553e-09	1	1.69434e-10	2.92542	6.02111	[5.11, 7.05]	3.0957	[2.82, 3.39]
rivaroxaban	Diseases of the Circulatory System	Selected	34785	173925	336	939	0	0	38	0	0.758826	0.0591195	1.65123	[1.43, 1.90]	5.14576e-12	1	2.92794e-09	1	2.8953e-10	3.87318	10.1431	[8.97, 11.44]	6.26995	[5.88, 6.68]
quetiapine	Diseases of the Nervous System	Selected	34746	173730	419	962	0	0	37	0	0.761319	0.0594528	1.59108	[1.39, 1.82]	5.23021e-12	1	2.97599e-09	1	2.90137e-10	3.70995	10.462	[9.27, 11.78]	6.75209	[6.35, 7.18]
ketorolac	General	Selected	32819	164095	1436	5359	0	0	37	0	0.758768	0.0611927	1.26739	[1.18, 1.36]	5.63807e-12	1	3.20806e-09	1	3.08419e-10	10.3452	49.4518	[46.70, 52.31]	39.1066	[38.09, 40.14]
furosemide	Diseases of the Circulatory System	Selected	32621	163105	1166	4105	0	0	33	0	0.757732	0.0610265	1.29922	[1.20, 1.40]	9.76465e-12	1	5.55609e-09	1	5.19718e-10	8.62596	38.2503	[35.85, 40.76]	29.6244	[28.75, 30.52]
acetylcysteine	Diseases of the Respiratory System	Selected	35150	175750	181	323	0	0	38	0	0.761037	0.0580728	2.0474	[1.66, 2.52]	1.34404e-11	1	7.6476e-09	1	7.0582e-10	2.26383	4.56608	[3.80, 5.45]	2.30224	[2.07, 2.56]
cefpodoxime	General	Selected	34591	172955	373	924	0	0	37	0	0.761243	0.0606352	1.62641	[1.41, 1.87]	1.7704e-11	1	1.00736e-08	1	9.05573e-10	4.17384	10.7652	[9.53, 12.13]	6.59136	[6.19, 7.02]
bisacodyl	Diseases of the Digestive System	Selected	33832	169160	833	2701	0	0	37	0	0.75616	0.0604331	1.35603	[1.24, 1.48]	3.25978e-11	1	1.85481e-08	1	1.63382e-09	6.8014	26.4775	[24.49, 28.58]	19.6761	[18.96, 20.41]
deacetylbisacodyl	Diseases of the Digestive System	Selected	34427	172135	647	2041	0	0	37	0	0.759726	0.0580916	1.42068	[1.28, 1.58]	4.21467e-11	1	2.39815e-08	1	2.07499e-09	5.81812	20.0814	[18.38, 21.90]	14.2633	[13.66, 14.88]
lorazepam	Diseases of the Nervous System	Selected	34079	170395	842	2908	0	0	37	0	0.75986	0.0573174	1.33999	[1.23, 1.46]	1.20626e-10	1	6.86359e-08	1	5.72405e-09	6.43997	26.7736	[24.80, 28.86]	20.3337	[19.61, 21.07]
nystatin	General	Selected	34349	171745	602	1692	0	0	37	0	0.761677	0.0573373	1.43611	[1.29, 1.60]	1.23149e-10	1	7.00715e-08	1	5.7742e-09	5.00731	17.187	[15.62, 18.87]	12.1797	[11.63, 12.75]
cefepime	General	Selected	34964	174820	322	792	0	0	37	0	0.760671	0.0578201	1.64411	[1.41, 1.91]	1.32979e-10	1	7.56652e-08	1	6.1618e-09	3.5943	9.30888	[8.17, 10.56]	5.71458	[5.34, 6.11]
cetirizine	Diseases of the Respiratory System	Selected	34573	172865	332	886	0	0	38	0	0.758314	0.0606667	1.57244	[1.36, 1.81]	5.20761e-10	1	2.96313e-07	1	2.35755e-08	3.5935	10.0187	[8.82, 11.34]	6.42523	[6.02, 6.85]
montelukast	Diseases of the Respiratory System	Selected	33978	169890	410	1217	0	0	37	0	0.759955	0.0576341	1.48189	[1.30, 1.68]	1.94404e-09	1	1.10616e-06	1	8.32259e-08	4.1054	12.8376	[11.47, 14.32]	8.73224	[8.26, 9.22]
lidocaine	Diseases of the Skin and Subcutaneous Tissue	Selected	27910	139550	3952	17754	0	0	30	0	0.747231	0.0604602	1.12973	[1.09, 1.18]	2.13861e-09	1	1.21687e-06	1	8.96322e-08	17.5373	166.063	[160.92, 171.28]	148.526	[146.50, 150.56]
tamsulosin	Diseases of the Genitourinary System	Selected	33683	168415	738	2541	0	0	37	0	0.76369	0.0608519	1.33473	[1.21, 1.47]	3.27043e-09	1	1.86087e-06	1	1.32793e-07	5.74681	23.6139	[21.75, 25.59]	17.8671	[17.19, 18.56]
pantoprazole	Diseases of the Digestive System	Selected	31393	156965	1979	7877	0	0	30	0	0.757726	0.0603627	1.18805	[1.12, 1.26]	3.94543e-09	1	2.24495e-06	1	1.55845e-07	10.5939	69.8992	[66.61, 73.29]	59.3053	[58.05, 60.58]
metoprolol	Diseases of the Circulatory System	Selected	31633	158165	1379	5037	0	0	35	0	0.753626	0.0623152	1.23281	[1.15, 1.32]	3.94821e-09	1	2.24653e-06	1	1.55845e-07	8.27751	46.1963	[43.52, 48.98]	37.9188	[36.91, 38.95]
levalbuterol	Diseases of the Respiratory System	Selected	35088	175440	123	190	0	0	37	0	0.762271	0.0611837	2.14	[1.66, 2.76]	4.04441e-09	1	2.30127e-06	1	1.57716e-07	1.41508	2.81895	[2.23, 3.53]	1.40388	[1.22, 1.61]
bacitracin	Diseases of the Skin and Subcutaneous Tissue	Selected	34749	173745	363	1051	0	0	37	0	0.760226	0.0586614	1.5042	[1.31, 1.73]	7.88459e-09	1	4.48633e-06	1	3.01498e-07	3.64296	11.2021	[9.95, 12.58]	7.55918	[7.13, 8.01]
esomeprazole	Diseases of the Digestive System	Selected	34839	174195	200	593	0	0	38	0	0.760026	0.0601798	1.6821	[1.40, 2.02]	1.93934e-08	1	1.10348e-05	1	6.88135e-07	2.68261	6.74221	[5.78, 7.83]	4.0596	[3.74, 4.40]
aspirin	Diseases of the Circulatory System	Selected	30212	151060	1824	7275	0	0	32	0	0.756929	0.0528452	1.18355	[1.11, 1.26]	3.71316e-08	1	2.11279e-05	1	1.28287e-06	9.80189	66.7748	[63.49, 70.17]	56.9729	[55.71, 58.25]
famotidine	Diseases of the Digestive System	Selected	30879	154395	2126	7926	0	0	34	0	0.755052	0.0592284	1.16606	[1.10, 1.23]	7.38177e-08	1	4.20023e-05	1	2.47113e-06	9.39011	71.0376	[67.69, 74.49]	61.6475	[60.35, 62.96]
mirtazapine	Diseases of the Nervous System	Selected	34748	173740	368	1127	0	0	38	0	0.761586	0.0589455	1.44716	[1.26, 1.66]	1.46007e-07	1	8.30778e-05	1	4.83246e-06	3.38363	11.1849	[9.94, 12.55]	7.80124	[7.36, 8.26]
diltiazem	Diseases of the Circulatory System	Selected	34902	174510	184	556	0	0	37	0	0.759034	0.0603013	1.62406	[1.33, 1.98]	1.64131e-06	1	0.000933903	1	4.89731e-05	2.26688	6.04178	[5.14, 7.06]	3.77491	[3.47, 4.10]
loratadine	Diseases of the Skin and Subcutaneous Tissue	Selected	34237	171185	366	1222	0	0	37	0	0.759973	0.0614991	1.38182	[1.21, 1.58]	1.88221e-06	1	0.00107098	1	5.49132e-05	3.19553	11.9778	[10.66, 13.41]	8.7823	[8.31, 9.28]
hydrocortisone	Diseases of the Skin and Subcutaneous Tissue	Selected	33572	167860	935	3415	0	0	37	0	0.761506	0.0603302	1.2	[1.10, 1.31]	2.48047e-05	1	0.0141139	1	0.000655677	4.86419	29.7229	[27.60, 31.96]	24.8587	[24.05, 25.68]
amlodipine	Diseases of the Circulatory System	Selected	31301	156505	1158	4428	0	0	36	0	0.757452	0.0583974	1.16948	[1.08, 1.26]	4.28752e-05	1	0.024396	1	0.00107559	5.21004	39.294	[36.80, 41.90]	34.084	[33.11, 35.07]
lactulose	Diseases of the Digestive System	Selected	34647	173235	356	1173	0	0	37	0	0.761081	0.0574455	1.3265	[1.15, 1.53]	7.93375e-05	1	0.0451431	1	0.00189381	2.69642	10.9955	[9.74, 12.37]	8.29906	[7.84, 8.77]
oxytocin		Not selected - pregnancy drug	35188	175940	129	333	0	0	39	0	0.760484	0.0597086	2.19011	[1.75, 2.74]	6.70442e-12	1	3.81482e-09	1	3.61727e-10	2.57887	4.82292	[4.02, 5.75]	2.24405	[2.01, 2.50]
terbutaline		Not selected - pregnancy drug	35233	176165	121	294	0	0	38	0	0.762816	0.060131	2.04472	[1.63, 2.57]	1.04878e-09	1	5.96754e-07	1	4.65291e-08	2.05586	4.02473	[3.30, 4.88]	1.96887	[1.75, 2.21]
vitamin B12		Not selected - pregnancy drug	34126	170630	590	2184	0	0	37	0	0.762201	0.0592816	1.25818	[1.13, 1.40]	2.85681e-05	1	0.0162552	1	0.000750122	3.86278	19.3884	[17.70, 21.20]	15.5256	[14.89, 16.18]
carboxymethylcellulose		Not selected - inpatient drug	34965	174825	350	788	0	0	38	0	0.760019	0.0582916	1.94027	[1.68, 2.25]	7.69251e-19	1	4.37704e-16	1	7.97309e-17	4.87275	10.2239	[9.04, 11.53]	5.35114	[4.99, 5.73]
zinc sulfate		Not selected - inpatient drug	35129	175645	173	258	0	0	37	0	0.76339	0.05815	2.5962	[2.07, 3.25]	1.12248e-16	1	6.38693e-14	1	1.00478e-14	2.83581	4.70756	[3.93, 5.61]	1.87175	[1.66, 2.10]
glucose		Not selected - inpatient drug	32162	160810	1777	6251	0	0	32	0	0.758367	0.0590712	1.27239	[1.20, 1.35]	1.34362e-14	1	7.64521e-12	1	9.9849e-13	11.9409	58.5244	[55.54, 61.61]	46.5836	[45.48, 47.71]
sodium zirconium cyclosilicate		Not selected - inpatient drug	34945	174725	358	922	0	0	37	0	0.760207	0.0581669	1.73522	[1.50, 2.00]	4.48253e-14	1	2.55056e-11	1	3.20998e-12	4.59539	11.005	[9.76, 12.37]	6.4096	[6.01, 6.83]
benzocaine		Not selected - inpatient drug	34590	172950	524	1641	0	0	37	0	0.760675	0.0613621	1.49448	[1.34, 1.67]	1.68472e-12	1	9.58608e-10	1	1.03679e-10	5.64699	17.1659	[15.59, 18.86]	11.5189	[10.98, 12.08]
midodrine		Not selected - inpatient drug	35134	175670	261	521	0	0	37	0	0.76411	0.0585879	1.88091	[1.58, 2.24]	2.30549e-12	1	1.31183e-09	1	1.39699e-10	3.23815	7.05131	[6.08, 8.14]	3.81316	[3.51, 4.14]
sevelamer		Not selected - inpatient drug	34742	173710	351	672	0	0	38	0	0.761552	0.0626612	1.70388	[1.47, 1.98]	4.37198e-12	1	2.48766e-09	1	2.53228e-10	3.58897	8.65012	[7.55, 9.87]	5.06115	[4.71, 5.43]
naloxone		Not selected - inpatient drug	34601	173005	470	1464	0	0	37	0	0.759089	0.0596096	1.51285	[1.35, 1.70]	4.62442e-12	1	2.63129e-09	1	2.63967e-10	5.19136	15.0565	[13.59, 16.65]	9.8652	[9.37, 10.38]
chlorhexidine		Not selected - inpatient drug	34644	173220	488	1331	0	0	38	0	0.761293	0.0592126	1.50697	[1.34, 1.70]	1.63067e-11	1	9.27851e-09	1	8.45073e-10	4.42408	13.7517	[12.36, 15.26]	9.32762	[8.85, 9.83]
alprazolam		Not selected - inpatient drug	34496	172480	360	1153	0	0	38	0	0.75809	0.058594	1.51038	[1.32, 1.73]	3.17279e-09	1	1.80532e-06	1	1.31541e-07	3.88691	11.7151	[10.42, 13.13]	7.82817	[7.38, 8.29]
miconazole		Not selected - inpatient drug	35101	175505	176	379	0	0	38	0	0.758688	0.0586404	1.872	[1.52, 2.31]	4.67883e-09	1	2.66225e-06	1	1.80667e-07	2.25834	4.9694	[4.16, 5.90]	2.71106	[2.46, 2.99]
sodium citrate		Not selected - inpatient drug	35175	175875	111	296	0	0	39	0	0.760213	0.0603658	1.9958	[1.57, 2.54]	1.96053e-08	1	1.11554e-05	1	6.89442e-07	1.96986	3.99505	[3.27, 4.84]	2.02519	[1.81, 2.27]
fentanyl		Not selected - inpatient drug	32152	160760	1948	8739	0	0	34	0	0.752445	0.0618934	1.16985	[1.11, 1.24]	4.32666e-08	1	2.46187e-05	1	1.48182e-06	10.4137	72.026	[68.73, 75.42]	61.6122	[60.35, 62.89]
chloride ion		Not selected - inpatient drug	30525	152625	3228	14491	0	0	32	0	0.753251	0.0639323	1.12565	[1.08, 1.18]	1.88965e-07	1	0.000107521	1	6.1509e-06	12.2514	123.43	[119.11, 127.83]	111.178	[109.47, 112.90]
propofol		Not selected - inpatient drug	31283	156415	2442	10484	0	0	34	0	0.749453	0.059284	1.14426	[1.09, 1.20]	2.83336e-07	1	0.000161218	1	8.85672e-06	10.8631	90.2618	[86.54, 94.07]	79.3988	[77.95, 80.86]
vancomycin		Not selected - inpatient drug	34396	171980	639	2218	0	0	37	0	0.760107	0.0587311	1.29691	[1.17, 1.44]	7.98637e-07	1	0.000454424	1	2.43838e-05	4.51584	19.9558	[18.26, 21.77]	15.44	[14.82, 16.08]
hypochlorous acid		Not selected - inpatient drug	35182	175910	101	189	0	0	38	0	0.762976	0.0589368	1.93615	[1.46, 2.57]	4.51751e-06	1	0.00257046	1	0.000129873	1.21492	2.57034	[2.01, 3.26]	1.35542	[1.18, 1.55]
tetracaine		Not selected - inpatient drug	34998	174990	167	1195	0	0	38	0	0.76032	0.0592346	0.643531	[0.53, 0.78]	7.8636e-06	1	0.00447439	1	0.000221226	-2.74124	5.12531	[4.30, 6.08]	7.86654	[7.43, 8.32]
bupivacaine		Not selected - inpatient drug	33450	167250	1416	6438	0	0	38	0	0.759044	0.0619991	1.15036	[1.08, 1.23]	3.97332e-05	1	0.0226082	1	0.00101619	6.26806	51.4787	[48.71, 54.34]	45.2107	[44.13, 46.30]
cephalexin anhydrous		Not selected - inpatient drug	34206	171030	612	2509	0	0	37	0	0.756998	0.0579076	1.23485	[1.11, 1.37]	5.74848e-05	1	0.0327088	1	0.00139759	4.30855	21.8812	[20.08, 23.80]	17.5726	[16.90, 18.26]
sugammadex		Not selected - inpatient drug	34616	173080	481	1891	0	0	38	0	0.760674	0.0582519	1.21794	[1.09, 1.37]	0.000772392	0	0.439491	1	0.0156007	2.85141	15.5386	[14.04, 17.15]	12.6872	[12.12, 13.27]
dexamethasone phosphate		Not selected - inpatient drug	33018	165090	1517	7044	0	0	37	0	0.754988	0.0586436	1.10841	[1.04, 1.18]	0.00187127	0	1	1	0.035264	5.42405	55.6721	[52.78, 58.66]	50.2481	[49.11, 51.40]
cefazolin		Not selected - inpatient drug	33037	165185	1598	7790	0	0	35	0	0.758011	0.061631	1.0778	[1.01, 1.15]	0.0182254	0	1	0	0.259143	3.61552	58.6686	[55.71, 61.73]	55.0531	[53.86, 56.26]
labetalol		Not selected - hypertention	34235	171175	514	1834	0	0	37	0	0.756832	0.0553544	1.28873	[1.15, 1.44]	1.30361e-05	1	0.00741751	1	0.00035167	3.67456	16.5384	[14.99, 18.20]	12.8639	[12.30, 13.45]
clonidine		Not selected - hypertention	34872	174360	201	488	0	0	37	0	0.760891	0.058646	1.48169	[1.23, 1.79]	4.58005e-05	1	0.0260605	1	0.00113453	1.53634	5.05704	[4.24, 5.99]	3.5207	[3.23, 3.83]
olopatadine		Not selected - eye drug	35007	175035	136	354	0	0	39	0	0.763468	0.0598743	1.55442	[1.25, 1.93]	6.6593e-05	1	0.0378914	1	0.00159929	1.31299	3.83716	[3.12, 4.68]	2.52417	[2.28, 2.80]
tropicamide		Not selected - eye drug	34946	174730	170	1151	0	0	38	0	0.761818	0.0583421	0.68624	[0.57, 0.83]	0.00013302	0	0.0756882	1	0.00301099	-2.1722	5.49809	[4.62, 6.50]	7.67029	[7.24, 8.12]
heparin		Not selected - Duplicate	32466	162330	1533	6436	0	0	34	0	0.762148	0.0579784	1.26966	[1.19, 1.35]	1.91081e-13	1	1.08725e-10	1	1.25432e-11	11.9042	56.9934	[54.05, 60.04]	45.0892	[44.01, 46.19]
heparin		Not selected - Duplicate	31829	159145	1952	8068	0	0	30	0	0.7606	0.0593734	1.23253	[1.16, 1.31]	7.8187e-13	1	4.44884e-10	1	4.88806e-11	13.2516	71.584	[68.28, 74.99]	58.3324	[57.10, 59.58]
insulin, regular, human		Not selected - Duplicate	34268	171340	585	1500	0	0	36	0	0.762427	0.0569592	1.45384	[1.30, 1.63]	4.91054e-11	1	2.7941e-08	1	2.38774e-09	4.93049	16.1067	[14.58, 17.75]	11.1762	[10.65, 11.73]
fluticasone furoate	Diseases of the Respiratory System	Not selected - Duplicate	35052	175260	127	274	0	0	38	0	0.76144	0.0592526	2.18862	[1.73, 2.77]	5.53266e-11	1	3.14808e-08	1	2.65743e-09	2.11777	3.93695	[3.21, 4.79]	1.81918	[1.61, 2.05]
aspirin	Diseases of the Circulatory System	Not selected - Duplicate	30271	151355	1792	7300	0	0	33	0	0.75422	0.0550961	1.16424	[1.10, 1.24]	9.27803e-07	1	0.00052792	1	2.81096e-05	8.50859	65.5307	[62.29, 68.88]	57.0222	[55.76, 58.30]
factor Xa inhibitors	Diseases of the Circulatory System	Not selected - Course Drug Class	33424	167120	1564	3834	0	0	36	0	0.75886	0.0589107	1.78525	[1.67, 1.91]	8.19671e-62	1	4.66393e-59	1	4.61194e-59	19.8693	46.8684	[44.27, 49.57]	26.9991	[26.17, 27.85]
Inhaled Steroids	Diseases of the Respiratory System	Not selected - Course Drug Class	34844	174220	225	567	0	0	37	0	0.760151	0.0596682	2.07037	[1.74, 2.47]	6.7859e-16	1	3.86118e-13	1	5.56812e-14	3.80697	7.64141	[6.63, 8.77]	3.83444	[3.53, 4.16]
Corticosteroids		Not selected - Course Drug Class	30674	153370	1613	6640	0	0	34	0	0.752979	0.0624932	1.15185	[1.08, 1.23]	8.69292e-06	1	0.00494627	1	0.000239426	7.90344	59.4719	[56.36, 62.69]	51.5684	[50.37, 52.78]
menthol	General	Not selected	34642	173210	512	1527	0	0	37	0	0.762464	0.0602178	1.65633	[1.48, 1.86]	5.2317e-18	1	2.97684e-15	1	5.1514e-16	6.86306	17.4106	[15.82, 19.12]	10.5476	[10.03, 11.08]
mineral oil	Diseases of the Digestive System	Not selected	34947	174735	310	810	0	0	38	0	0.760958	0.0591196	1.62	[1.38, 1.90]	1.87345e-09	1	1.06599e-06	1	8.10853e-08	3.41948	9.13978	[8.01, 10.39]	5.72029	[5.35, 6.12]
hydroxide ion		Not selected	34844	174220	410	1409	0	0	37	0	0.761212	0.0607046	1.44982	[1.28, 1.64]	3.2663e-09	1	1.85852e-06	1	1.32793e-07	4.20013	13.679	[12.29, 15.19]	9.47888	[8.99, 9.98]
petrolatum		Not selected	34921	174605	360	967	0	0	37	0	0.764102	0.0577895	1.53362	[1.33, 1.77]	3.95687e-09	1	2.25146e-06	1	1.55845e-07	3.35752	10.0701	[8.89, 11.37]	6.71261	[6.31, 7.14]
magnesium cation		Not selected	32445	162225	1830	6697	0	0	30	0	0.758119	0.0573716	1.19422	[1.12, 1.27]	8.71953e-09	1	4.96141e-06	1	3.27074e-07	9.30429	59.0699	[56.08, 62.16]	49.7656	[48.63, 50.92]
diphtheria toxoid vaccine, inactivated		Not selected	34398	171990	376	1296	0	0	38	0	0.769156	0.0504596	1.46143	[1.28, 1.66]	9.95815e-09	1	5.66618e-06	1	3.63159e-07	4.0717	13.1448	[11.76, 14.65]	9.07312	[8.59, 9.58]
tetanus toxoid vaccine, inactivated		Not selected	34398	171990	376	1296	0	0	38	0	0.769156	0.0504596	1.46143	[1.28, 1.66]	9.95815e-09	1	5.66618e-06	1	3.63159e-07	4.0717	13.1448	[11.76, 14.65]	9.07312	[8.59, 9.58]
calcium		Not selected	35006	175030	206	515	0	0	38	0	0.761867	0.0597295	1.7322	[1.43, 2.09]	1.07248e-08	1	6.1024e-06	1	3.87529e-07	2.65372	6.30278	[5.38, 7.35]	3.64906	[3.35, 3.97]
human serum albumin		Not selected	34913	174565	285	884	0	0	38	0	0.760544	0.059573	1.55593	[1.33, 1.81]	1.54109e-08	1	8.7688e-06	1	5.51794e-07	3.27777	9.15109	[8.03, 10.40]	5.87332	[5.50, 6.27]
lanolin		Not selected	35239	176195	117	359	0	0	39	0	0.760709	0.0604732	1.84512	[1.48, 2.31]	7.40348e-08	1	4.21258e-05	1	2.47113e-06	2.03795	4.37499	[3.61, 5.27]	2.33705	[2.10, 2.59]
Bordetella pertussis toxoid vaccine, inactivated		Not selected	34412	172060	370	1306	0	0	37	0	0.768749	0.0508006	1.41215	[1.24, 1.61]	2.0393e-07	1	0.000116036	1	6.42558e-06	3.62088	12.7579	[11.40, 14.24]	9.13707	[8.65, 9.64]
Bordetella pertussis filamentous hemagglutinin vaccine, inactivated		Not selected	34412	172060	370	1306	0	0	37	0	0.768749	0.0508006	1.41215	[1.24, 1.61]	2.0393e-07	1	0.000116036	1	6.42558e-06	3.62088	12.7579	[11.40, 14.24]	9.13707	[8.65, 9.64]
Bordetella pertussis pertactin vaccine, inactivated		Not selected	34412	172060	370	1306	0	0	37	0	0.768749	0.0508006	1.41215	[1.24, 1.61]	2.0393e-07	1	0.000116036	1	6.42558e-06	3.62088	12.7579	[11.40, 14.24]	9.13707	[8.65, 9.64]
pyridoxine		Not selected	35064	175320	121	265	0	0	39	0	0.76027	0.058599	1.93055	[1.50, 2.48]	3.04101e-07	1	0.000173034	1	9.43099e-06	1.59387	3.45394	[2.79, 4.24]	1.86007	[1.65, 2.09]
insulin isophane, human		Not selected	35099	175495	141	284	0	0	37	0	0.760519	0.0583573	1.80833	[1.44, 2.27]	4.17973e-07	1	0.000237826	1	1.28612e-05	1.64562	3.75852	[3.06, 4.58]	2.1129	[1.89, 2.36]
riboflavin		Not selected	35162	175810	107	237	0	0	38	0	0.760716	0.0587122	1.96583	[1.50, 2.58]	1.08915e-06	1	0.000619727	1	3.2746e-05	1.4648	3.09929	[2.47, 3.85]	1.63449	[1.44, 1.85]
zinc oxide		Not selected	35128	175640	155	358	0	0	37	0	0.759618	0.0595403	1.71437	[1.37, 2.14]	1.94039e-06	1	0.00110408	1	5.61944e-05	1.85754	4.4099	[3.64, 5.30]	2.55236	[2.31, 2.82]
isopropyl alcohol		Not selected	33936	169680	441	1209	0	0	37	0	0.76386	0.0529442	1.34256	[1.18, 1.52]	4.69563e-06	1	0.00267182	1	0.000134016	2.91757	12.1014	[10.78, 13.55]	9.18388	[8.70, 9.69]
ergocalciferol		Not selected	33441	167205	679	2267	0	0	37	0	0.760625	0.0615092	1.2577	[1.14, 1.39]	8.44805e-06	1	0.00480694	1	0.000234839	4.14	21.021	[19.24, 22.92]	16.881	[16.21, 17.57]
thiamine		Not selected	34721	173605	410	1350	0	0	37	0	0.757841	0.05734	1.33074	[1.17, 1.52]	2.05712e-05	1	0.011705	1	0.000551169	2.83414	12.3736	[11.06, 13.80]	9.53944	[9.05, 10.05]
insulin aspart, human		Not selected	34690	173450	168	388	0	0	37	0	0.758074	0.0587396	1.58559	[1.28, 1.96]	2.20022e-05	1	0.0125192	1	0.000585526	1.64018	4.62599	[3.84, 5.53]	2.9858	[2.72, 3.28]
acetazolamide		Not selected	35164	175820	121	274	0	0	38	0	0.759778	0.057893	1.67244	[1.31, 2.14]	4.14166e-05	1	0.023566	1	0.00105241	1.17428	3.08176	[2.46, 3.82]	1.90747	[1.70, 2.14]
trimethobenzamide	Diseases of the Digestive System	Not selected	34705	173525	282	941	0	0	37	0	0.759357	0.059524	1.36435	[1.17, 1.60]	9.71267e-05	0	0.0552651	1	0.00227705	2.42883	8.94064	[7.82, 10.18]	6.51181	[6.11, 6.93]
prednisolone		Not selected	34799	173995	203	1261	0	0	37	0	0.760409	0.059671	0.709479	[0.60, 0.84]	0.000104925	0	0.0597023	1	0.00243093	-2.33882	6.07194	[5.16, 7.11]	8.41075	[7.96, 8.89]
trimethoprim		Not selected	33587	167935	829	3253	0	0	36	0	0.759517	0.056734	1.18054	[1.08, 1.29]	0.000274594	0	0.156244	1	0.00600844	4.30896	27.5646	[25.53, 29.71]	23.2556	[22.48, 24.05]
lactic acid		Not selected	30786	153930	2844	13263	0	0	32	0	0.75451	0.0631229	1.08993	[1.04, 1.14]	0.000346233	0	0.197007	1	0.00749272	8.31454	109.7	[105.60, 113.89]	101.386	[99.75, 103.03]
oxycodone		Not selected	31084	155420	2469	11938	0	0	34	0	0.751188	0.0642181	1.0849	[1.03, 1.14]	0.00153402	0	0.872856	1	0.0294726	7.13131	95.9478	[92.12, 99.86]	88.8165	[87.29, 90.36]
ondansetron		Not selected	29791	148955	2893	13636	0	0	31	0	0.751062	0.0634428	1.07667	[1.03, 1.13]	0.0018935	0	1	1	0.0354562	7.63417	114.168	[109.93, 118.49]	106.534	[104.84, 108.24]
Remdesivir		Not selected	35264	176320	30	0	0	0	39	0	0.763007	0.0593395	1.4819e+09	[950585168.00, 2310176040.00]	0	1	0	1	0	0.87534	0.87534	[0.57, 1.31]	0	[nan, nan]
PX: Convalescent Plasma		Not selected	35274	176370	6	0	0	0	39	0	0.762971	0.0592865	2.15671e+08	[91336849.10, 509255775.00]	0	1	0	1	0	0.158901	0.158901	[0.06, 0.41]	0	[nan, nan]
Casirivimab and Imdevimab Monoclonal Antibody Treatment		Not selected	35274	176370	0	2	0	0	39	0	0.762971	0.059236	2.94546e-07	[0.00, 0.00]	1.47534e-99	1	8.39471e-97	1	1.4527e-96	-0.0154448	0	[nan, nan]	0.0154448	[0.00, 0.05]
calcium gluconate		Not selected	35275	176375	0	1	0	0	39	0	0.761924	0.0589193	8.02572e-07	[0.00, 0.00]	9.35634e-45	1	5.32376e-42	1	2.99384e-42	-0.00538443	0	[nan, nan]	0.00538443	[0.00, 0.04]
Baricitinib		Not selected	35274	176370	0	1	0	0	38	0	0.760463	0.0610503	8.03049e-07	[0.00, 0.00]	9.88166e-45	1	5.62266e-42	1	2.99384e-42	-0.00513145	0	[nan, nan]	0.00513145	[0.00, 0.03]
budesonide / formoterol		Not selected	35137	175685	94	106	0	0	38	0	0.759667	0.0578556	3.71363	[2.72, 5.07]	1.18485e-16	1	6.74181e-14	1	1.03704e-14	1.87637	2.61198	[2.05, 3.30]	0.73562	[0.61, 0.89]
cyclopentolate		Not selected	35071	175355	94	872	0	0	37	0	0.761144	0.0602213	0.418527	[0.33, 0.54]	3.91856e-12	1	2.22966e-09	1	2.30353e-10	-3.29628	2.47792	[1.92, 3.17]	5.7742	[5.40, 6.17]
niacinamide		Not selected	35210	176050	84	145	0	0	38	0	0.75915	0.0593143	2.47494	[1.80, 3.41]	2.71865e-08	1	1.54691e-05	1	9.47582e-07	1.41903	2.48232	[1.93, 3.16]	1.06329	[0.91, 1.24]
influenza B virus B/Washington/02/2019 antigen		Not selected	34718	173590	170	2031	0	0	39	0	0.769045	0.0629411	0.685606	[0.57, 0.82]	4.96309e-05	1	0.02824	1	0.00122173	-3.72699	8.95959	[7.82, 10.23]	12.6866	[12.12, 13.27]
influenza A virus A/Hong Kong/2671/2019 (H3N2) antigen		Not selected	34700	173500	184	2161	0	0	39	0	0.769085	0.0613255	0.700616	[0.59, 0.83]	6.01808e-05	1	0.0342429	1	0.00145416	-3.76826	9.76572	[8.57, 11.09]	13.534	[12.95, 14.14]
influenza A virus A/Guangdong-Maonan/SWL1536/2019 (H1N1) antigen		Not selected	34721	173605	170	1998	0	0	39	0	0.771016	0.0633865	0.695826	[0.58, 0.83]	9.60044e-05	0	0.0546265	1	0.00226421	-3.52116	8.96229	[7.82, 10.23]	12.4834	[11.92, 13.06]
influenza B virus B/Phuket/3073/2013 antigen		Not selected	34287	171435	234	2345	0	0	37	0	0.764875	0.0588662	0.732015	[0.63, 0.86]	0.000104019	0	0.0591867	1	0.00242419	-3.86841	11.3727	[10.07, 12.80]	15.2411	[14.62, 15.89]
hydromorphone		Not selected	33511	167555	1302	5772	0	0	37	0	0.758534	0.0574083	1.14528	[1.07, 1.23]	0.000122801	0	0.0698738	1	0.00280623	5.89637	46.1323	[43.51, 48.85]	40.2359	[39.22, 41.26]
atorvastatin		Not selected	29911	149555	1492	6261	0	0	36	0	0.751911	0.0565543	1.13278	[1.06, 1.21]	0.000199778	0	0.113674	1	0.00447071	6.15103	55.9785	[52.95, 59.12]	49.8275	[48.64, 51.04]
loperamide		Not selected	34783	173915	305	1023	0	0	38	0	0.761451	0.0592033	1.32211	[1.14, 1.54]	0.00025996	0	0.147917	1	0.00575213	2.23887	9.33057	[8.19, 10.59]	7.0917	[6.67, 7.53]
meclizine		Not selected	34566	172830	296	980	0	0	37	0	0.757529	0.0587713	1.3224	[1.14, 1.54]	0.00026334	0	0.149841	1	0.00579437	2.14165	9.26718	[8.12, 10.53]	7.12553	[6.70, 7.57]
midazolam		Not selected	32715	163575	1486	6680	0	0	35	0	0.758005	0.0597438	1.12697	[1.06, 1.20]	0.000282711	0	0.160863	1	0.00615187	5.88984	52.5391	[49.72, 55.46]	46.6492	[45.55, 47.77]
SITagliptin		Not selected	34326	171630	247	636	0	0	37	0	0.758663	0.0602713	1.3586	[1.15, 1.61]	0.000361336	0	0.2056	1	0.00773456	1.59104	6.27587	[5.35, 7.33]	4.68483	[4.34, 5.05]
sulfamethoxazole		Not selected	33652	168260	807	3178	0	0	36	0	0.762642	0.0603123	1.17843	[1.08, 1.29]	0.000372796	0	0.212121	1	0.00793674	4.11622	26.7426	[24.74, 28.86]	22.6263	[21.86, 23.41]
zolpidem		Not selected	34578	172890	285	1069	0	0	37	0	0.760365	0.0605345	1.31427	[1.13, 1.53]	0.000378969	0	0.215633	1	0.00802478	2.25178	9.55638	[8.39, 10.84]	7.30461	[6.88, 7.75]
anastrozole		Not selected	35142	175710	43	451	0	0	38	0	0.758913	0.0579689	0.526973	[0.37, 0.75]	0.000404305	0	0.230049	1	0.00851549	-1.27766	1.59664	[1.15, 2.18]	2.87431	[2.61, 3.16]
digoxin	Diseases of the Circulatory System	Not selected	35072	175360	117	367	0	0	38	0	0.760194	0.0589422	1.56724	[1.22, 2.01]	0.00041407	0	0.235606	1	0.00867477	1.42863	3.87865	[3.17, 4.71]	2.45002	[2.21, 2.71]
paricalcitol		Not selected	35143	175715	52	76	0	0	37	0	0.763063	0.0584475	2.14688	[1.40, 3.28]	0.000416724	0	0.237116	1	0.00868418	0.66909	1.23932	[0.86, 1.75]	0.57023	[0.46, 0.70]
phytonadione		Not selected	35140	175700	157	423	0	0	38	0	0.759583	0.0586437	1.45887	[1.18, 1.80]	0.0004194	0	0.238639	1	0.00869395	1.39344	4.52223	[3.75, 5.42]	3.1288	[2.85, 3.42]
butalbital		Not selected	35044	175220	104	254	0	0	38	0	0.759496	0.0596212	1.58412	[1.23, 2.05]	0.000440639	0	0.250724	1	0.00908641	1.07939	2.85782	[2.25, 3.60]	1.77843	[1.57, 2.00]
ketoconazole		Not selected	34702	173510	261	862	0	0	38	0	0.758866	0.0597435	1.32407	[1.13, 1.55]	0.00058273	0	0.331574	1	0.0119539	2.00389	8.16486	[7.09, 9.37]	6.16097	[5.77, 6.58]
fluconazole		Not selected	34094	170470	578	2178	0	0	37	0	0.761042	0.0630467	1.20865	[1.08, 1.35]	0.000607165	0	0.345477	1	0.0123906	3.45151	18.8527	[17.18, 20.65]	15.4011	[14.77, 16.05]
estradiol		Not selected	35043	175215	96	735	0	0	37	0	0.762728	0.0577984	0.666347	[0.53, 0.84]	0.000717411	0	0.408207	1	0.0145649	-1.64258	3.27357	[2.62, 4.06]	4.91615	[4.57, 5.29]
haloperidol		Not selected	34750	173750	493	1695	0	0	37	0	0.760628	0.061779	1.22616	[1.09, 1.38]	0.000777899	0	0.442624	1	0.0156318	2.54763	14.3623	[12.94, 15.90]	11.8147	[11.27, 12.38]
insulin detemir		Not selected	34547	172735	201	550	0	0	37	0	0.762572	0.0602228	1.40311	[1.15, 1.71]	0.000787389	0	0.448024	1	0.0157422	1.58315	5.64537	[4.78, 6.64]	4.06223	[3.75, 4.40]
alteplase		Not selected	35228	176140	39	118	0	0	39	0	0.761975	0.0575689	1.96189	[1.32, 2.91]	0.000794779	0	0.452229	1	0.0158097	0.69459	1.47727	[1.06, 2.02]	0.78268	[0.65, 0.94]
nitrofurantoin		Not selected	34267	171335	444	1657	0	0	38	0	0.761066	0.0593704	1.22958	[1.09, 1.39]	0.000812367	0	0.462237	1	0.0160783	2.52931	14.2621	[12.82, 15.82]	11.7328	[11.18, 12.30]
metoclopramide		Not selected	33586	167930	971	3527	0	0	37	0	0.760423	0.0583024	1.15244	[1.06, 1.25]	0.000845784	0	0.481251	1	0.016656	4.14418	30.067	[27.94, 32.31]	25.9228	[25.10, 26.76]
salmeterol		Not selected	34821	174105	161	426	0	0	37	0	0.760879	0.0593917	1.40892	[1.15, 1.72]	0.000875636	0	0.498237	1	0.0171581	1.29737	4.40409	[3.63, 5.30]	3.10672	[2.83, 3.40]
hydroxyzine		Not selected	34722	173610	298	954	0	0	37	0	0.760846	0.0578909	1.29244	[1.11, 1.50]	0.000894051	0	0.508715	1	0.0174322	2.07911	8.93293	[7.80, 10.19]	6.85382	[6.44, 7.29]
clavulanic acid		Not selected	33780	168900	666	2504	0	0	37	0	0.761355	0.0570627	1.17964	[1.07, 1.30]	0.00111354	0	0.633604	1	0.0216049	3.25535	21.3476	[19.56, 23.25]	18.0922	[17.41, 18.80]
dexmedetomidine		Not selected	34712	173560	440	1564	0	0	37	0	0.760912	0.0599731	1.22533	[1.08, 1.39]	0.00128437	0	0.730806	1	0.0247972	2.32503	13.1537	[11.79, 14.63]	10.8286	[10.31, 11.37]
etonogestrel		Not selected	35191	175955	94	315	0	0	39	0	0.759924	0.0587909	1.53982	[1.18, 2.02]	0.00175194	0	0.996856	1	0.0334962	1.14341	3.28876	[2.64, 4.06]	2.14536	[1.92, 2.39]
hydrocodone		Not selected	34933	174665	173	691	0	0	38	0	0.760465	0.0594872	1.35699	[1.12, 1.64]	0.00182148	0	1	1	0.0346338	1.60892	6.22878	[5.30, 7.28]	4.61985	[4.28, 4.98]
linezolid		Not selected	35166	175830	129	256	0	0	37	0	0.759517	0.0596798	1.4933	[1.16, 1.92]	0.00182903	0	1	1	0.0346338	0.9105	2.89598	[2.30, 3.62]	1.98549	[1.77, 2.22]
misoprostol		Not selected	35129	175645	114	381	0	0	39	0	0.761188	0.0587249	1.44657	[1.15, 1.83]	0.00190317	0	1	1	0.0354562	1.17954	3.80237	[3.09, 4.65]	2.62283	[2.37, 2.90]
finasteride		Not selected	34725	173625	202	776	0	0	37	0	0.759756	0.0569869	1.33248	[1.11, 1.60]	0.00190847	0	1	1	0.0354562	1.57339	6.89718	[5.93, 7.98]	5.32379	[4.96, 5.71]
clotrimazole		Not selected	34322	171610	413	1430	0	0	38	0	0.760866	0.0580614	1.22199	[1.08, 1.39]	0.00205386	0	1	1	0.0379782	2.25172	12.6071	[11.25, 14.08]	10.3553	[9.84, 10.89]
Anti-platelet Therapy		Not selected	33776	168880	495	2760	0	0	36	0	0.760635	0.0630655	0.836044	[0.75, 0.94]	0.00209875	0	1	1	0.038576	-3.11957	15.718	[14.22, 17.34]	18.8376	[18.15, 19.54]
levoFLOXacin anhydrous		Not selected	34206	171030	567	2131	0	0	37	0	0.76078	0.0593796	1.1819	[1.06, 1.31]	0.00210578	0	1	1	0.038576	2.80068	17.6865	[16.08, 19.41]	14.8858	[14.27, 15.52]
nicotine		Not selected	34971	174855	97	756	0	0	37	0	0.760371	0.0584331	0.680048	[0.53, 0.87]	0.00222632	0	1	1	0.0405953	-1.60225	3.51164	[2.83, 4.32]	5.11389	[4.76, 5.49]
umeclidinium bromide		Not selected	35117	175585	71	223	0	0	38	0	0.761182	0.0595941	1.61848	[1.19, 2.21]	0.0023688	0	1	1	0.042797	0.89456	2.35393	[1.81, 3.03]	1.45937	[1.28, 1.67]
terconazole		Not selected	34925	174625	126	387	0	0	39	0	0.760597	0.0542885	1.43425	[1.13, 1.81]	0.00253971	0	1	1	0.0456754	1.2114	3.96747	[3.24, 4.83]	2.75607	[2.50, 3.04]
erythromycin		Not selected	35027	175135	196	752	0	0	38	0	0.757272	0.0582749	1.32306	[1.10, 1.59]	0.00266728	0	1	1	0.0475218	1.63469	6.68853	[5.73, 7.77]	5.05384	[4.70, 5.43]
docusate		Not selected	32390	161950	1489	6560	0	0	35	0	0.761198	0.0561963	1.1071	[1.04, 1.18]	0.00267857	0	1	1	0.0475218	4.82633	53.1751	[50.33, 56.12]	48.3488	[47.22, 49.49]
potassium chloride		Not selected	33380	166900	1194	4793	0	0	35	0	0.755713	0.0600771	1.12115	[1.04, 1.21]	0.0027174	0	1	1	0.0478192	3.92469	38.2536	[35.88, 40.74]	34.3289	[33.39, 35.28]
azelastine		Not selected	34671	173355	257	917	0	0	38	0	0.757826	0.059176	1.26562	[1.08, 1.48]	0.00271962	0	1	1	0.0478192	1.52879	8.00748	[6.95, 9.19]	6.47869	[6.07, 6.90]
sodium cation		Not selected	27807	139035	3358	15334	0	0	28	0	0.745323	0.0615878	1.06673	[1.02, 1.11]	0.00348478	0	1	0	0.0596004	8.59506	137.533	[132.76, 142.39]	128.938	[127.03, 130.86]
metolazone		Not selected	35035	175175	151	422	0	0	38	0	0.759558	0.058422	1.38803	[1.11, 1.73]	0.00349558	0	1	0	0.0596004	1.18074	4.2431	[3.49, 5.12]	3.06235	[2.79, 3.35]
cinacalcet		Not selected	35137	175685	63	127	0	0	37	0	0.7608	0.0589535	1.68467	[1.17, 2.42]	0.00466486	0	1	0	0.0785172	0.62867	1.58911	[1.16, 2.15]	0.96044	[0.81, 1.13]
potassium ion		Not selected	32732	163660	1574	6644	0	0	34	0	0.754256	0.0613493	1.09806	[1.03, 1.17]	0.00472614	0	1	0	0.0792101	4.53187	52.8233	[49.99, 55.76]	48.2914	[47.17, 49.43]
cyclobenzaprine		Not selected	33802	169010	661	2432	0	0	38	0	0.759564	0.0583177	1.15251	[1.04, 1.27]	0.0048142	0	1	0	0.0803442	2.79863	20.7649	[18.99, 22.66]	17.9663	[17.28, 18.67]
caffeine		Not selected	35008	175040	120	327	0	0	39	0	0.761511	0.0588429	1.4004	[1.11, 1.77]	0.00490421	0	1	0	0.0815009	0.96831	3.30185	[2.64, 4.09]	2.33354	[2.10, 2.59]
pravastatin		Not selected	34781	173905	133	472	0	0	38	0	0.759193	0.0565523	1.37469	[1.10, 1.72]	0.0050003	0	1	0	0.0827488	1.20702	4.38652	[3.62, 5.28]	3.1795	[2.90, 3.48]
morphine		Not selected	33828	169140	849	3230	0	0	37	0	0.759345	0.0589932	1.13304	[1.04, 1.24]	0.00516754	0	1	0	0.0851585	3.09455	26.8077	[24.81, 28.91]	23.7131	[22.93, 24.51]
atenolol		Not selected	34858	174290	106	410	0	0	39	0	0.760836	0.0589165	1.42326	[1.11, 1.83]	0.00565074	0	1	0	0.0927334	1.13492	3.85915	[3.15, 4.70]	2.72423	[2.47, 3.00]
tiotropium		Not selected	34846	174230	165	520	0	0	37	0	0.763995	0.0571646	1.33423	[1.09, 1.64]	0.00575133	0	1	0	0.0939926	1.10604	4.80147	[4.00, 5.72]	3.69543	[3.39, 4.02]
polyvinyl alcohol		Not selected	34975	174875	210	638	0	0	38	0	0.762201	0.0591589	1.29843	[1.08, 1.57]	0.00651464	0	1	0	0.105591	1.30903	6.00286	[5.10, 7.03]	4.69383	[4.35, 5.06]
aprepitant		Not selected	35159	175795	79	715	0	0	39	0	0.761031	0.0586723	0.682462	[0.52, 0.90]	0.00657937	0	1	0	0.106203	-1.42456	3.16088	[2.52, 3.93]	4.58544	[4.25, 4.94]
sumatriptan		Not selected	34979	174895	113	359	0	0	39	0	0.764651	0.0619338	1.41222	[1.10, 1.82]	0.0072607	0	1	0	0.116723	1.03217	3.56407	[2.87, 4.38]	2.5319	[2.28, 2.80]
carvedilol		Not selected	33880	169400	436	1616	0	0	37	0	0.758822	0.0581022	1.18828	[1.05, 1.35]	0.00736211	0	1	0	0.117872	2.04495	13.496	[12.11, 15.01]	11.4511	[10.91, 12.01]
colchicine		Not selected	34893	174465	181	667	0	0	38	0	0.762773	0.0577107	1.30574	[1.07, 1.59]	0.00759826	0	1	0	0.120672	1.32716	5.83755	[4.95, 6.85]	4.51039	[4.18, 4.86]
naproxen		Not selected	33807	169035	520	1960	0	0	39	0	0.758035	0.0588269	1.16562	[1.04, 1.30]	0.00765776	0	1	0	0.121128	2.40804	16.846	[15.25, 18.56]	14.438	[13.82, 15.07]
norepinephrine		Not selected	35140	175700	105	372	0	0	37	0	0.761785	0.0589299	1.37691	[1.09, 1.75]	0.00850231	0	1	0	0.133674	0.947453	3.38628	[2.73, 4.17]	2.43882	[2.20, 2.70]
timolol		Not selected	34981	174905	113	438	0	0	39	0	0.760644	0.0589934	1.38093	[1.09, 1.76]	0.00854402	0	1	0	0.133674	1.08911	3.94052	[3.22, 4.79]	2.85141	[2.59, 3.13]
pseudoephedrine		Not selected	34982	174910	89	247	0	0	39	0	0.762412	0.0608171	1.42574	[1.09, 1.86]	0.00855275	0	1	0	0.133674	0.73046	2.53076	[1.96, 3.23]	1.80031	[1.59, 2.03]
Colchicine		Not selected	34890	174450	182	672	0	0	38	0	0.761645	0.0582365	1.29817	[1.07, 1.58]	0.0087867	0	1	0	0.136788	1.30775	5.85659	[4.97, 6.87]	4.54884	[4.22, 4.90]
diazepam		Not selected	34599	172995	353	1370	0	0	39	0	0.760949	0.0598131	1.19976	[1.05, 1.37]	0.00883955	0	1	0	0.137069	2.08565	11.4825	[10.19, 12.90]	9.39689	[8.91, 9.90]
lisinopril anhydrous		Not selected	34125	170625	352	1282	0	0	37	0	0.760775	0.0589369	1.20258	[1.05, 1.38]	0.00892749	0	1	0	0.13789	2.00163	11.1773	[9.90, 12.58]	9.17566	[8.69, 9.68]
valproic acid		Not selected	34998	174990	152	455	0	0	37	0	0.760294	0.0580579	1.33465	[1.07, 1.66]	0.00902864	0	1	0	0.138907	1.02427	4.24137	[3.50, 5.10]	3.21711	[2.94, 3.51]
sodium sulfate		Not selected	34967	174835	139	550	0	0	38	0	0.759388	0.0597941	1.31705	[1.07, 1.63]	0.0103098	0	1	0	0.156177	1.20305	4.89071	[4.07, 5.84]	3.68766	[3.39, 4.01]
valACYclovir		Not selected	34200	171000	375	1486	0	0	38	0	0.75894	0.0597376	1.17899	[1.04, 1.34]	0.0124493	0	1	0	0.186436	1.88548	12.1626	[10.83, 13.62]	10.2771	[9.77, 10.81]
magnesium oxide		Not selected	34288	171440	642	2408	0	0	37	0	0.758671	0.0584999	1.13719	[1.03, 1.26]	0.0129865	0	1	0	0.193745	2.15804	19.3675	[17.70, 21.15]	17.2095	[16.55, 17.89]
calcium ion		Not selected	34196	170980	442	1710	0	0	37	0	0.757114	0.0597276	1.16861	[1.03, 1.32]	0.0133696	0	1	0	0.19837	1.95055	14.1347	[12.70, 15.68]	12.1842	[11.63, 12.76]
darbepoetin alfa		Not selected	34836	174180	203	403	0	0	37	0	0.762751	0.0588081	1.28696	[1.05, 1.57]	0.0133972	0	1	0	0.19837	0.94318	4.12886	[3.39, 4.99]	3.18568	[2.91, 3.48]
polysaccharide iron complex		Not selected	35143	175715	66	400	0	0	38	0	0.760212	0.0591917	0.679471	[0.50, 0.92]	0.0139013	0	1	0	0.205063	-0.87829	1.93493	[1.44, 2.56]	2.81322	[2.55, 3.10]
carbonate ion		Not selected	34823	174115	194	736	0	0	39	0	0.762516	0.0596019	1.26427	[1.05, 1.52]	0.0140696	0	1	0	0.206771	1.18385	6.23953	[5.32, 7.28]	5.05568	[4.70, 5.43]
lamivudine		Not selected	35126	175630	31	96	0	0	38	0	0.761549	0.0585866	1.76914	[1.12, 2.79]	0.0143132	0	1	0	0.208943	0.50982	1.15254	[0.79, 1.65]	0.64272	[0.52, 0.78]
doxycycline		Not selected	33968	169840	647	2392	0	0	37	0	0.762419	0.0579839	1.13505	[1.03, 1.26]	0.0143235	0	1	0	0.208943	2.43657	19.8666	[18.14, 21.71]	17.4301	[16.76, 18.12]
metronidazole		Not selected	33810	169050	740	3060	0	0	37	0	0.761983	0.0559845	1.12352	[1.02, 1.23]	0.0146013	0	1	0	0.211892	2.87765	24.618	[22.70, 26.65]	21.7403	[20.99, 22.51]
losartan		Not selected	32793	163965	605	2517	0	0	37	0	0.757351	0.060164	1.13743	[1.03, 1.26]	0.0146333	0	1	0	0.211892	2.57924	20.951	[19.15, 22.87]	18.3718	[17.67, 19.09]
dorzolamide		Not selected	35051	175255	113	392	0	0	37	0	0.762988	0.059953	1.35761	[1.06, 1.74]	0.0153647	0	1	0	0.221668	0.86032	3.56175	[2.89, 4.36]	2.70143	[2.45, 2.98]
leuprolide		Not selected	35149	175745	48	362	0	0	38	0	0.762833	0.0584975	0.658365	[0.47, 0.92]	0.0154418	0	1	0	0.221968	-0.7799	1.5733	[1.14, 2.14]	2.3532	[2.12, 2.61]
clobetasol propionate		Not selected	35128	175640	86	307	0	0	39	0	0.759251	0.0596367	1.3825	[1.06, 1.81]	0.0176495	0	1	0	0.251864	0.824457	2.85737	[2.25, 3.60]	2.03292	[1.81, 2.27]
phenylephrine		Not selected	33724	168620	1126	5719	0	0	38	0	0.759793	0.0603246	1.09324	[1.01, 1.18]	0.0186748	0	1	0	0.264578	3.49515	42.0727	[39.58, 44.67]	38.5776	[37.59, 39.59]
magnesium chloride		Not selected	34325	171625	582	3544	0	0	37	0	0.763496	0.0581152	0.884522	[0.80, 0.98]	0.0191214	0	1	0	0.26897	-2.58701	21.4361	[19.66, 23.33]	24.0231	[23.25, 24.82]
doxazosin		Not selected	35089	175445	67	193	0	0	38	0	0.762268	0.0591514	1.48218	[1.07, 2.06]	0.0196113	0	1	0	0.273905	0.62177	1.99049	[1.50, 2.62]	1.36872	[1.19, 1.57]
escitalopram		Not selected	34531	172655	337	1351	0	0	37	0	0.757831	0.0573757	1.17632	[1.03, 1.35]	0.0198564	0	1	0	0.276348	1.65539	10.9459	[9.70, 12.32]	9.29051	[8.81, 9.79]
amoxicillin		Not selected	32988	164940	974	4129	0	0	38	0	0.756653	0.0560387	1.10096	[1.02, 1.19]	0.0203447	0	1	0	0.282147	3.20531	33.4454	[31.17, 35.83]	30.2401	[29.35, 31.15]
penicillin G		Not selected	35194	175970	76	258	0	0	38	0	0.763173	0.0600902	1.40193	[1.05, 1.87]	0.0215343	0	1	0	0.295654	0.63478	2.43607	[1.89, 3.11]	1.80129	[1.59, 2.03]
rocuronium		Not selected	33590	167950	1170	5153	0	0	37	0	0.761799	0.0630271	1.09199	[1.01, 1.18]	0.0215438	0	1	0	0.295654	3.44341	39.9338	[37.50, 42.48]	36.4904	[35.53, 37.47]
prochlorperazine		Not selected	34266	171330	616	2769	0	0	37	0	0.75887	0.0582834	1.12569	[1.02, 1.25]	0.0219518	0	1	0	0.300207	2.34644	20.8764	[19.14, 22.73]	18.53	[17.85, 19.23]
psyllium		Not selected	35138	175690	93	306	0	0	37	0	0.761581	0.0580275	1.37968	[1.05, 1.82]	0.0222713	0	1	0	0.303521	0.76195	2.87162	[2.27, 3.61]	2.10967	[1.89, 2.36]
bumetanide		Not selected	35105	175525	105	334	0	0	38	0	0.757705	0.0586459	1.35348	[1.04, 1.76]	0.0226947	0	1	0	0.308037	0.81477	3.12367	[2.50, 3.88]	2.3089	[2.08, 2.56]
epoetin alfa		Not selected	35104	175520	91	304	0	0	38	0	0.761191	0.0574739	1.36029	[1.04, 1.77]	0.022759	0	1	0	0.308037	0.78162	2.89142	[2.28, 3.63]	2.1098	[1.89, 2.35]
folic acid		Not selected	33841	169205	584	2299	0	0	37	0	0.762347	0.0584715	1.13398	[1.02, 1.26]	0.0233172	0	1	0	0.314511	2.20964	18.6632	[17.00, 20.44]	16.4535	[15.81, 17.12]
chlorthalidone		Not selected	34837	174185	75	451	0	0	39	0	0.762701	0.0607177	0.71658	[0.54, 0.96]	0.0238011	0	1	0	0.319942	-0.85554	2.27589	[1.74, 2.95]	3.13144	[2.86, 3.43]
acyclovir		Not selected	34906	174530	126	462	0	0	39	0	0.758809	0.0580607	1.29925	[1.03, 1.63]	0.0247463	0	1	0	0.331516	0.98927	4.21419	[3.46, 5.09]	3.22492	[2.95, 3.52]
Bordetella pertussis fimbriae 2/3 vaccine, inactivated		Not selected	34873	174365	195	813	0	0	38	0	0.765271	0.0520844	1.21957	[1.02, 1.45]	0.0258006	0	1	0	0.344469	1.15726	6.75718	[5.79, 7.85]	5.59992	[5.23, 5.99]
dulaglutide		Not selected	34825	174125	123	367	0	0	38	0	0.761205	0.0592318	1.3148	[1.03, 1.68]	0.0276658	0	1	0	0.368124	0.94488	3.67737	[2.97, 4.52]	2.73249	[2.48, 3.01]
etomidate		Not selected	34897	174485	246	774	0	0	37	0	0.764066	0.0589442	1.21065	[1.02, 1.44]	0.0292776	0	1	0	0.388259	1.31931	7.0688	[6.08, 8.19]	5.74949	[5.38, 6.14]
fexofenadine		Not selected	34966	174830	125	395	0	0	37	0	0.7597	0.0591578	1.30238	[1.03, 1.65]	0.0295701	0	1	0	0.390822	0.86084	3.76009	[3.05, 4.59]	2.89925	[2.63, 3.19]
ephedrine		Not selected	34284	171420	633	2837	0	0	38	0	0.759861	0.0578634	1.11869	[1.01, 1.24]	0.0303063	0	1	0	0.399213	2.30567	21.9713	[20.18, 23.88]	19.6656	[18.96, 20.39]
epinephrine		Not selected	33475	167375	1110	4965	0	0	37	0	0.760334	0.0613628	1.08676	[1.01, 1.17]	0.030877	0	1	0	0.404027	3.15135	38.2119	[35.81, 40.72]	35.0606	[34.11, 36.03]
hydralazine		Not selected	33993	169965	577	2009	0	0	35	0	0.760613	0.0589589	1.12536	[1.01, 1.25]	0.0309893	0	1	0	0.404155	1.89701	16.3361	[14.79, 18.00]	14.439	[13.84, 15.06]
buspirone		Not selected	35092	175460	92	309	0	0	38	0	0.759223	0.0574894	1.3471	[1.03, 1.77]	0.0314509	0	1	0	0.40882	0.60318	2.74036	[2.16, 3.44]	2.13718	[1.91, 2.38]
dexamethasone		Not selected	34149	170745	544	2522	0	0	38	0	0.759673	0.0590502	1.12676	[1.01, 1.26]	0.031973	0	1	0	0.413883	2.41468	19.2796	[17.60, 21.08]	16.8649	[16.21, 17.53]
glipizide		Not selected	34790	173950	105	301	0	0	38	0	0.760534	0.0579016	1.3336	[1.02, 1.74]	0.0320506	0	1	0	0.413883	0.70631	2.91368	[2.30, 3.65]	2.20737	[1.98, 2.46]
betamethasone		Not selected	34531	172655	313	1280	0	0	38	0	0.759063	0.0570199	1.16831	[1.01, 1.35]	0.0327507	0	1	0	0.421542	1.52922	10.5717	[9.34, 11.93]	9.0425	[8.56, 9.54]
Ivermectin		Not selected	35214	176070	39	107	0	0	37	0	0.763424	0.0577074	1.60971	[1.03, 2.51]	0.0348937	0	1	0	0.447662	0.49884	1.26073	[0.88, 1.78]	0.76189	[0.63, 0.91]
chlordiazepoxide		Not selected	35100	175500	103	334	0	0	38	0	0.75962	0.0604016	1.31238	[1.01, 1.70]	0.0388289	0	1	0	0.493327	0.58498	2.93346	[2.33, 3.66]	2.34847	[2.11, 2.61]
atropine		Not selected	34954	174770	201	746	0	0	38	0	0.760524	0.058303	1.21279	[1.01, 1.46]	0.0396848	0	1	0	0.500971	1.07058	6.07596	[5.17, 7.11]	5.00537	[4.66, 5.37]
clobetasol		Not selected	34999	174995	108	402	0	0	38	0	0.762523	0.0604586	1.28659	[1.01, 1.64]	0.041456	0	1	0	0.521657	0.75963	3.49736	[2.82, 4.31]	2.73773	[2.48, 3.02]
glycopyrronium		Not selected	34223	171115	781	3376	0	0	37	0	0.758162	0.057539	1.09906	[1.00, 1.20]	0.0434799	0	1	0	0.541931	2.44998	26.2132	[24.25, 28.29]	23.7632	[22.99, 24.56]
proparacaine		Not selected	35110	175550	106	422	0	0	38	0	0.765525	0.0601496	1.298	[1.01, 1.67]	0.0442303	0	1	0	0.549545	0.959498	3.81131	[3.09, 4.66]	2.85182	[2.59, 3.13]
glimepiride		Not selected	34950	174750	63	198	0	0	37	0	0.763223	0.0606093	1.39296	[1.01, 1.93]	0.0462954	0	1	0	0.572802	0.5597	1.94957	[1.46, 2.58]	1.38987	[1.21, 1.59]
trazodone		Not selected	34548	172740	316	1159	0	0	37	0	0.759369	0.0576082	1.15808	[1.00, 1.34]	0.046393	0	1	0	0.572802	1.04468	9.20624	[8.08, 10.45]	8.16156	[7.71, 8.63]
liraglutide		Not selected	35010	175050	48	115	0	0	37	0	0.762164	0.0580378	1.45375	[1.00, 2.11]	0.0503008	0	1	0	0.617673	0.38215	1.21946	[0.84, 1.73]	0.83732	[0.70, 1.00]
Tocilizumab (Actemra)		Not selected	35264	176320	14	21	0	0	39	0	0.761075	0.0586422	2.10533	[1.00, 4.44]	0.0503409	0	1	0	0.617673	0.16337	0.32198	[0.16, 0.62]	0.158608	[0.10, 0.24]
verapamil		Not selected	35014	175070	113	440	0	0	39	0	0.761803	0.0589236	1.26546	[1.00, 1.60]	0.0513505	0	1	0	0.628103	0.79808	3.74601	[3.05, 4.57]	2.94793	[2.68, 3.23]
cefuroxime		Not selected	34996	174980	131	441	0	0	38	0	0.760192	0.0589308	1.24351	[1.00, 1.55]	0.0532926	0	1	0	0.649841	0.69287	3.67219	[2.98, 4.49]	2.97932	[2.71, 3.27]
Any Monoclonal Antibody Treatment (Bamlanivimab, Bamlanivimab and Etesevimab, Casirivimab and Imdevimab, Sotrovimab, and unspecified monoclonal antibodies)		Not selected	35264	176320	3	6	0	0	39	0	0.762438	0.057868	3.97474	[0.98, 16.13]	0.0535406	0	1	0	0.650849	0.138179	0.177679	[0.06, 0.46]	0.0395003	[0.02, 0.09]
oxymetazoline		Not selected	35071	175355	141	447	0	0	39	0	0.761507	0.0580634	1.23522	[0.99, 1.54]	0.0577238	0	1	0	0.699542	0.64955	3.80581	[3.10, 4.63]	3.15626	[2.88, 3.45]
ciclopirox		Not selected	34985	174925	123	428	0	0	39	0	0.760851	0.0594407	1.24877	[0.99, 1.57]	0.0589552	0	1	0	0.712273	0.71304	3.7327	[3.03, 4.57]	3.01966	[2.75, 3.32]
diclofenac		Not selected	33781	168905	620	2462	0	0	38	0	0.759845	0.0604429	1.09947	[0.99, 1.22]	0.0682004	0	1	0	0.815894	1.88146	19.9914	[18.24, 21.86]	18.1099	[17.42, 18.82]
nifedipine		Not selected	34055	170275	387	1456	0	0	37	0	0.758487	0.0590488	1.12947	[0.99, 1.29]	0.0683496	0	1	0	0.815894	1.362	11.8863	[10.58, 13.31]	10.5243	[10.01, 11.06]
Dexamethasone		Not selected	32889	164445	1475	7305	0	0	37	0	0.757686	0.0592424	1.0626	[1.00, 1.13]	0.0683605	0	1	0	0.815894	3.43107	54.9365	[52.06, 57.91]	51.5054	[50.36, 52.67]
polymyxin B		Not selected	34868	174340	242	920	0	0	38	0	0.760242	0.0582431	1.16495	[0.99, 1.37]	0.0706474	0	1	0	0.83309	1.13967	7.62565	[6.59, 8.79]	6.48598	[6.08, 6.91]
Bamlanivimab Monoclonal Antibody Treatment		Not selected	35266	176330	2	4	0	0	39	0	0.762432	0.0578337	4.65539	[0.86, 25.25]	0.0746065	0	1	0	0.875376	0.116629	0.14233	[0.04, 0.42]	0.0256965	[0.01, 0.07]
phenazopyridine		Not selected	34982	174910	185	721	0	0	38	0	0.762266	0.0591369	1.1879	[0.98, 1.44]	0.0746779	0	1	0	0.875376	1.04687	5.87344	[4.97, 6.91]	4.82657	[4.48, 5.19]
brimonidine		Not selected	34964	174820	115	425	0	0	38	0	0.762274	0.0609492	1.24484	[0.97, 1.59]	0.0790924	0	1	0	0.921638	0.70768	3.6559	[2.96, 4.48]	2.94822	[2.68, 3.24]
celecoxib		Not selected	34920	174600	187	1180	0	0	38	0	0.761899	0.0564868	0.854987	[0.72, 1.02]	0.0843783	0	1	0	0.977449	-1.02113	6.75849	[5.79, 7.86]	7.77962	[7.34, 8.24]
capsaicin		Not selected	35130	175650	101	262	0	0	39	0	0.762749	0.0579949	1.27217	[0.96, 1.68]	0.0886024	0	1	0	1	0.542284	2.53743	[1.97, 3.24]	1.99515	[1.78, 2.24]
clopidogrel		Not selected	33999	169995	453	2349	0	0	36	0	0.759666	0.0560706	0.903716	[0.80, 1.02]	0.0972808	0	1	0	1	-1.55771	14.3943	[12.96, 15.95]	15.952	[15.32, 16.60]
cefdinir		Not selected	35054	175270	104	358	0	0	37	0	0.761938	0.0592239	1.23975	[0.96, 1.60]	0.0982605	0	1	0	1	0.72094	3.30348	[2.64, 4.10]	2.58254	[2.33, 2.85]
hyoscyamine		Not selected	35111	175555	83	537	0	0	38	0	0.762741	0.0597554	0.790305	[0.60, 1.05]	0.101171	0	1	0	1	-0.64143	2.83383	[2.23, 3.57]	3.47525	[3.19, 3.78]
benazeprilat		Not selected	35051	175255	43	180	0	0	37	0	0.761536	0.0595481	1.38704	[0.94, 2.05]	0.10206	0	1	0	1	0.44234	1.69306	[1.24, 2.27]	1.25072	[1.08, 1.44]
vasopressin (USP)		Not selected	35153	175765	64	284	0	0	38	0	0.76367	0.0582431	1.31159	[0.95, 1.82]	0.104147	0	1	0	1	0.55436	2.48486	[1.93, 3.16]	1.9305	[1.72, 2.16]
enalaprilat anhydrous		Not selected	35057	175285	60	203	0	0	38	0	0.760921	0.0575625	1.33926	[0.94, 1.90]	0.104197	0	1	0	1	0.500675	1.91931	[1.43, 2.54]	1.41863	[1.24, 1.62]
esmolol		Not selected	35144	175720	91	360	0	0	38	0	0.758332	0.0592594	1.23933	[0.96, 1.61]	0.106258	0	1	0	1	0.57087	2.9832	[2.37, 3.73]	2.41234	[2.17, 2.67]
piperacillin		Not selected	34993	174965	132	384	0	0	38	0	0.762069	0.0590727	1.20211	[0.96, 1.50]	0.108191	0	1	0	1	0.523756	3.23316	[2.59, 4.00]	2.7094	[2.46, 2.98]
medroxyprogesterone		Not selected	35077	175385	116	520	0	0	39	0	0.759928	0.0595815	1.21669	[0.96, 1.55]	0.108488	0	1	0	1	0.7292	4.23824	[3.50, 5.10]	3.50904	[3.22, 3.82]
gabapentin		Not selected	32298	161490	1242	5475	0	0	36	0	0.758244	0.0587261	1.06045	[0.99, 1.14]	0.108749	0	1	0	1	2.43561	42.7635	[40.19, 45.45]	40.3279	[39.29, 41.38]
influenza B virus B/Maryland/15/2016 antigen		Not selected	34742	173710	71	472	0	0	38	0	0.755813	0.0561472	0.787128	[0.59, 1.06]	0.110699	0	1	0	1	-0.71566	2.49902	[1.94, 3.19]	3.21468	[2.93, 3.52]
citalopram		Not selected	35013	175065	75	301	0	0	38	0	0.761529	0.0591779	1.26943	[0.95, 1.70]	0.112209	0	1	0	1	0.49998	2.53257	[1.97, 3.22]	2.03259	[1.81, 2.27]
semaglutide		Not selected	34997	174985	130	470	0	0	39	0	0.758399	0.0572246	1.20148	[0.96, 1.51]	0.112392	0	1	0	1	0.713098	4.0336	[3.29, 4.91]	3.3205	[3.03, 3.63]
lisinopril		Not selected	33909	169545	368	1484	0	0	37	0	0.758125	0.0589315	1.1152	[0.97, 1.28]	0.113879	0	1	0	1	1.16075	11.664	[10.37, 13.08]	10.5033	[9.99, 11.04]
dolutegravir		Not selected	35039	175195	42	168	0	0	39	0	0.760637	0.0588279	1.36064	[0.92, 2.01]	0.122927	0	1	0	1	0.475369	1.64147	[1.19, 2.23]	1.1661	[1.00, 1.35]
citric acid		Not selected	35012	175060	186	1030	0	0	39	0	0.762779	0.060653	0.868947	[0.73, 1.04]	0.124703	0	1	0	1	-0.87121	6.04231	[5.14, 7.07]	6.91352	[6.50, 7.34]
flumazenil		Not selected	35261	176305	12	31	0	0	39	0	0.762586	0.0591648	1.76249	[0.85, 3.67]	0.130087	0	1	0	1	0.150523	0.33711	[0.17, 0.64]	0.186583	[0.13, 0.27]
tadalafil		Not selected	34966	174830	101	637	0	0	38	0	0.760035	0.0594812	0.829744	[0.65, 1.06]	0.131242	0	1	0	1	-0.81233	3.44677	[2.78, 4.24]	4.25911	[3.93, 4.61]
tazobactam		Not selected	34991	174955	135	391	0	0	38	0	0.763256	0.0591931	1.18591	[0.95, 1.48]	0.133368	0	1	0	1	0.48176	3.26131	[2.62, 4.03]	2.77954	[2.52, 3.06]
sildenafil		Not selected	34875	174375	147	768	0	0	38	0	0.76247	0.058999	0.857649	[0.70, 1.05]	0.134573	0	1	0	1	-0.785995	4.47553	[3.70, 5.38]	5.26153	[4.90, 5.65]
moxifloxacin		Not selected	35070	175350	113	692	0	0	38	0	0.759585	0.0592076	0.832873	[0.66, 1.06]	0.135668	0	1	0	1	-0.65209	3.76332	[3.06, 4.60]	4.41542	[4.09, 4.76]
diphenhydramine		Not selected	32409	162045	1343	5990	0	0	35	0	0.759511	0.0639412	1.05414	[0.98, 1.13]	0.136955	0	1	0	1	2.6665	46.0365	[43.37, 48.81]	43.37	[42.30, 44.45]
topiramate		Not selected	34969	174845	77	394	0	0	39	0	0.762358	0.0591374	0.811234	[0.61, 1.07]	0.139331	0	1	0	1	-0.48696	2.21312	[1.68, 2.88]	2.70008	[2.44, 2.98]
ofloxacin		Not selected	34957	174785	138	634	0	0	37	0	0.761025	0.0592321	0.858389	[0.70, 1.06]	0.155785	0	1	0	1	-0.60264	3.93243	[3.20, 4.79]	4.53507	[4.20, 4.89]
isosorbide dinitrate		Not selected	35103	175515	62	196	0	0	38	0	0.762951	0.0597846	1.29974	[0.90, 1.88]	0.161538	0	1	0	1	0.41202	1.87627	[1.40, 2.48]	1.46425	[1.28, 1.67]
lipase		Not selected	35109	175545	88	334	0	0	37	0	0.761562	0.0606449	1.22046	[0.92, 1.62]	0.163425	0	1	0	1	0.53859	2.72252	[2.13, 3.44]	2.18393	[1.96, 2.43]
amylase		Not selected	35109	175545	88	334	0	0	37	0	0.761562	0.0606449	1.22046	[0.92, 1.62]	0.163425	0	1	0	1	0.53859	2.72252	[2.13, 3.44]	2.18393	[1.96, 2.43]
protease		Not selected	35109	175545	88	334	0	0	37	0	0.761562	0.0606449	1.22046	[0.92, 1.62]	0.163425	0	1	0	1	0.53859	2.72252	[2.13, 3.44]	2.18393	[1.96, 2.43]
tobramycin		Not selected	35019	175095	118	475	0	0	39	0	0.760478	0.0617162	1.18268	[0.93, 1.50]	0.170441	0	1	0	1	0.54504	3.78055	[3.07, 4.61]	3.23551	[2.95, 3.54]
linagliptin		Not selected	35107	175535	53	149	0	0	38	0	0.761162	0.0592774	1.28022	[0.90, 1.82]	0.171138	0	1	0	1	0.28872	1.35258	[0.96, 1.88]	1.06385	[0.91, 1.24]
varicella zoster virus glycoprotein E, recombinant		Not selected	34988	174940	108	646	0	0	37	0	0.762447	0.056472	0.857449	[0.69, 1.07]	0.1728	0	1	0	1	-0.562842	3.73426	[3.02, 4.58]	4.2971	[3.97, 4.65]
dobutamine		Not selected	35155	175775	91	276	0	0	39	0	0.762382	0.0597814	1.21364	[0.92, 1.60]	0.173131	0	1	0	1	0.48382	2.49787	[1.94, 3.19]	2.01405	[1.80, 2.25]
meperidine		Not selected	34965	174825	207	920	0	0	38	0	0.762082	0.0593589	1.12605	[0.95, 1.34]	0.173683	0	1	0	1	0.78882	6.81354	[5.84, 7.91]	6.02472	[5.64, 6.43]
ceftriaxone		Not selected	33953	169765	686	2416	0	0	37	0	0.763057	0.0614506	1.07311	[0.97, 1.19]	0.173918	0	1	0	1	1.27247	19.4652	[17.77, 21.27]	18.1927	[17.51, 18.89]
palonosetron		Not selected	34950	174750	129	909	0	0	38	0	0.7641	0.0567097	0.865982	[0.70, 1.07]	0.181159	0	1	0	1	-0.65032	4.77832	[3.99, 5.68]	5.42864	[5.08, 5.80]
sertraline		Not selected	34573	172865	244	1178	0	0	37	0	0.761615	0.0613919	0.897474	[0.76, 1.06]	0.197071	0	1	0	1	-0.9565	7.26029	[6.26, 8.38]	8.2168	[7.76, 8.69]
magnesium sulfate		Not selected	34727	173635	328	1126	0	0	37	0	0.756355	0.0569498	1.09966	[0.95, 1.27]	0.198229	0	1	0	1	0.866248	9.23264	[8.09, 10.50]	8.3664	[7.91, 8.84]
phosphate ion		Not selected	35152	175760	256	1370	0	0	38	0	0.762174	0.0589731	1.10081	[0.95, 1.28]	0.207316	0	1	0	1	0.935529	9.80059	[8.63, 11.10]	8.86506	[8.40, 9.35]
spironolactone		Not selected	34521	172605	315	1273	0	0	37	0	0.76428	0.0598622	1.09618	[0.95, 1.27]	0.210486	0	1	0	1	0.896298	9.73542	[8.56, 11.04]	8.83912	[8.37, 9.33]
amitriptyline		Not selected	35021	175105	105	400	0	0	38	0	0.758211	0.0588013	1.16813	[0.91, 1.49]	0.216728	0	1	0	1	0.49981	3.22063	[2.57, 4.00]	2.72082	[2.47, 3.00]
ketamine		Not selected	34887	174435	310	1247	0	0	37	0	0.760855	0.0585451	1.09443	[0.95, 1.27]	0.224077	0	1	0	1	0.76319	9.42349	[8.27, 10.69]	8.66031	[8.20, 9.14]
dextroamphetamine		Not selected	35135	175675	39	182	0	0	38	0	0.76132	0.060629	1.27483	[0.86, 1.89]	0.226407	0	1	0	1	0.339921	1.52827	[1.10, 2.09]	1.18835	[1.02, 1.38]
prilocaine		Not selected	35044	175220	124	499	0	0	38	0	0.761896	0.0587874	1.1478	[0.92, 1.44]	0.231466	0	1	0	1	0.58012	3.98589	[3.26, 4.85]	3.40577	[3.12, 3.71]
Streptococcus pneumoniae type 6B capsular polysaccharide antigen		Not selected	35037	175185	112	575	0	0	37	0	0.762556	0.0588896	1.15563	[0.91, 1.47]	0.237784	0	1	0	1	0.62148	4.44409	[3.66, 5.36]	3.82262	[3.51, 4.15]
Streptococcus pneumoniae type 15B capsular polysaccharide antigen		Not selected	35037	175185	112	575	0	0	37	0	0.762556	0.0588896	1.15563	[0.91, 1.47]	0.237784	0	1	0	1	0.62148	4.44409	[3.66, 5.36]	3.82262	[3.51, 4.15]
Streptococcus pneumoniae type 20 capsular polysaccharide antigen		Not selected	35037	175185	112	575	0	0	37	0	0.762556	0.0588896	1.15563	[0.91, 1.47]	0.237784	0	1	0	1	0.62148	4.44409	[3.66, 5.36]	3.82262	[3.51, 4.15]
Streptococcus pneumoniae type 2 capsular polysaccharide antigen		Not selected	35037	175185	112	575	0	0	37	0	0.762556	0.0588896	1.15563	[0.91, 1.47]	0.237784	0	1	0	1	0.62148	4.44409	[3.66, 5.36]	3.82262	[3.51, 4.15]
Streptococcus pneumoniae type 9V capsular polysaccharide antigen		Not selected	35037	175185	112	575	0	0	37	0	0.762556	0.0588896	1.15563	[0.91, 1.47]	0.237784	0	1	0	1	0.62148	4.44409	[3.66, 5.36]	3.82262	[3.51, 4.15]
Streptococcus pneumoniae type 4 capsular polysaccharide antigen		Not selected	35037	175185	112	575	0	0	37	0	0.762556	0.0588896	1.15563	[0.91, 1.47]	0.237784	0	1	0	1	0.62148	4.44409	[3.66, 5.36]	3.82262	[3.51, 4.15]
Streptococcus pneumoniae type 11A capsular polysaccharide antigen		Not selected	35037	175185	112	575	0	0	37	0	0.762556	0.0588896	1.15563	[0.91, 1.47]	0.237784	0	1	0	1	0.62148	4.44409	[3.66, 5.36]	3.82262	[3.51, 4.15]
Streptococcus pneumoniae type 9N capsular polysaccharide antigen		Not selected	35037	175185	112	575	0	0	37	0	0.762556	0.0588896	1.15563	[0.91, 1.47]	0.237784	0	1	0	1	0.62148	4.44409	[3.66, 5.36]	3.82262	[3.51, 4.15]
Streptococcus pneumoniae type 5 capsular polysaccharide antigen		Not selected	35037	175185	112	575	0	0	37	0	0.762556	0.0588896	1.15563	[0.91, 1.47]	0.237784	0	1	0	1	0.62148	4.44409	[3.66, 5.36]	3.82262	[3.51, 4.15]
Streptococcus pneumoniae type 19F capsular polysaccharide antigen		Not selected	35037	175185	112	575	0	0	37	0	0.762556	0.0588896	1.15563	[0.91, 1.47]	0.237784	0	1	0	1	0.62148	4.44409	[3.66, 5.36]	3.82262	[3.51, 4.15]
Streptococcus pneumoniae type 18C capsular polysaccharide antigen		Not selected	35037	175185	112	575	0	0	37	0	0.762556	0.0588896	1.15563	[0.91, 1.47]	0.237784	0	1	0	1	0.62148	4.44409	[3.66, 5.36]	3.82262	[3.51, 4.15]
Streptococcus pneumoniae type 10A capsular polysaccharide antigen		Not selected	35037	175185	112	575	0	0	37	0	0.762556	0.0588896	1.15563	[0.91, 1.47]	0.237784	0	1	0	1	0.62148	4.44409	[3.66, 5.36]	3.82262	[3.51, 4.15]
Streptococcus pneumoniae type 22F capsular polysaccharide antigen		Not selected	35037	175185	112	575	0	0	37	0	0.762556	0.0588896	1.15563	[0.91, 1.47]	0.237784	0	1	0	1	0.62148	4.44409	[3.66, 5.36]	3.82262	[3.51, 4.15]
Streptococcus pneumoniae type 8 capsular polysaccharide antigen		Not selected	35037	175185	112	575	0	0	37	0	0.762556	0.0588896	1.15563	[0.91, 1.47]	0.237784	0	1	0	1	0.62148	4.44409	[3.66, 5.36]	3.82262	[3.51, 4.15]
Streptococcus pneumoniae type 17F capsular polysaccharide antigen		Not selected	35037	175185	112	575	0	0	37	0	0.762556	0.0588896	1.15563	[0.91, 1.47]	0.237784	0	1	0	1	0.62148	4.44409	[3.66, 5.36]	3.82262	[3.51, 4.15]
Streptococcus pneumoniae type 12F capsular polysaccharide antigen		Not selected	35037	175185	112	575	0	0	37	0	0.762556	0.0588896	1.15563	[0.91, 1.47]	0.237784	0	1	0	1	0.62148	4.44409	[3.66, 5.36]	3.82262	[3.51, 4.15]
Streptococcus pneumoniae type 19A capsular polysaccharide antigen		Not selected	35037	175185	112	575	0	0	37	0	0.762556	0.0588896	1.15563	[0.91, 1.47]	0.237784	0	1	0	1	0.62148	4.44409	[3.66, 5.36]	3.82262	[3.51, 4.15]
Streptococcus pneumoniae type 7F capsular polysaccharide antigen		Not selected	35037	175185	112	575	0	0	37	0	0.762556	0.0588896	1.15563	[0.91, 1.47]	0.237784	0	1	0	1	0.62148	4.44409	[3.66, 5.36]	3.82262	[3.51, 4.15]
Streptococcus pneumoniae type 14 capsular polysaccharide antigen		Not selected	35037	175185	112	575	0	0	37	0	0.762556	0.0588896	1.15563	[0.91, 1.47]	0.237784	0	1	0	1	0.62148	4.44409	[3.66, 5.36]	3.82262	[3.51, 4.15]
Streptococcus pneumoniae type 1 capsular polysaccharide antigen		Not selected	35037	175185	112	575	0	0	37	0	0.762556	0.0588896	1.15563	[0.91, 1.47]	0.237784	0	1	0	1	0.62148	4.44409	[3.66, 5.36]	3.82262	[3.51, 4.15]
Streptococcus pneumoniae type 23F capsular polysaccharide antigen		Not selected	35037	175185	112	575	0	0	37	0	0.762556	0.0588896	1.15563	[0.91, 1.47]	0.237784	0	1	0	1	0.62148	4.44409	[3.66, 5.36]	3.82262	[3.51, 4.15]
Streptococcus pneumoniae type 33F capsular polysaccharide antigen		Not selected	35037	175185	112	575	0	0	37	0	0.762556	0.0588896	1.15563	[0.91, 1.47]	0.237784	0	1	0	1	0.62148	4.44409	[3.66, 5.36]	3.82262	[3.51, 4.15]
Streptococcus pneumoniae type 3 capsular polysaccharide antigen		Not selected	35037	175185	112	575	0	0	37	0	0.762556	0.0588896	1.15563	[0.91, 1.47]	0.237784	0	1	0	1	0.62148	4.44409	[3.66, 5.36]	3.82262	[3.51, 4.15]
carbidopa anhydrous		Not selected	35154	175770	42	191	0	0	39	0	0.761465	0.0613789	1.25901	[0.86, 1.85]	0.238328	0	1	0	1	0.28842	1.53565	[1.12, 2.08]	1.24723	[1.08, 1.44]
pregabalin		Not selected	34721	173605	241	1186	0	0	37	0	0.759711	0.0566692	0.909247	[0.77, 1.07]	0.245297	0	1	0	1	-0.736788	7.55618	[6.53, 8.71]	8.29296	[7.84, 8.77]
levodopa		Not selected	35154	175770	42	195	0	0	39	0	0.76241	0.0626087	1.25285	[0.86, 1.84]	0.247095	0	1	0	1	0.28909	1.55299	[1.13, 2.10]	1.2639	[1.10, 1.45]
ticagrelor		Not selected	35069	175345	87	438	0	0	38	0	0.763117	0.0589726	0.855259	[0.65, 1.12]	0.250737	0	1	0	1	-0.41587	2.47185	[1.92, 3.15]	2.88772	[2.63, 3.17]
tiZANidine		Not selected	34906	174530	141	732	0	0	38	0	0.759212	0.0598987	0.885457	[0.72, 1.09]	0.252305	0	1	0	1	-0.6709	4.37159	[3.61, 5.26]	5.04249	[4.69, 5.42]
methocarbamol		Not selected	34913	174565	176	672	0	0	37	0	0.762933	0.0579773	1.11656	[0.92, 1.35]	0.256564	0	1	0	1	0.629377	5.25416	[4.40, 6.23]	4.62478	[4.29, 4.98]
latanoprost		Not selected	34763	173815	192	762	0	0	38	0	0.760124	0.0581938	1.11025	[0.93, 1.33]	0.260752	0	1	0	1	0.55581	5.91613	[5.02, 6.94]	5.36032	[5.00, 5.74]
calcitriol		Not selected	34956	174780	128	391	0	0	37	0	0.758549	0.0602474	1.14003	[0.90, 1.44]	0.273987	0	1	0	1	0.417119	3.25247	[2.60, 4.03]	2.83535	[2.58, 3.12]
omeprazole		Not selected	32601	163005	912	4158	0	0	38	0	0.756274	0.0612818	1.04749	[0.96, 1.14]	0.277504	0	1	0	1	1.64981	31.7832	[29.56, 34.12]	30.1334	[29.24, 31.05]
amiodarone		Not selected	34934	174670	293	1158	0	0	38	0	0.760908	0.059794	1.088	[0.93, 1.27]	0.278979	0	1	0	1	0.755633	8.57477	[7.49, 9.78]	7.81914	[7.39, 8.27]
potassium		Not selected	34886	174430	271	1045	0	0	38	0	0.760983	0.0578729	1.08856	[0.93, 1.27]	0.279985	0	1	0	1	0.59025	7.93369	[6.89, 9.09]	7.34344	[6.92, 7.79]
methylprednisolone		Not selected	32849	164245	982	4287	0	0	37	0	0.755724	0.0608859	1.04368	[0.96, 1.13]	0.292632	0	1	0	1	1.65088	33.1018	[30.84, 35.48]	31.4509	[30.54, 32.38]
duloxetine		Not selected	34689	173445	242	968	0	0	37	0	0.760466	0.0578322	1.09073	[0.93, 1.28]	0.293146	0	1	0	1	0.691382	7.5149	[6.49, 8.67]	6.82352	[6.41, 7.26]
tranexamic acid		Not selected	35016	175080	157	801	0	0	38	0	0.764833	0.0608012	0.902526	[0.74, 1.10]	0.303659	0	1	0	1	-0.49062	4.92412	[4.10, 5.87]	5.41473	[5.05, 5.80]
OLANZapine		Not selected	34970	174850	230	924	0	0	37	0	0.764929	0.0598124	1.09169	[0.92, 1.29]	0.313887	0	1	0	1	0.52158	6.66351	[5.72, 7.73]	6.14193	[5.76, 6.55]
tenofovir alafenamide		Not selected	35039	175195	50	281	0	0	38	0	0.762161	0.0593972	1.18866	[0.84, 1.68]	0.323506	0	1	0	1	0.431605	2.24673	[1.71, 2.92]	1.81513	[1.61, 2.04]
tenofovir		Not selected	35106	175530	26	180	0	0	38	0	0.761279	0.0580381	0.785946	[0.48, 1.28]	0.331983	0	1	0	1	-0.278092	0.94279	[0.62, 1.39]	1.22088	[1.05, 1.41]
clonazepam		Not selected	34733	173665	227	972	0	0	37	0	0.761455	0.0571281	1.08429	[0.92, 1.28]	0.340189	0	1	0	1	0.44703	7.07234	[6.09, 8.18]	6.62531	[6.22, 7.05]
ferric cation		Not selected	35085	175425	85	277	0	0	38	0	0.763326	0.0581293	1.14696	[0.86, 1.52]	0.34506	0	1	0	1	0.287272	2.28913	[1.76, 2.95]	2.00186	[1.79, 2.24]
bupropion		Not selected	34867	174335	116	628	0	0	38	0	0.758853	0.0594916	0.898022	[0.72, 1.12]	0.349466	0	1	0	1	-0.415251	3.79882	[3.09, 4.64]	4.21407	[3.89, 4.56]
water		Not selected	35190	175950	74	282	0	0	39	0	0.761675	0.0598139	1.16139	[0.85, 1.59]	0.354455	0	1	0	1	0.29654	2.36736	[1.82, 3.04]	2.07082	[1.85, 2.31]
hydroxychloroquine		Not selected	34885	174425	75	308	0	0	38	0	0.760924	0.0578757	1.14484	[0.86, 1.53]	0.355435	0	1	0	1	0.2852	2.3655	[1.82, 3.04]	2.0803	[1.86, 2.32]
filgrastim		Not selected	35024	175120	126	489	0	0	38	0	0.760912	0.0584891	1.11162	[0.89, 1.39]	0.356201	0	1	0	1	0.427574	3.73436	[3.03, 4.56]	3.30679	[3.03, 3.61]
valsartan		Not selected	34512	172560	261	1072	0	0	38	0	0.762935	0.0619437	1.0764	[0.92, 1.26]	0.360089	0	1	0	1	0.58889	8.10434	[7.04, 9.29]	7.51545	[7.08, 7.97]
sodium sulfate anhydrous		Not selected	34392	171960	348	1390	0	0	37	0	0.752746	0.058021	1.06591	[0.93, 1.23]	0.374511	0	1	0	1	0.725147	10.8293	[9.58, 12.20]	10.1042	[9.60, 10.63]
lansoprazole		Not selected	35139	175695	81	227	0	0	38	0	0.761719	0.0585358	1.1462	[0.85, 1.55]	0.377707	0	1	0	1	0.231736	1.89886	[1.42, 2.51]	1.66713	[1.47, 1.89]
atovaquone		Not selected	35013	175065	119	370	0	0	38	0	0.760489	0.0599201	1.11444	[0.88, 1.42]	0.379654	0	1	0	1	0.371492	3.04624	[2.42, 3.80]	2.67474	[2.43, 2.94]
empagliflozin		Not selected	34812	174060	160	631	0	0	38	0	0.758986	0.059446	1.09442	[0.89, 1.35]	0.391702	0	1	0	1	0.410578	4.93543	[4.11, 5.89]	4.52486	[4.19, 4.88]
sulfadiazine		Not selected	35079	175395	129	507	0	0	38	0	0.761711	0.0580096	1.10169	[0.88, 1.38]	0.392791	0	1	0	1	0.344725	3.82677	[3.12, 4.66]	3.48205	[3.19, 3.79]
torsemide		Not selected	34699	173495	258	936	0	0	38	0	0.763061	0.0605073	1.07344	[0.91, 1.26]	0.393933	0	1	0	1	0.577499	7.36903	[6.36, 8.50]	6.79153	[6.39, 7.22]
lamoTRIgine		Not selected	35088	175440	40	275	0	0	39	0	0.760923	0.0607149	0.847408	[0.57, 1.25]	0.405132	0	1	0	1	-0.27377	1.63567	[1.19, 2.22]	1.90944	[1.70, 2.14]
dextran 70		Not selected	35038	175190	81	354	0	0	38	0	0.761412	0.0587227	0.889617	[0.67, 1.18]	0.410107	0	1	0	1	-0.25692	2.28038	[1.74, 2.95]	2.5373	[2.29, 2.81]
denosumab		Not selected	35190	175950	31	215	0	0	38	0	0.761431	0.059158	0.832325	[0.54, 1.29]	0.411164	0	1	0	1	-0.281056	1.10828	[0.76, 1.58]	1.38934	[1.21, 1.59]
alendronic acid		Not selected	34926	174630	72	392	0	0	37	0	0.761127	0.0598893	0.885146	[0.66, 1.18]	0.411549	0	1	0	1	-0.29663	2.3224	[1.78, 3.00]	2.61902	[2.37, 2.89]
clindamycin		Not selected	34363	171815	419	1822	0	0	37	0	0.758511	0.0603471	1.05276	[0.93, 1.19]	0.418225	0	1	0	1	0.77062	13.7882	[12.37, 15.33]	13.0176	[12.44, 13.61]
linaclotide		Not selected	35109	175545	65	299	0	0	38	0	0.761682	0.0615642	1.1376	[0.83, 1.56]	0.424818	0	1	0	1	0.285143	2.30019	[1.76, 2.97]	2.01505	[1.80, 2.26]
mycophenolic acid		Not selected	34404	172020	167	737	0	0	38	0	0.760398	0.0585151	1.08307	[0.89, 1.32]	0.427674	0	1	0	1	0.520637	5.70059	[4.82, 6.71]	5.17995	[4.83, 5.56]
mometasone		Not selected	34741	173705	197	668	0	0	37	0	0.759662	0.0577194	1.07298	[0.90, 1.29]	0.445689	0	1	0	1	0.358277	5.25053	[4.40, 6.23]	4.89225	[4.54, 5.26]
tacrolimus		Not selected	34324	171620	190	903	0	0	37	0	0.760692	0.059852	0.933366	[0.78, 1.12]	0.448883	0	1	0	1	-0.20417	6.09686	[5.17, 7.15]	6.30103	[5.91, 6.71]
sacubitril		Not selected	34995	174975	147	639	0	0	39	0	0.76194	0.0585129	0.922337	[0.75, 1.14]	0.455015	0	1	0	1	-0.348452	4.11268	[3.38, 4.97]	4.46113	[4.13, 4.81]
allopurinol		Not selected	34566	172830	191	794	0	0	38	0	0.757945	0.0570864	1.07209	[0.89, 1.29]	0.46137	0	1	0	1	0.32769	5.76101	[4.88, 6.77]	5.43332	[5.07, 5.82]
eicosapentaenoic acid		Not selected	35075	175375	65	241	0	0	37	0	0.761624	0.0578342	1.12811	[0.82, 1.56]	0.463092	0	1	0	1	0.266282	1.97101	[1.47, 2.61]	1.70472	[1.50, 1.93]
oxybutynin		Not selected	34916	174580	161	723	0	0	37	0	0.761269	0.0581684	1.0789	[0.88, 1.32]	0.46429	0	1	0	1	0.410818	5.28282	[4.44, 6.25]	4.872	[4.53, 5.24]
rifAXIMin		Not selected	35096	175480	85	477	0	0	39	0	0.7603	0.0633449	0.902982	[0.68, 1.19]	0.46971	0	1	0	1	-0.317114	2.89466	[2.29, 3.63]	3.21178	[2.94, 3.51]
warfarin		Not selected	34800	174000	115	562	0	0	38	0	0.760475	0.0581626	0.918672	[0.73, 1.16]	0.480043	0	1	0	1	-0.310753	3.46705	[2.80, 4.25]	3.77781	[3.48, 4.10]
dapagliflozin		Not selected	35134	175670	97	312	0	0	39	0	0.763364	0.0607092	1.09886	[0.85, 1.43]	0.480094	0	1	0	1	0.266733	2.53522	[1.96, 3.25]	2.26848	[2.03, 2.53]
olmesartan		Not selected	35187	175935	21	118	0	0	38	0	0.761997	0.0589634	1.2059	[0.71, 2.03]	0.482869	0	1	0	1	0.144243	0.9158	[0.60, 1.36]	0.77156	[0.64, 0.92]
ursodiol		Not selected	35068	175340	103	554	0	0	38	0	0.764208	0.0571292	0.915978	[0.71, 1.17]	0.488463	0	1	0	1	-0.33587	3.44121	[2.77, 4.24]	3.77708	[3.47, 4.10]
norethindrone		Not selected	35098	175490	207	1422	0	0	38	0	0.761109	0.0594058	0.944323	[0.80, 1.12]	0.503118	0	1	0	1	-0.29955	8.43625	[7.38, 9.61]	8.7358	[8.29, 9.20]
scopolamine		Not selected	35162	175810	111	565	0	0	39	0	0.760073	0.0590694	0.924313	[0.73, 1.17]	0.516541	0	1	0	1	-0.26127	3.44384	[2.77, 4.24]	3.70511	[3.41, 4.02]
methotrexate		Not selected	35062	175310	37	218	0	0	37	0	0.761083	0.0589418	0.878315	[0.59, 1.31]	0.524259	0	1	0	1	-0.12305	1.34924	[0.95, 1.89]	1.47229	[1.29, 1.68]
hydrochlorothiazide		Not selected	32991	164955	460	2146	0	0	37	0	0.754769	0.0590988	1.03809	[0.92, 1.17]	0.529201	0	1	0	1	0.791804	16.1273	[14.55, 17.83]	15.3355	[14.70, 15.99]
cyclosporine		Not selected	35055	175275	77	417	0	0	38	0	0.764237	0.0596183	0.913584	[0.68, 1.22]	0.541652	0	1	0	1	-0.17087	2.67999	[2.09, 3.41]	2.85086	[2.59, 3.13]
pegfilgrastim		Not selected	35140	175700	67	350	0	0	37	0	0.762854	0.0608009	0.914312	[0.68, 1.23]	0.548412	0	1	0	1	-0.15722	2.08519	[1.58, 2.72]	2.24241	[2.02, 2.49]
baclofen		Not selected	34914	174570	156	654	0	0	38	0	0.758642	0.0582584	1.06298	[0.87, 1.30]	0.550912	0	1	0	1	0.295172	4.76538	[3.96, 5.69]	4.47021	[4.14, 4.82]
mupirocin		Not selected	34569	172845	345	1346	0	0	38	0	0.761641	0.0593418	1.04196	[0.91, 1.20]	0.558618	0	1	0	1	0.441506	9.87705	[8.69, 11.19]	9.43554	[8.95, 9.94]
nitroglycerin		Not selected	34498	172490	329	1366	0	0	37	0	0.759314	0.0572723	1.04278	[0.90, 1.20]	0.568217	0	1	0	1	0.630342	10.402	[9.17, 11.76]	9.77167	[9.28, 10.29]
amphetamine		Not selected	35139	175695	37	185	0	0	39	0	0.761365	0.0591551	1.12225	[0.75, 1.68]	0.572922	0	1	0	1	0.148251	1.36599	[0.97, 1.90]	1.21774	[1.05, 1.41]
fenofibric acid		Not selected	35055	175275	51	197	0	0	38	0	0.759893	0.0591144	1.10913	[0.77, 1.60]	0.57642	0	1	0	1	0.184058	1.5166	[1.09, 2.08]	1.33254	[1.16, 1.53]
memantine		Not selected	35095	175475	83	300	0	0	39	0	0.760401	0.0587957	1.08334	[0.81, 1.45]	0.586618	0	1	0	1	0.171765	2.31466	[1.78, 2.98]	2.14289	[1.92, 2.39]
remifentanil		Not selected	35050	175250	156	743	0	0	37	0	0.764174	0.0587599	1.05673	[0.86, 1.29]	0.59066	0	1	0	1	0.15621	5.02252	[4.21, 5.96]	4.86631	[4.52, 5.23]
nicardipine		Not selected	35097	175485	94	342	0	0	38	0	0.759696	0.0600159	1.07519	[0.82, 1.41]	0.597843	0	1	0	1	0.190319	2.5019	[1.94, 3.19]	2.31158	[2.08, 2.56]
tretinoin		Not selected	35056	175280	81	418	0	0	39	0	0.760207	0.0604142	1.07263	[0.82, 1.41]	0.611118	0	1	0	1	0.239948	3.11583	[2.47, 3.89]	2.87588	[2.61, 3.16]
ciprofloxacin		Not selected	33981	169905	578	2427	0	0	37	0	0.762713	0.0595363	1.02729	[0.92, 1.14]	0.618351	0	1	0	1	0.602674	18.0817	[16.44, 19.84]	17.479	[16.81, 18.17]
nortriptyline		Not selected	35086	175430	69	307	0	0	37	0	0.763522	0.0594284	0.929903	[0.70, 1.24]	0.623232	0	1	0	1	-0.109764	1.96584	[1.47, 2.59]	2.0756	[1.85, 2.32]
technetium		Not selected	35133	175665	109	597	0	0	39	0	0.763338	0.0589606	0.942198	[0.74, 1.20]	0.632567	0	1	0	1	-0.238934	3.65338	[2.96, 4.47]	3.89231	[3.58, 4.22]
ropivacaine		Not selected	34956	174780	148	620	0	0	38	0	0.757762	0.0601179	1.05072	[0.85, 1.30]	0.643452	0	1	0	1	0.218514	4.4135	[3.64, 5.31]	4.19499	[3.87, 4.54]
umeclidinium		Not selected	35214	176070	34	122	0	0	38	0	0.762915	0.0585539	0.909622	[0.59, 1.41]	0.67086	0	1	0	1	-0.0782137	0.786416	[0.50, 1.21]	0.86463	[0.72, 1.03]
thrombin		Not selected	35070	175350	120	657	0	0	39	0	0.762714	0.0594625	0.952402	[0.76, 1.19]	0.671635	0	1	0	1	-0.10021	4.24441	[3.49, 5.13]	4.34463	[4.02, 4.69]
risperidone		Not selected	35103	175515	87	357	0	0	38	0	0.760674	0.0587199	0.944215	[0.72, 1.23]	0.674631	0	1	0	1	-0.149152	2.34988	[1.81, 3.02]	2.49903	[2.26, 2.76]
protamine sulfate (USP)		Not selected	35071	175355	132	555	0	0	38	0	0.762344	0.0621034	1.04354	[0.84, 1.30]	0.704883	0	1	0	1	0.23119	3.84215	[3.13, 4.68]	3.61096	[3.32, 3.92]
propranolol		Not selected	35021	175105	98	428	0	0	38	0	0.760976	0.0593322	1.04871	[0.82, 1.34]	0.707471	0	1	0	1	0.106327	3.00504	[2.39, 3.75]	2.89871	[2.64, 3.18]
tramadol		Not selected	33842	169210	643	2663	0	0	37	0	0.756142	0.0609916	1.01969	[0.92, 1.13]	0.708027	0	1	0	1	0.498264	19.5219	[17.83, 21.34]	19.0236	[18.33, 19.74]
fluoxetine		Not selected	35034	175170	91	454	0	0	38	0	0.76418	0.0602116	0.951746	[0.73, 1.24]	0.713609	0	1	0	1	-0.219902	2.85999	[2.26, 3.58]	3.07989	[2.81, 3.37]
levothyroxine		Not selected	33154	165770	466	2354	0	0	37	0	0.759115	0.0591581	1.02154	[0.91, 1.15]	0.715741	0	1	0	1	0.27131	16.6901	[15.12, 18.38]	16.4188	[15.77, 17.09]
sodium chloride		Not selected	35197	175985	65	264	0	0	38	0	0.75975	0.0579114	1.05883	[0.77, 1.45]	0.724157	0	1	0	1	0.117039	1.95611	[1.47, 2.57]	1.83908	[1.63, 2.07]
codeine anhydrous		Not selected	34844	174220	200	867	0	0	37	0	0.76214	0.0609809	1.03323	[0.86, 1.24]	0.725139	0	1	0	1	0.193303	6.23441	[5.31, 7.28]	6.0411	[5.66, 6.45]
ezetimibe		Not selected	34829	174145	140	683	0	0	37	0	0.760841	0.0591474	1.03847	[0.84, 1.29]	0.728727	0	1	0	1	0.161387	4.82773	[4.02, 5.76]	4.66634	[4.33, 5.03]
rosuvastatin		Not selected	33782	168910	348	1754	0	0	37	0	0.755339	0.0623998	1.02402	[0.90, 1.17]	0.729512	0	1	0	1	0.20185	12.5167	[11.16, 13.99]	12.3148	[11.75, 12.90]
Fluvoxamine		Not selected	35267	176335	3	19	0	0	38	0	0.762124	0.058272	1.22766	[0.32, 4.66]	0.763156	0	1	0	1	0.0221576	0.144673	[0.05, 0.37]	0.122516	[0.08, 0.19]
mirabegron		Not selected	35207	176035	29	163	0	0	39	0	0.761097	0.059853	1.0685	[0.68, 1.67]	0.770269	0	1	0	1	0.0884992	1.19503	[0.82, 1.70]	1.10653	[0.95, 1.29]
ARIPiprazole		Not selected	35084	175420	78	365	0	0	38	0	0.758221	0.0614093	0.958758	[0.72, 1.28]	0.776387	0	1	0	1	-0.0931574	2.3187	[1.78, 2.98]	2.41186	[2.17, 2.67]
donepezil		Not selected	35049	175245	71	300	0	0	37	0	0.762558	0.0584399	1.0443	[0.76, 1.43]	0.787774	0	1	0	1	0.0900769	2.22049	[1.69, 2.88]	2.13041	[1.91, 2.38]
isosorbide mononitrate		Not selected	34769	173845	159	610	0	0	38	0	0.761051	0.0581407	1.02786	[0.84, 1.26]	0.792933	0	1	0	1	0.0973909	4.45849	[3.69, 5.35]	4.3611	[4.04, 4.71]
levonorgestrel		Not selected	35076	175380	119	655	0	0	39	0	0.763166	0.0600238	1.03069	[0.82, 1.29]	0.793599	0	1	0	1	0.0689766	4.37689	[3.62, 5.25]	4.30792	[3.99, 4.65]
sucralfate		Not selected	34872	174360	239	1032	0	0	38	0	0.761861	0.0572371	1.0227	[0.86, 1.21]	0.797543	0	1	0	1	0.29716	7.49253	[6.47, 8.64]	7.19537	[6.77, 7.64]
emtricitabine		Not selected	34874	174370	60	368	0	0	38	0	0.759237	0.0602511	1.04149	[0.76, 1.43]	0.799739	0	1	0	1	0.144158	2.60995	[2.03, 3.32]	2.46579	[2.22, 2.73]
ferrous gluconate		Not selected	35265	176325	4	17	0	0	38	0	0.764486	0.0594071	1.16883	[0.34, 4.01]	0.803999	0	1	0	1	0.025927	0.133005	[0.04, 0.38]	0.107078	[0.06, 0.17]
cefoxitin		Not selected	35065	175325	167	763	0	0	37	0	0.757741	0.0588895	0.975419	[0.79, 1.20]	0.813985	0	1	0	1	-0.144261	5.21864	[4.38, 6.18]	5.36291	[5.00, 5.74]
hypromellose		Not selected	34890	174450	144	573	0	0	37	0	0.76215	0.0590662	0.975622	[0.79, 1.20]	0.81442	0	1	0	1	-0.0138255	4.06053	[3.32, 4.94]	4.07436	[3.76, 4.41]
valganciclovir		Not selected	34934	174670	127	493	0	0	39	0	0.761422	0.0582812	0.973386	[0.78, 1.22]	0.815026	0	1	0	1	-0.0123795	3.48958	[2.82, 4.29]	3.50196	[3.22, 3.81]
enalapril		Not selected	34985	174925	48	176	0	0	37	0	0.756249	0.0590482	1.04017	[0.73, 1.48]	0.827813	0	1	0	1	0.0448769	1.23784	[0.86, 1.74]	1.19296	[1.03, 1.38]
ampicillin		Not selected	34990	174950	146	587	0	0	37	0	0.757885	0.0582795	0.976871	[0.79, 1.21]	0.831491	0	1	0	1	-0.00560075	4.26707	[3.51, 5.16]	4.27267	[3.95, 4.62]
levetiracetam		Not selected	34721	173605	265	1074	0	0	37	0	0.761896	0.0584662	1.01617	[0.87, 1.19]	0.843516	0	1	0	1	0.179259	7.80463	[6.76, 8.97]	7.62537	[7.19, 8.08]
methadone		Not selected	35073	175365	97	481	0	0	37	0	0.762346	0.0593194	0.981784	[0.76, 1.27]	0.888934	0	1	0	1	-0.139962	3.09906	[2.48, 3.84]	3.23902	[2.96, 3.54]
dicyclomine		Not selected	35079	175395	83	383	0	0	39	0	0.762574	0.0588022	0.980697	[0.74, 1.30]	0.891227	0	1	0	1	-0.0587149	2.52274	[1.96, 3.22]	2.58146	[2.33, 2.85]
neostigmine		Not selected	34610	173050	398	1995	0	0	37	0	0.760577	0.0595441	1.00897	[0.89, 1.15]	0.891471	0	1	0	1	0.125954	13.9845	[12.57, 15.52]	13.8586	[13.27, 14.47]
triamcinolone acetonide		Not selected	33844	169220	588	2561	0	0	37	0	0.760436	0.0592633	1.00692	[0.91, 1.12]	0.895471	0	1	0	1	0.205816	18.57	[16.89, 20.37]	18.3641	[17.67, 19.08]
fluocinonide		Not selected	35073	175365	76	382	0	0	38	0	0.759428	0.0588356	1.01467	[0.76, 1.35]	0.920262	0	1	0	1	0.0747138	2.66326	[2.07, 3.38]	2.58854	[2.34, 2.86]
ranolazine		Not selected	35099	175495	51	230	0	0	38	0	0.759342	0.0590173	0.983483	[0.68, 1.41]	0.928148	0	1	0	1	-0.00370184	1.60055	[1.16, 2.17]	1.60425	[1.41, 1.82]
meloxicam		Not selected	34265	171325	448	2091	0	0	39	0	0.758216	0.0611898	1.00473	[0.89, 1.13]	0.936608	0	1	0	1	0.26529	14.7491	[13.27, 16.35]	14.4838	[13.87, 15.12]
neomycin		Not selected	34878	174390	238	1079	0	0	39	0	0.760107	0.0592131	0.993428	[0.84, 1.17]	0.937796	0	1	0	1	0.0670028	7.48546	[6.46, 8.64]	7.41846	[6.99, 7.87]
succinylcholine		Not selected	34595	172975	462	2182	0	0	37	0	0.758619	0.057509	0.995476	[0.88, 1.12]	0.940653	0	1	0	1	-0.19294	15.2475	[13.77, 16.84]	15.4404	[14.82, 16.08]
Thrombin Inhibitors		Not selected	35095	175475	73	314	0	0	39	0	0.755335	0.0582734	0.99454	[0.73, 1.35]	0.972176	0	1	0	1	0.0278876	2.15681	[1.64, 2.80]	2.12893	[1.91, 2.37]
venlafaxine		Not selected	35042	175210	64	311	0	0	39	0	0.760945	0.0588132	0.994749	[0.73, 1.36]	0.973379	0	1	0	1	-0.0205044	2.09461	[1.59, 2.73]	2.11512	[1.89, 2.36]
gentamicin		Not selected	35038	175190	181	833	0	0	37	0	0.760101	0.0572373	1.00301	[0.83, 1.21]	0.975346	0	1	0	1	0.0445102	5.72701	[4.84, 6.74]	5.6825	[5.31, 6.08]
cobicistat		Not selected	35144	175720	16	86	0	0	38	0	0.760172	0.0604569	0.992439	[0.56, 1.76]	0.979256	0	1	0	1	-0.00281283	0.56013	[0.33, 0.93]	0.56295	[0.45, 0.69]
simvastatin		Not selected	34211	171055	164	643	0	0	38	0	0.759189	0.0597259	1.00162	[0.82, 1.22]	0.987045	0	1	0	1	-0.0333586	4.53057	[3.75, 5.44]	4.56393	[4.23, 4.92]
Bamlanivimab and Etesevimab Monoclonal Antibody Treatment		Not selected	35274	176370	0	0	0	0	39	0	0.762971	0.0592845								0	0	[nan, nan]	0	[nan, nan]
Molnupiravir		Not selected	35275	176375	0	0	0	0	39	0	0.762981	0.059264								0	0	[nan, nan]	0	[nan, nan]
Nirmatrelvir		Not selected	35275	176375	0	0	0	0	39	0	0.762981	0.059264								0	0	[nan, nan]	0	[nan, nan]
Paxlovid		Not selected	35275	176375	0	0	0	0	39	0	0.762981	0.059264								0	0	[nan, nan]	0	[nan, nan]
Ritonavir		Not selected	35275	176375	0	0	0	0	39	0	0.762981	0.059264								0	0	[nan, nan]	0	[nan, nan]
Sotrovimab Monoclonal Antibody Treatment		Not selected	35275	176375	0	0	0	0	39	0	0.762981	0.059264								0	0	[nan, nan]	0	[nan, nan]
magnesium		Not selected	35275	176375	0	1	0	0	38	0	0.761249	0.0603529								-0.00742586	0	[nan, nan]	0.00742586	[0.00, 0.05]
diatrizoic acid		Not selected	35275	176375	0	0	0	0	39	0	0.762981	0.059264								0	0	[nan, nan]	0	[nan, nan]
potassium phosphate		Not selected	35275	176375	0	0	0	0	39	0	0.762981	0.059264								0	0	[nan, nan]	0	[nan, nan]
iopamidol		Not selected	35275	176375	0	0	0	0	39	0	0.762981	0.059264								0	0	[nan, nan]	0	[nan, nan]
sodium		Not selected	35275	176375	0	0	0	0	39	0	0.762981	0.059264								0	0	[nan, nan]	0	[nan, nan]
regadenoson		Not selected	35275	176375	0	0	0	0	39	0	0.762981	0.059264								0	0	[nan, nan]	0	[nan, nan]
glucose oxidase		Not selected	35275	176375	0	0	0	0	39	0	0.762981	0.059264								0	0	[nan, nan]	0	[nan, nan]
barium sulfate		Not selected	35275	176375	0	0	0	0	39	0	0.762981	0.059264								0	0	[nan, nan]	0	[nan, nan]
sulfur hexafluoride		Not selected	35275	176375	0	0	0	0	39	0	0.762981	0.059264								0	0	[nan, nan]	0	[nan, nan]
perflutren		Not selected	35275	176375	0	0	0	0	39	0	0.762981	0.059264								0	0	[nan, nan]	0	[nan, nan]
iodixanol		Not selected	35275	176375	0	0	0	0	39	0	0.762981	0.059264								0	0	[nan, nan]	0	[nan, nan]
Multivitamin preparation		Not selected	35275	176375	0	0	0	0	39	0	0.762981	0.059264								0	0	[nan, nan]	0	[nan, nan]
iohexol		Not selected	35275	176375	0	0	0	0	39	0	0.762981	0.059264								0	0	[nan, nan]	0	[nan, nan]
gadobutrol		Not selected	35275	176375	0	0	0	0	39	0	0.762981	0.059264								0	0	[nan, nan]	0	[nan, nan]
diatrizoate		Not selected	35275	176375	0	0	0	0	39	0	0.763694	0.059082								0	0	[nan, nan]	0	[nan, nan]
influenza A virus		Not selected	35275	176375	0	0	0	0	39	0	0.762981	0.059264								0	0	[nan, nan]	0	[nan, nan]
a. Outcomes were ascertained from day 30 after the Covid-19 infection. The adjusted hazard ratio were computed at 180 days after the Covid-19 infection by adjusting high-dimensional baseline variables as discussed in the Method section.
b. We used stabilized inverse propensity treatment weights to do re-weight. 1% and 99% extreme weight values were trimmed. All the baseline covariates were balanced in term of standardized mean difference (SMD) < 0.1. Propensity score model was learned per cohort
c. The number of patients in the control group were randomly selected from all Covid-19 negative patients with the ratio of 5:1 as the number of patients in the case group.
d. the aHR's P-value < 8.39 * 10^-5 (the threshold corrected by the Bonferroni method) and No. of PASC in Positive patients > 100 were finally selected as our significant PASC. Inpatient or pregancy related drugs were further excluded by our clinician group
e. Organ Domain were labelled for selected medications
