# Supplementary material for: Data-driven analysis to understand long COVID using electronic health records from the RECOVER initiative
Source: Nat Commun. 2023 Apr 7;14:1948. doi: 10.1038/s41467-023-37653-z (PMC10080528; doi:10.1038/s41467-023-37653-z)
Supplement: Supplementary file 8 — Supplementary Data 5 [file 41467_2023_37653_MOESM8_ESM.xlsx]

## Sheet: diagnosis
PASC Diagnosis	CCSR Category Name	Organ Domain	Selectedd	No. of Covid-19 Positive patients	No. of patients in Control groupc	No. of PASC in Positive patients	No. of PASC in Control group	No. of Death in Positive patients	No. of Death in Control group	No. of unbalanced covariates	No. of unbalanced covariates after re-weightingb	Maximum of covariates' SMD	Maximum of covariates' SMD after re-weightingb	Adjusted Hazard Ratioa	Adjusted hazard Ratio, 95% Confidence Interval	Adjusted Hazard Ratio, P-Valued	Selected by Bonferroni correction	aHR's P-Value by Bonferroni correction	Selected by Benjamini-Yekutieli	aHR's P-Value by Benjamini-Yekutieli	Adjusted Excess Burden of PASC (Per 1,000)	Adjusted Cumulative Incidence of PASC in Positive Patients (Per 1,000)	Adjusted Cumulative Incidence of PASC in Positive Patients, 95% Confidence Interval (Per 1,000)	Adjusted Cumulative Incidence of PASC in Control Patients (Per 1,000)	Adjusted Cumulative Incidence of PASC in Control Patients, 95% Confidence Interval (Per 1,000)
U099/B948	PASC-General	General	Selected in both data	22329	111645	307	28	136	749	26	0	0.388802	0.0546697	39.7556	[26.80, 58.98]	7.98407e-75	1	4.5589e-72	1	1.05242e-71	11.9678	12.2833	[10.75, 13.98]	0.315493	[0.22, 0.45]
Dyspnea	Respiratory signs and symptoms	Diseases of the Respiratory System	Selected in both data	12503	62515	1623	5507	46	192	26	0	0.353682	0.0493723	1.41107	[1.33, 1.50]	5.98877e-27	1	3.41959e-24	1	5.92057e-24	41.2076	154.843	[147.50, 162.36]	113.635	[110.80, 116.51]
Pneumonia	Pneumonia (except that caused by tuberculosis)	Diseases of the Respiratory System	Not selected - Acute Infection	20314	101570	639	2126	73	450	24	0	0.381805	0.0531234	1.51543	[1.37, 1.67]	1.72825e-16	1	9.86831e-14	1	1.36686e-13	11.0442	36.5944	[33.78, 39.57]	25.5503	[24.48, 26.66]
Pulmonary fibrosis	Other specified and unspecified lower respiratory disease	Diseases of the Respiratory System	Selected in both data	20342	101710	571	1958	86	466	24	0	0.38821	0.0536357	1.53428	[1.38, 1.70]	9.89658e-16	1	5.65094e-13	1	5.59079e-13	11.3843	34.728	[31.95, 37.68]	23.3438	[22.32, 24.41]
Hair loss	Other specified and unspecified skin disorders	Diseases of the Skin and Subcutaneous Tissue	Selected in both data	21952	109760	149	346	138	737	25	0	0.389507	0.0539748	2.24361	[1.82, 2.77]	4.68402e-14	1	2.67457e-11	1	2.05808e-11	5.20522	9.22445	[7.83, 10.81]	4.01924	[3.61, 4.46]
Pressure ulcers	Pressure ulcer of skin	Diseases of the Skin and Subcutaneous Tissue	Selected in both data	21873	109365	279	794	115	665	23	0	0.391801	0.054398	1.74697	[1.50, 2.03]	5.78271e-13	1	3.30193e-10	1	2.28674e-10	6.46968	15.2304	[13.47, 17.17]	8.76077	[8.16, 9.39]
Respiratory failure	Respiratory failure; insufficiency; arrest	Diseases of the Respiratory System	Not selected - Acute Infection	21791	108955	326	965	120	593	24	0	0.388988	0.0547009	1.63514	[1.42, 1.88]	5.77096e-12	1	3.29522e-09	1	1.90175e-09	6.14653	16.7301	[14.89, 18.73]	10.5836	[9.92, 11.28]
Chest pain	Nonspecific chest pain	Diseases of the Circulatory System	Selected in both data	15319	76595	1089	3747	77	409	24	0	0.356447	0.0542695	1.2677	[1.17, 1.37]	1.24733e-09	1	7.12228e-07	1	3.28835e-07	15.8226	79.2512	[74.37, 84.32]	63.4286	[61.48, 65.42]
Pulmonary embolism	Acute pulmonary embolism	Diseases of the Circulatory System	Selected in both data	21862	109310	251	747	130	639	25	0	0.389168	0.0548122	1.63021	[1.39, 1.92]	2.88867e-09	1	1.64943e-06	1	7.13943e-07	4.75215	12.9439	[11.35, 14.71]	8.19176	[7.61, 8.80]
Nicotine dependence	Tobacco-related disorders	Mental, Behavioral and Neurodevelopmental Disorders	Not selected - Negative hazard ratio	19662	98310	346	2258	115	567	29	0	0.357164	0.0495135	0.689146	[0.60, 0.79]	3.78791e-08	1	2.1629e-05	1	7.88374e-06	-8.5757	19.7919	[17.64, 22.13]	28.3676	[27.22, 29.55]
Malaise and fatigue	Malaise and fatigue	General	Selected in both data	17036	85180	1057	4483	66	358	26	0	0.376467	0.0551176	1.21269	[1.12, 1.31]	6.08558e-07	1	0.000347487	1	8.29832e-05	12.5493	79.5745	[74.93, 84.39]	67.0252	[65.12, 68.96]
Dementia	Neurocognitive disorders	Diseases of the Nervous System	Selected in both data	21293	106465	280	1207	95	612	23	0	0.396138	0.0535538	1.4328	[1.24, 1.65]	9.51987e-07	1	0.000543585	1	0.000125486	5.24909	18.5856	[16.62, 20.72]	13.3365	[12.58, 14.12]
Chronic pain	Nervous system pain and pain syndromes	Diseases of the Nervous System	Not selected - Negative hazard ratio	17410	87050	637	4224	84	460	25	0	0.374096	0.0510753	0.796327	[0.72, 0.87]	2.08781e-06	1	0.00119214	1	0.000242828	-11.6165	48.5554	[44.92, 52.38]	60.172	[58.39, 61.99]
Gastroduodenal ulcer	Gastroduodenal ulcer	Diseases of the Digestive System	Not selected - Negative hazard ratio	21809	109045	93	734	130	684	25	0	0.38821	0.0537789	0.58834	[0.46, 0.75]	1.06572e-05	1	0.00608526	1	0.00102789	-3.38133	4.86917	[3.90, 6.03]	8.2505	[7.67, 8.87]
Gastritis and duodenitis	Gastritis and duodenitis	Diseases of the Digestive System	Not selected - Negative hazard ratio	20325	101625	353	2182	117	600	24	0	0.379184	0.0539414	0.753767	[0.66, 0.86]	1.19684e-05	1	0.00683396	1	0.00110066	-6.32724	20.4973	[18.32, 22.86]	26.8245	[25.72, 27.96]
Muscle weakness	Muscle disorders	General	Selected	20041	100205	443	1811	97	608	24	0	0.389627	0.0525378	1.29814	[1.15, 1.46]	1.26126e-05	1	0.00720178	1	0.00113354	6.61112	28.8153	[26.23, 31.58]	22.2042	[21.19, 23.25]
GERD	Esophageal disorders	Diseases of the Digestive System	Not selected - Negative hazard ratio	16352	81760	802	5392	60	369	26	0	0.373405	0.0488273	0.8354	[0.77, 0.91]	2.34339e-05	1	0.0133808	1	0.00205929	-12.8789	67.8308	[63.44, 72.41]	80.7096	[78.60, 82.85]
Gastroparesis	Other specified and unspecified disorders of stomach and duodenum	Diseases of the Digestive System	Not selected - Negative hazard ratio	21075	105375	233	1615	118	637	24	0	0.384849	0.0531651	0.718403	[0.61, 0.84]	3.66408e-05	1	0.0209219	1	0.00289788	-5.37267	13.32	[11.63, 15.20]	18.6926	[17.79, 19.63]
Abnormal heartbeat	Circulatory signs and symptoms	Diseases of the Circulatory System	Selected in both data	16978	84890	973	4214	71	393	26	0	0.370643	0.0540804	1.1722	[1.08, 1.27]	8.09885e-05	1	0.0462444	1	0.005823	10.1728	72.4856	[68.04, 77.10]	62.3128	[60.48, 64.18]
Cannabis-related disorders	Cannabis-related disorders	Mental, Behavioral and Neurodevelopmental Disorders	Not selected in sensitivity analysis - Negative hazard ratio	21568	107840	162	920	139	696	27	0	0.377749	0.0548184	0.677458	[0.56, 0.83]	0.000116347	0	0.0664342	1	0.00766815	-3.69786	7.28069	[6.07, 8.67]	10.9786	[10.29, 11.70]
Acute pharyngitis	Other specified upper respiratory infections	Diseases of the Respiratory System	Selected in Sensitivity Analysis	17316	86580	442	1351	125	595	29	0	0.39008	0.0532082	1.27059	[1.12, 1.44]	0.000131513	0	0.0750941	1	0.00852561	5.58082	27.1593	[24.42, 30.12]	21.5785	[20.49, 22.71]
Osteoarthritis	Osteoarthritis	Diseases of the Musculoskeletal System and Connective Tissue	Not selected in sensitivity analysis - Negative hazard ratio	18050	90250	459	3348	91	505	25	0	0.394544	0.0530295	0.814471	[0.73, 0.91]	0.0002268	0	0.129503	1	0.013798	-7.66873	37.1993	[34.06, 40.53]	44.868	[43.35, 46.43]
Bipolar and related disorders	Bipolar and related disorders	Mental, Behavioral and Neurodevelopmental Disorders	Not selected in sensitivity analysis - Negative hazard ratio	21429	107145	93	680	137	704	24	0	0.384286	0.05551	0.656333	[0.51, 0.84]	0.000884583	0	0.505097	1	0.0416433	-2.58458	5.29714	[4.26, 6.52]	7.88172	[7.31, 8.49]
Retinal and vitreous conditions	Retinal and vitreous conditions	Diseases of the Eye and Adnexa	Not selected	21584	107920	115	671	139	711	25	0	0.389556	0.0558814	0.697263	[0.55, 0.88]	0.00222097	0	1	0	0.0887143	-2.29918	5.7446	[4.65, 7.03]	8.04377	[7.46, 8.67]
Arterial dissections	Arterial dissections	Diseases of the Circulatory System	Not selected	22258	111290	13	143	143	694	26	0	0.389837	0.0548112	0.388712	[0.21, 0.72]	0.00265899	0	1	0	0.102086	-0.9552	0.60275	[0.32, 1.09]	1.55795	[1.32, 1.84]
Other specified and unspecified liver disease	Other specified and unspecified liver disease	Diseases of the Digestive System	Not selected	20157	100785	386	2223	100	530	23	0	0.380232	0.0541973	0.831117	[0.74, 0.94]	0.00298194	0	1	0	0.112304	-4.15669	23.0447	[20.72, 25.55]	27.2014	[26.08, 28.35]
Anxiety and fear-related disorders	Anxiety and fear-related disorders	Mental, Behavioral and Neurodevelopmental Disorders	Not selected	17184	85920	762	4250	92	511	29	0	0.365261	0.0547494	0.882117	[0.81, 0.96]	0.00495879	0	1	0	0.174129	-6.96071	54.7499	[50.89, 58.79]	61.7106	[59.90, 63.55]
Alcohol-related disorders	Alcohol-related disorders	Mental, Behavioral and Neurodevelopmental Disorders	Not selected	21419	107095	131	983	140	646	27	0	0.384835	0.0550434	0.748173	[0.61, 0.92]	0.00606061	0	1	0	0.19972	-2.445	8.51433	[7.17, 10.05]	10.9593	[10.28, 11.67]
Dermatitis	Allergic reactions	Diseases of the Skin and Subcutaneous Tissue	Not selected	18852	94260	398	1565	119	611	27	0	0.391224	0.0527549	1.18373	[1.05, 1.34]	0.00768178	0	1	0	0.244977	4.28054	25.6548	[23.10, 28.41]	21.3742	[20.34, 22.45]
Intestinal obstruction and ileus	Intestinal obstruction and ileus	Diseases of the Digestive System	Not selected	20467	102335	342	2032	112	568	23	0	0.385655	0.0531013	0.839964	[0.74, 0.96]	0.00842645	0	1	0	0.26446	-4.03256	20.5881	[18.44, 22.92]	24.6207	[23.57, 25.71]
Acute bronchitis	Acute bronchitis	Diseases of the Respiratory System	Not selected	20021	100105	204	624	132	643	25	0	0.392061	0.0575452	1.27724	[1.06, 1.53]	0.00878995	0	1	0	0.273696	2.25041	10.5535	[8.99, 12.32]	8.30313	[7.68, 8.97]
Pancreatic disorders (excluding diabetes)	Pancreatic disorders (excluding diabetes)	Diseases of the Digestive System	Not selected	21663	108315	119	848	129	646	25	0	0.386163	0.0545404	0.755662	[0.61, 0.94]	0.0115616	0	1	0	0.328919	-2.10866	7.34666	[6.12, 8.77]	9.45532	[8.83, 10.12]
Epilepsy; convulsions	Epilepsy; convulsions	Diseases of the Nervous System	Not selected	21391	106955	119	724	125	651	24	0	0.388172	0.0554795	0.752141	[0.60, 0.94]	0.0117083	0	1	0	0.329363	-2.13382	6.18665	[5.07, 7.49]	8.32048	[7.73, 8.95]
Opioid-related disorders	Opioid-related disorders	Mental, Behavioral and Neurodevelopmental Disorders	Not selected	21601	108005	110	756	134	670	26	0	0.384819	0.0572536	0.748201	[0.60, 0.94]	0.0128123	0	1	0	0.354306	-2.04672	6.41536	[5.28, 7.74]	8.46207	[7.87, 9.09]
Headache	Headache; including migraine	Diseases of the Nervous System	Not selected	16480	82400	817	3049	108	524	28	0	0.365213	0.0553935	1.11831	[1.02, 1.22]	0.0133539	0	1	0	0.36419	5.45784	54.7128	[50.75, 58.87]	49.2549	[47.59, 50.96]
Tendon and synovial disorders	Tendon and synovial disorders	Diseases of the Musculoskeletal System and Connective Tissue	Not selected	20895	104475	178	1051	134	685	27	0	0.39403	0.0553802	0.794866	[0.66, 0.95]	0.0134681	0	1	0	0.364787	-2.67395	10.1257	[8.64, 11.81]	12.7996	[12.04, 13.59]
Cystitis	Urinary tract infections	Diseases of the Genitourinary System	Not selected	20759	103795	275	1076	127	661	26	0	0.387941	0.0532895	1.20489	[1.04, 1.40]	0.0141165	0	1	0	0.379748	2.58926	15.7698	[13.90, 17.83]	13.1805	[12.41, 13.99]
Noninfectious hepatitis	Noninfectious hepatitis	Diseases of the Digestive System	Not selected	22109	110545	32	288	134	731	25	0	0.390018	0.0527238	0.59793	[0.40, 0.90]	0.0143903	0	1	0	0.381918	-1.30819	1.83868	[1.28, 2.58]	3.14687	[2.79, 3.54]
Occlusion or stenosis of precerebral or cerebral arteries without infarction	Occlusion or stenosis of precerebral or cerebral arteries without infarction	Diseases of the Nervous System	Not selected	21676	108380	96	718	128	671	25	0	0.390656	0.0552544	0.750157	[0.59, 0.95]	0.019172	0	1	0	0.467993	-1.87862	6.06185	[4.95, 7.36]	7.94047	[7.36, 8.55]
Abnormal findings related to substance use	Abnormal findings related to substance use	Mental, Behavioral and Neurodevelopmental Disorders	Not selected	22303	111515	7	21	143	775	25	0	0.391096	0.0565355	2.70701	[1.12, 6.52]	0.0263285	0	1	0	0.612439	0.384196	0.614494	[0.33, 1.10]	0.230298	[0.15, 0.36]
Fever	Fever	General	Not selected	19113	95565	555	2187	100	525	24	0	0.381995	0.0518102	1.12243	[1.01, 1.25]	0.0336125	0	1	0	0.722386	3.37015	32.7816	[29.95, 35.80]	29.4115	[28.22, 30.64]
Joint pain	Musculoskeletal pain, not low back pain	General	Not selected	11646	58230	1330	5281	59	299	25	0	0.359344	0.0581954	1.0761	[1.00, 1.15]	0.0359918	0	1	0	0.765204	10.3921	129.986	[122.79, 137.39]	119.594	[116.57, 122.66]
Obsessive-compulsive and related disorders	Obsessive-compulsive and related disorders	Mental, Behavioral and Neurodevelopmental Disorders	Not selected	22245	111225	10	85	143	745	25	0	0.390964	0.0551682	0.473156	[0.23, 0.96]	0.0376386	0	1	0	0.791702	-0.49785	0.43917	[0.21, 0.87]	0.93702	[0.75, 1.16]
Hepatic failure	Hepatic failure	Diseases of the Digestive System	Not selected	22150	110750	63	503	126	672	25	0	0.389763	0.0552663	0.73344	[0.55, 0.99]	0.040057	0	1	0	0.830716	-1.35406	4.00664	[3.14, 5.06]	5.36069	[4.90, 5.86]
Diabetes mellitus	Diabetes mellitus with complication	Endocrine, Nutritional and Metabolic Diseases	Not selected	16421	82105	569	2611	59	363	24	0	0.403274	0.0512129	1.11384	[1.00, 1.23]	0.0403853	0	1	0	0.831779	4.76915	43.5012	[40.00, 47.21]	38.732	[37.27, 40.23]
Myopathies	Myopathies	Diseases of the Nervous System	Not selected	22184	110920	58	199	134	696	24	0	0.390597	0.0557359	1.38554	[1.01, 1.90]	0.0422519	0	1	0	0.865714	0.76258	2.97309	[2.25, 3.88]	2.21051	[1.92, 2.54]
Depressive disorders	Depressive disorders	Mental, Behavioral and Neurodevelopmental Disorders	Not selected	18029	90145	594	3455	92	532	25	0	0.378306	0.0506656	0.908011	[0.82, 1.00]	0.0526854	0	1	0	1	-4.11065	43.4205	[40.06, 46.97]	47.5312	[45.97, 49.12]
Cerebral ischemia	Other and ill-defined cerebrovascular disease	Diseases of the Nervous System	Not selected	22149	110745	89	349	135	702	24	0	0.390668	0.0526868	1.29376	[1.00, 1.68]	0.0527139	0	1	0	1	1.03487	4.93918	[3.97, 6.10]	3.90432	[3.51, 4.34]
Hearing loss	Hearing loss	Diseases of the Ear and Mastoid Process	Not selected	21387	106935	146	1039	133	684	25	0	0.388614	0.0515802	0.829676	[0.68, 1.01]	0.0590839	0	1	0	1	-2.03267	9.69082	[8.26, 11.31]	11.7235	[11.01, 12.47]
Constipation	Other specified and unspecified gastrointestinal disorders	Diseases of the Digestive System	Not selected	18716	93580	616	3489	86	448	24	0	0.377325	0.0551061	0.912951	[0.83, 1.01]	0.0656316	0	1	0	1	-4.19116	41.7971	[38.57, 45.20]	45.9882	[44.49, 47.52]
Vasculitis	Vasculitis	Diseases of the Circulatory System	Not selected	22264	111320	9	105	140	723	25	0	0.388732	0.0559947	0.464341	[0.20, 1.06]	0.0682359	0	1	0	1	-0.65054	0.52202	[0.27, 0.96]	1.17256	[0.97, 1.42]
Sleep disorders	Sleep wake disorders	Diseases of the Nervous System	Not selected	17833	89165	624	3573	97	491	24	0	0.385533	0.0539244	0.916847	[0.83, 1.01]	0.0736219	0	1	0	1	-3.80488	45.7046	[42.22, 49.38]	49.5095	[47.91, 51.15]
Coronary atherosclerosis and other heart disease	Coronary atherosclerosis and other heart disease	Diseases of the Circulatory System	Not selected	18628	93140	549	3567	73	422	24	0	0.385359	0.0501628	0.912472	[0.83, 1.01]	0.0742516	0	1	0	1	-3.36587	41.713	[38.48, 45.13]	45.0788	[43.60, 46.59]
Biliary tract disease	Biliary tract disease	Diseases of the Digestive System	Not selected	21066	105330	259	1492	124	590	24	0	0.384484	0.0516968	0.874061	[0.75, 1.02]	0.0796495	0	1	0	1	-2.26803	15.0081	[13.22, 16.98]	17.2761	[16.41, 18.18]
Drug induced or toxic related condition	Drug induced or toxic related condition	Diseases of the Nervous System	Not selected	22259	111295	18	178	141	721	24	0	0.390835	0.0554307	0.631537	[0.36, 1.10]	0.103201	0	1	0	1	-0.743299	1.1983	[0.76, 1.84]	1.9416	[1.66, 2.26]
Sedative-related disorders	Sedative-related disorders	Mental, Behavioral and Neurodevelopmental Disorders	Not selected	22132	110660	37	264	141	709	25	0	0.390661	0.0552863	0.719325	[0.48, 1.07]	0.106544	0	1	0	1	-0.89249	2.0062	[1.43, 2.77]	2.89869	[2.56, 3.27]
Heart failure	Heart failure	Diseases of the Circulatory System	Not selected	19803	99015	482	2879	75	401	24	0	0.38852	0.0533446	0.917214	[0.82, 1.02]	0.116625	0	1	0	1	-2.83901	31.4479	[28.77, 34.30]	34.2869	[33.04, 35.56]
Edema	Other general signs and symptoms	Endocrine, Nutritional and Metabolic Diseases	Not selected	13366	66830	1374	6806	33	168	26	0	0.359091	0.046618	1.05378	[0.99, 1.13]	0.116686	0	1	0	1	4.78915	132.264	[125.64, 139.06]	127.475	[124.59, 130.39]
Trauma- and stressor-related disorders	Trauma- and stressor-related disorders	Mental, Behavioral and Neurodevelopmental Disorders	Not selected	20618	103090	321	1451	129	662	25	0	0.3851	0.0545525	1.11524	[0.97, 1.28]	0.117548	0	1	0	1	2.01435	19.6309	[17.53, 21.91]	17.6166	[16.73, 18.54]
Gangrene	Gangrene	Diseases of the Circulatory System	Not selected	22136	110680	90	351	138	675	25	0	0.390801	0.0533691	1.23052	[0.95, 1.60]	0.119742	0	1	0	1	0.76738	4.64686	[3.72, 5.75]	3.87949	[3.49, 4.31]
Diabetes mellitus without complication	Diabetes mellitus without complication	Endocrine, Nutritional and Metabolic Diseases	Not selected	22190	110950	14	84	139	733	24	0	0.391568	0.0553923	0.600761	[0.32, 1.14]	0.120623	0	1	0	1	-0.395094	0.56872	[0.29, 1.04]	0.96381	[0.77, 1.19]
Other specified and unspecified disorders of the ear	Other specified and unspecified disorders of the ear	Diseases of the Ear and Mastoid Process	Not selected	21149	105745	201	703	137	672	26	0	0.384381	0.0531707	1.15171	[0.96, 1.38]	0.121262	0	1	0	1	1.49093	10.1939	[8.70, 11.89]	8.703	[8.08, 9.36]
Fibromyalgia	Other specified connective tissue disease	General	Not selected	18448	92240	554	3010	92	490	25	0	0.378522	0.0520204	0.922519	[0.83, 1.02]	0.124031	0	1	0	1	-3.16747	37.6207	[34.51, 40.93]	40.7882	[39.35, 42.26]
Other specified and unspecified mood disorders	Other specified and unspecified mood disorders	Mental, Behavioral and Neurodevelopmental Disorders	Not selected	21913	109565	69	400	136	733	25	0	0.388963	0.0545852	0.806357	[0.61, 1.06]	0.129316	0	1	0	1	-0.85986	3.71846	[2.87, 4.76]	4.57832	[4.14, 5.05]
Sinusitis	Sinusitis	Diseases of the Respiratory System	Not selected	20101	100505	225	887	130	659	27	0	0.388877	0.0538283	1.13626	[0.96, 1.34]	0.133317	0	1	0	1	1.79412	13.3892	[11.61, 15.37]	11.595	[10.86, 12.37]
Encephalopathy	Other nervous system disorders (neither hereditary nor degenerative)	Diseases of the Nervous System	Not selected	20637	103185	501	2525	79	461	22	0	0.385559	0.0528678	1.08381	[0.97, 1.21]	0.141126	0	1	0	1	1.94504	31.2002	[28.59, 33.98]	29.2551	[28.12, 30.42]
Cognitive problems	Nervous system signs and symptoms	Diseases of the Nervous System	Not selected	18428	92140	746	3924	65	368	24	0	0.386415	0.0535212	1.06568	[0.98, 1.16]	0.153483	0	1	0	1	2.98808	55.1876	[51.47, 59.08]	52.1995	[50.59, 53.84]
Nephritis; nephrosis; renal sclerosis	Nephritis; nephrosis; renal sclerosis	Diseases of the Genitourinary System	Not selected	22109	110545	21	133	140	713	25	0	0.389438	0.0553828	0.683619	[0.40, 1.16]	0.155507	0	1	0	1	-0.50061	0.97947	[0.60, 1.55]	1.48008	[1.24, 1.75]
Other specified and unspecified circulatory disease	Other specified and unspecified circulatory disease	Diseases of the Circulatory System	Not selected	21415	107075	149	858	132	639	23	0	0.386711	0.055139	0.867694	[0.71, 1.06]	0.157907	0	1	0	1	-1.29706	8.40108	[7.08, 9.91]	9.69814	[9.05, 10.38]
Other specified inflammatory condition of skin	Other specified inflammatory condition of skin	Diseases of the Skin and Subcutaneous Tissue	Not selected	21016	105080	196	792	126	671	24	0	0.391154	0.0516512	1.13689	[0.95, 1.36]	0.158404	0	1	0	1	1.14006	10.9216	[9.38, 12.65]	9.78154	[9.12, 10.48]
Other substance abuse	Other substance abuse	Mental, Behavioral and Neurodevelopmental Disorders	Not selected	21735	108675	110	647	137	707	24	0	0.385969	0.0556488	0.849024	[0.67, 1.07]	0.16903	0	1	0	1	-1.11114	6.19864	[5.09, 7.49]	7.30978	[6.76, 7.89]
Nausea and vomiting	Nausea and vomiting	Diseases of the Digestive System	Not selected	16879	84395	809	3513	91	447	26	0	0.353228	0.0552236	0.940662	[0.86, 1.03]	0.172034	0	1	0	1	-2.63595	51.4901	[47.69, 55.49]	54.1261	[52.41, 55.88]
Cardiac dysrhythmias	Cardiac dysrhythmias	Diseases of the Circulatory System	Not selected	18825	94125	744	3896	68	351	24	0	0.382569	0.0543831	1.05996	[0.97, 1.16]	0.195958	0	1	0	1	2.18573	51.2612	[47.77, 54.92]	49.0755	[47.55, 50.63]
Urinary incontinence	Urinary incontinence	Diseases of the Genitourinary System	Not selected	21258	106290	173	1028	127	662	25	0	0.389516	0.0545087	0.889485	[0.74, 1.06]	0.201039	0	1	0	1	-1.26261	10.7247	[9.21, 12.43]	11.9873	[11.26, 12.75]
Allergy	Allergic reactions, subsequent encounter	Injury, Poisoning and Certain Other Consequences of External Causes	Not selected	22290	111450	10	19	143	721	25	0	0.391155	0.0553705	1.77975	[0.71, 4.44]	0.21602	0	1	0	1	0.15574	0.40517	[0.19, 0.82]	0.249435	[0.16, 0.38]
Other specified bone disease and musculoskeletal deformities	Other specified bone disease and musculoskeletal deformities	Diseases of the Musculoskeletal System and Connective Tissue	Not selected	21860	109300	63	318	143	713	26	0	0.390768	0.0551132	0.824731	[0.61, 1.12]	0.216113	0	1	0	1	-0.683988	3.08923	[2.33, 4.04]	3.77322	[3.38, 4.21]
Genitourinary problems	Genitourinary signs and symptoms	Diseases of the Genitourinary System	Not selected	16573	82865	831	3854	92	415	27	0	0.37308	0.054614	1.05448	[0.97, 1.15]	0.219461	0	1	0	1	2.93823	61.7823	[57.61, 66.14]	58.8441	[57.04, 60.69]
Hallucinogen abuse	Hallucinogen-related disorders	Mental, Behavioral and Neurodevelopmental Disorders	Not selected	22317	111585	2	42	143	729	26	0	0.389405	0.0547799	0.404164	[0.09, 1.73]	0.222701	0	1	0	1	-0.270365	0.164158	[0.05, 0.47]	0.43452	[0.32, 0.59]
Otitis media	Otitis media	Diseases of the Ear and Mastoid Process	Not selected	21449	107245	105	401	140	719	26	0	0.388341	0.0546989	1.1589	[0.91, 1.48]	0.237076	0	1	0	1	0.82678	5.73594	[4.64, 7.03]	4.90916	[4.45, 5.41]
Paresthesia	Skin/Subcutaneous signs and symptoms	Diseases of the Skin and Subcutaneous Tissue	Not selected	17683	88415	802	3402	100	472	25	0	0.373527	0.0538804	1.05158	[0.96, 1.15]	0.261301	0	1	0	1	2.54783	52.3945	[48.63, 56.35]	49.8467	[48.22, 51.51]
Cerebral infarction	Cerebral infarction	Diseases of the Nervous System	Not selected	21164	105820	224	1203	118	631	23	0	0.393934	0.0540286	0.914913	[0.78, 1.08]	0.28083	0	1	0	1	-1.23259	12.4876	[10.87, 14.29]	13.7202	[12.95, 14.52]
Atelectasis	Pleurisy, pleural effusion and pulmonary collapse	Diseases of the Respiratory System	Not selected	20132	100660	598	3091	75	367	24	0	0.385123	0.0512986	1.05627	[0.96, 1.17]	0.281014	0	1	0	1	1.35094	37.6453	[34.74, 40.72]	36.2943	[35.02, 37.60]
Peritonitis and intra-abdominal abscess	Peritonitis and intra-abdominal abscess	Diseases of the Digestive System	Not selected	22322	111610	8	58	142	725	26	0	0.390044	0.0532363	0.62614	[0.27, 1.48]	0.284784	0	1	0	1	-0.20544	0.408891	[0.18, 0.84]	0.61433	[0.47, 0.79]
COPD	Chronic obstructive pulmonary disease and bronchiectasis	Diseases of the Respiratory System	Not selected	20109	100545	337	2119	95	482	23	0	0.382262	0.0499502	0.934588	[0.82, 1.06]	0.3058	0	1	0	1	-1.73825	23.0671	[20.78, 25.54]	24.8054	[23.74, 25.90]
Cocaine abuse	Stimulant-related disorders	Mental, Behavioral and Neurodevelopmental Disorders	Not selected	21771	108855	96	536	136	688	26	0	0.386336	0.0551136	0.883679	[0.69, 1.14]	0.337906	0	1	0	1	-0.73285	5.28794	[4.28, 6.49]	6.02079	[5.52, 6.55]
Paralysis (other than cerebral palsy)	Paralysis (other than cerebral palsy)	Diseases of the Nervous System	Not selected	21830	109150	87	456	131	678	23	0	0.390894	0.0545064	0.882237	[0.68, 1.14]	0.34182	0	1	0	1	-0.54709	4.56446	[3.62, 5.70]	5.11154	[4.65, 5.61]
Acquired deformities (excluding foot)	Acquired deformities (excluding foot)	Diseases of the Musculoskeletal System and Connective Tissue	Not selected	22048	110240	41	248	137	718	25	0	0.390652	0.0563686	0.851545	[0.59, 1.23]	0.388727	0	1	0	1	-0.501704	2.27626	[1.65, 3.09]	2.77796	[2.45, 3.14]
Pneumothorax	Pneumothorax	Diseases of the Respiratory System	Not selected	22157	110785	78	393	137	700	26	0	0.390232	0.0550911	1.12658	[0.86, 1.48]	0.392776	0	1	0	1	0.33252	4.45681	[3.56, 5.53]	4.1243	[3.72, 4.56]
Gout	Gout	Diseases of the Musculoskeletal System and Connective Tissue	Not selected	21624	108120	93	533	127	676	23	0	0.393595	0.0563452	0.89587	[0.70, 1.15]	0.394896	0	1	0	1	-0.668656	5.37168	[4.34, 6.59]	6.04033	[5.54, 6.58]
Polyneuropathies	Polyneuropathies	Diseases of the Nervous System	Not selected	21142	105710	196	1163	125	652	23	0	0.387681	0.0549102	0.928857	[0.78, 1.10]	0.399223	0	1	0	1	-0.943144	12.5047	[10.86, 14.34]	13.4479	[12.68, 14.25]
Dizziness	General sensation/perception signs and symptoms	General	Not selected	18892	94460	567	2411	116	548	27	0	0.380072	0.0526419	1.04365	[0.94, 1.16]	0.42515	0	1	0	1	1.47145	34.5756	[31.63, 37.71]	33.1041	[31.82, 34.42]
Miscellaneous mental and behavioral disorders/conditions	Miscellaneous mental and behavioral disorders/conditions	Mental, Behavioral and Neurodevelopmental Disorders	Not selected	21898	109490	68	372	140	688	25	0	0.386757	0.0545145	0.890334	[0.67, 1.19]	0.42595	0	1	0	1	-0.57173	3.66733	[2.85, 4.67]	4.23906	[3.82, 4.69]
Other nervous system disorders (often hereditary or degenerative)	Other nervous system disorders (often hereditary or degenerative)	Diseases of the Nervous System	Not selected	21139	105695	193	1103	125	641	24	0	0.391669	0.0536091	0.933225	[0.79, 1.11]	0.429161	0	1	0	1	-0.88086	11.9479	[10.34, 13.74]	12.8287	[12.08, 13.62]
Nerve and nerve root disorders	Nerve and nerve root disorders	Diseases of the Nervous System	Not selected	21141	105705	182	998	132	702	24	0	0.390792	0.0542345	0.930165	[0.78, 1.11]	0.430074	0	1	0	1	-0.50991	11.2942	[9.71, 13.07]	11.8041	[11.08, 12.56]
Hypotension	Hypotension	Diseases of the Circulatory System	Not selected	20806	104030	405	2055	95	490	23	0	0.382044	0.0522641	1.04833	[0.93, 1.18]	0.439386	0	1	0	1	1.0241	24.685	[22.35, 27.19]	23.6609	[22.64, 24.71]
Peripheral and visceral vascular disease	Peripheral and visceral vascular disease	Diseases of the Circulatory System	Not selected	20482	102410	319	1892	86	528	24	0	0.396831	0.0540125	0.949266	[0.83, 1.08]	0.44239	0	1	0	1	-1.14081	21.1016	[18.91, 23.47]	22.2424	[21.24, 23.28]
Encephalitis	Encephalitis	Diseases of the Nervous System	Not selected	22302	111510	9	55	143	741	26	0	0.3904	0.0552533	0.741787	[0.34, 1.61]	0.451437	0	1	0	1	-0.130319	0.452572	[0.22, 0.89]	0.58289	[0.44, 0.76]
Schizophrenia spectrum and other psychotic disorders	Schizophrenia spectrum and other psychotic disorders	Mental, Behavioral and Neurodevelopmental Disorders	Not selected	21630	108150	97	503	129	690	25	0	0.389958	0.0548696	0.91354	[0.72, 1.17]	0.46818	0	1	0	1	-0.59875	5.20049	[4.20, 6.39]	5.79924	[5.31, 6.33]
Abdominal pain	Abdominal pain and other digestive/abdomen signs and symptoms	Diseases of the Digestive System	Not selected	11676	58380	1399	6413	42	216	26	0	0.329669	0.0501413	0.975848	[0.91, 1.04]	0.469175	0	1	0	1	-1.68079	137.324	[130.12, 144.72]	139.005	[135.83, 142.22]
Immune-mediated/reactive arthropathies	Immune-mediated/reactive arthropathies	Diseases of the Musculoskeletal System and Connective Tissue	Not selected	22322	111610	3	13	143	748	25	0	0.390416	0.0540283	1.63496	[0.42, 6.42]	0.481189	0	1	0	1	0.081789	0.23081	[0.08, 0.58]	0.14902	[0.09, 0.25]
Symptoms of mental and substance use conditions	Symptoms of mental and substance use conditions	Mental, Behavioral and Neurodevelopmental Disorders	Not selected	21336	106680	233	1070	123	671	23	0	0.38288	0.0545248	1.05861	[0.90, 1.24]	0.488535	0	1	0	1	0.51442	13.083	[11.43, 14.92]	12.5686	[11.83, 13.34]
Feeding and eating disorders	Feeding and eating disorders	Mental, Behavioral and Neurodevelopmental Disorders	Not selected	22259	111295	11	61	143	742	25	0	0.393237	0.055665	0.770351	[0.36, 1.64]	0.49857	0	1	0	1	-0.193924	0.4781	[0.24, 0.90]	0.67203	[0.52, 0.86]
Crystal arthropathies (excluding gout)	Crystal arthropathies (excluding gout)	Diseases of the Musculoskeletal System and Connective Tissue	Not selected	22247	111235	18	99	139	735	25	0	0.391217	0.0542307	1.19617	[0.70, 2.06]	0.517652	0	1	0	1	0.153693	1.24645	[0.80, 1.89]	1.09275	[0.89, 1.33]
Malnutrition	Malnutrition	Endocrine, Nutritional and Metabolic Diseases	Not selected	21134	105670	473	2574	95	456	23	0	0.384364	0.0518551	1.03668	[0.93, 1.16]	0.519973	0	1	0	1	0.64035	29.3276	[26.83, 31.99]	28.6872	[27.58, 29.83]
Syncope	Syncope	Diseases of the Circulatory System	Not selected	20398	101990	338	1592	120	614	23	0	0.387185	0.0549704	0.957969	[0.84, 1.09]	0.528129	0	1	0	1	-0.47212	19.1845	[17.08, 21.48]	19.6566	[18.71, 20.64]
Other specified and unspecified diseases of kidney and ureters	Other specified and unspecified diseases of kidney and ureters	Diseases of the Genitourinary System	Not selected	20574	102870	324	1789	111	557	23	0	0.387129	0.05112	0.959908	[0.84, 1.10]	0.546668	0	1	0	1	-0.55046	20.7768	[18.60, 23.13]	21.3273	[20.35, 22.34]
Neurodevelopmental disorders	Neurodevelopmental disorders	Diseases of the Nervous System	Not selected	21871	109355	56	299	143	733	24	0	0.390368	0.054917	0.915817	[0.66, 1.27]	0.596595	0	1	0	1	-0.327706	3.15625	[2.39, 4.11]	3.48396	[3.11, 3.90]
Acute and chronic tonsillitis	Acute and chronic tonsillitis	Diseases of the Respiratory System	Not selected	21753	108765	100	486	135	703	26	0	0.389895	0.0539166	1.06385	[0.83, 1.36]	0.625516	0	1	0	1	0.36457	5.88941	[4.80, 7.17]	5.52484	[5.05, 6.04]
Acute myocardial infarction	Acute myocardial infarction	Diseases of the Circulatory System	Not selected	21633	108165	177	891	118	638	24	0	0.386113	0.0539605	0.957628	[0.80, 1.15]	0.640714	0	1	0	1	-0.382517	9.708	[8.29, 11.31]	10.0905	[9.44, 10.78]
Transient cerebral ischemia	Transient cerebral ischemia	Diseases of the Nervous System	Not selected	21922	109610	66	371	136	740	23	0	0.390363	0.0543794	0.936396	[0.70, 1.26]	0.665064	0	1	0	1	-0.20076	4.06481	[3.17, 5.15]	4.26557	[3.85, 4.72]
Postthrombotic syndrome and venous insufficiency/hypertension	Postthrombotic syndrome and venous insufficiency/hypertension	Diseases of the Circulatory System	Not selected	21640	108200	112	603	131	650	25	0	0.393928	0.0566124	0.951333	[0.76, 1.20]	0.668529	0	1	0	1	-0.15629	6.64044	[5.47, 8.01]	6.79673	[6.26, 7.37]
Pulmonary heart disease	Pulmonary heart disease	Diseases of the Circulatory System	Not selected	21510	107550	226	1097	117	592	24	0	0.388755	0.0551091	1.03533	[0.88, 1.22]	0.673203	0	1	0	1	0.28202	12.9993	[11.35, 14.83]	12.7173	[11.98, 13.49]
Coma; stupor; and brain damage	Coma; stupor; and brain damage	Diseases of the Nervous System	Not selected	21707	108535	114	591	131	670	24	0	0.389043	0.055243	0.953123	[0.76, 1.20]	0.680465	0	1	0	1	-0.391919	6.42637	[5.29, 7.75]	6.81829	[6.28, 7.39]
Other and ill-defined heart disease	Other and ill-defined heart disease	Diseases of the Circulatory System	Not selected	21877	109385	95	558	126	714	24	0	0.386205	0.0554584	0.951873	[0.75, 1.21]	0.685569	0	1	0	1	-0.264156	5.8578	[4.79, 7.12]	6.12196	[5.62, 6.66]
Mediastinal disorders	Mediastinal disorders	Diseases of the Respiratory System	Not selected	22292	111460	14	72	142	710	26	0	0.393325	0.0550505	1.1419	[0.59, 2.21]	0.693109	0	1	0	1	0.037938	0.83388	[0.50, 1.35]	0.79594	[0.63, 1.00]
Thromboembolism	Acute phlebitis; thrombophlebitis and thromboembolism	Diseases of the Circulatory System	Not selected	21246	106230	297	1484	107	605	24	0	0.386111	0.0555246	1.02677	[0.89, 1.18]	0.713557	0	1	0	1	-0.3807	16.442	[14.61, 18.44]	16.8227	[15.98, 17.70]
Diseases of inner ear and related conditions	Diseases of inner ear and related conditions	Diseases of the Ear and Mastoid Process	Not selected	21945	109725	52	282	143	698	26	0	0.391674	0.0542698	0.940694	[0.67, 1.32]	0.72587	0	1	0	1	-0.0586548	3.10712	[2.33, 4.09]	3.16577	[2.81, 3.56]
Asthma	Asthma	Diseases of the Respiratory System	Not selected	18789	93945	441	1985	110	601	26	0	0.378511	0.0511999	0.980097	[0.87, 1.10]	0.738509	0	1	0	1	-0.77622	25.9778	[23.45, 28.70]	26.754	[25.61, 27.94]
Foot drop	Acquired foot deformities	General	Not selected	22229	111145	26	159	142	733	24	0	0.38971	0.0542554	0.932086	[0.59, 1.46]	0.759985	0	1	0	1	-0.149352	1.59033	[1.08, 2.29]	1.73968	[1.48, 2.03]
Aseptic necrosis and osteonecrosis	Aseptic necrosis and osteonecrosis	Diseases of the Musculoskeletal System and Connective Tissue	Not selected	22075	110375	58	342	139	720	26	0	0.388117	0.0550136	0.955239	[0.70, 1.30]	0.772582	0	1	0	1	-0.24735	3.54493	[2.74, 4.53]	3.79228	[3.40, 4.22]
Aortic and peripheral arterial embolism or thrombosis	Aortic and peripheral arterial embolism or thrombosis	Diseases of the Circulatory System	Not selected	22209	111045	31	178	133	746	24	0	0.390117	0.0533422	0.944497	[0.62, 1.44]	0.790973	0	1	0	1	-0.067723	1.85043	[1.29, 2.61]	1.91815	[1.65, 2.22]
Cardiac arrest and ventricular fibrillation	Cardiac arrest and ventricular fibrillation	Diseases of the Circulatory System	Not selected	22214	111070	116	462	123	678	24	0	0.389931	0.0566279	1.0294	[0.82, 1.30]	0.804754	0	1	0	1	0.0820131	5.24398	[4.24, 6.43]	5.16197	[4.70, 5.65]
Fluid disorders	Fluid and electrolyte disorders	Endocrine, Nutritional and Metabolic Diseases	Not selected	17629	88145	963	5010	43	207	24	0	0.367472	0.0532251	1.00877	[0.93, 1.09]	0.825188	0	1	0	1	-0.19991	68.1705	[64.01, 72.50]	68.3704	[66.52, 70.25]
Anemia	Anemia	Diseases of the Blood and Blood Forming Organs and Certain Disorders Involving the Immune Mechanism	Not selected	16921	84605	1012	5458	52	247	24	0	0.370364	0.0520851	0.992014	[0.92, 1.07]	0.834625	0	1	0	1	-1.35157	76.1743	[71.69, 80.82]	77.5258	[75.52, 79.57]
Autoinflammatory syndromes	Autoinflammatory syndromes	Diseases of the Musculoskeletal System and Connective Tissue	Not selected	22340	111700	1	6	143	738	25	0	0.390025	0.0545152	0.818294	[0.10, 6.60]	0.850664	0	1	0	1	0.00596283	0.0570436	[0.01, 0.37]	0.0510807	[0.02, 0.12]
Aspiration pneumonitis	Aspiration pneumonitis	Diseases of the Respiratory System	Not selected	22006	110030	132	646	122	626	24	0	0.38876	0.0530915	1.02027	[0.83, 1.26]	0.851389	0	1	0	1	0.0937269	7.27866	[6.07, 8.67]	7.18494	[6.64, 7.76]
Viral infection	Viral infection	Certain Infectious and Parasitic Diseases	Not selected	21340	106700	113	545	136	727	26	0	0.389533	0.0541585	1.02062	[0.81, 1.28]	0.861272	0	1	0	1	0.228621	6.70153	[5.52, 8.08]	6.47291	[5.95, 7.04]
Sequela of specified nervous system conditions	Sequela of specified nervous system conditions	Diseases of the Nervous System	Not selected	22335	111675	2	7	143	750	25	0	0.39197	0.054862	0.890502	[0.17, 4.69]	0.891201	0	1	0	1	-0.0149369	0.0651795	[0.01, 0.34]	0.0801164	[0.04, 0.17]
Other specified joint disorders	Other specified joint disorders	Diseases of the Musculoskeletal System and Connective Tissue	Not selected	20498	102490	277	1420	125	687	24	0	0.395696	0.053743	1.01021	[0.87, 1.17]	0.89137	0	1	0	1	0.605477	17.7549	[15.73, 19.97]	17.1494	[16.27, 18.07]
Spondylopathies/spondyloarthropathy (including infective)	Spondylopathies/spondyloarthropathy (including infective)	Diseases of the Musculoskeletal System and Connective Tissue	Not selected	16524	82620	822	3841	85	469	25	0	0.375126	0.0521939	0.996752	[0.91, 1.09]	0.940997	0	1	0	1	-0.23631	58.8344	[54.73, 63.13]	59.0708	[57.25, 60.93]
Myocarditis and cardiomyopathy	Myocarditis and cardiomyopathy	Diseases of the Circulatory System	Not selected	21183	105915	262	1400	115	592	23	0	0.387236	0.0538771	0.997856	[0.86, 1.16]	0.977598	0	1	0	1	-0.301917	15.4552	[13.66, 17.42]	15.7571	[14.94, 16.61]
Acute kidney failure	Acute and unspecified renal failure	Diseases of the Genitourinary System	Not selected	19492	97460	603	3260	64	344	24	0	0.380384	0.0481216	1.00128	[0.91, 1.10]	0.979359	0	1	0	1	-0.71264	39.2991	[36.28, 42.49]	40.0118	[38.65, 41.40]
Pericarditis and pericardial disease	Pericarditis and pericardial disease	Diseases of the Circulatory System	Not selected	21958	109790	122	603	131	682	24	0	0.388966	0.0564191	1.00231	[0.80, 1.25]	0.983636	0	1	0	1	0.291438	7.00153	[5.80, 8.39]	6.71009	[6.19, 7.27]
Skin and subcutaneous tissue infections	Skin and subcutaneous tissue infections	Diseases of the Skin and Subcutaneous Tissue	Not selected	20121	100605	391	1746	117	583	23	0	0.382588	0.0553008	0.998898	[0.88, 1.13]	0.986145	0	1	0	1	0.179546	21.8059	[19.55, 24.25]	21.6264	[20.63, 22.66]
Toxic effects, subsequent encounter	Toxic effects, subsequent encounter	Injury, Poisoning and Certain Other Consequences of External Causes	Not selected	22341	111705	0	0	143	736	26	0	0.391113	0.054338								0	0	[nan, nan]	0	[nan, nan]
Exposure, encounters, screening or contact with infectious disease	Exposure, encounters, screening or contact with infectious disease	Factors Influencing Health Status and Contact with Health Services	Not selected	22341	111705	0	0	143	732	25	0	0.390288	0.0553907								0	0	[nan, nan]	0	[nan, nan]
Diseases of the Genitourinary System	Diseases of the Genitourinary System	Diseases of the Genitourinary System	Not selected	22341	111705	0	0	143	725	25	0	0.391512	0.055926								0	0	[nan, nan]	0	[nan, nan]
a. Outcomes were ascertained from day 30 after the Covid-19 infection. The adjusted hazard ratio were computed at 180 days after the Covid-19 infection by adjusting high-dimensional baseline variables as discussed in the Method section.
b. We used stabilized inverse propensity treatment weights to do re-weight. 1% and 99% extreme weight values were trimmed. All the baseline covariates were balanced in term of standardized mean difference (SMD) < 0.1. Propensity score model was learned per cohort
c. The number of patients in the control group were randomly selected from all Covid-19 negative patients with the ratio of 5:1 as the number of patients in the case group.
d. the aHR's P-value < 8.39 * 10^-5 (the threshold corrected by the Bonferroni method) and No. of PASC in Positive patients > 100 were finally selected as our significant PASC.

## Sheet: medication
PASC Medications	Organ Domaine	Selectedd	No. of Covid-19 Positive patients	No. of patients in Control groupc	No. of PASC in Positive patients	No. of PASC in Control group	No. of Death in Positive patients	No. of Death in Control group	No. of unbalanced covariates	No. of unbalanced covariates after re-weightingb	Maximum of covariates' SMD	Maximum of covariates' SMD after re-weightingb	Adjusted Hazard Ratioa	Adjusted hazard Ratio, 95% Confidence Interval	Adjusted Hazard Ratio, P-Valued	Selected by Bonferroni correction	aHR's P-Value by Bonferroni correction	Selected by Benjamini-Yekutieli	aHR's P-Value by Benjamini-Yekutieli	Adjusted Excess Burden of PASC (Per 1,000)	Adjusted Cumulative Incidence of PASC in Positive Patients (Per 1,000)	Adjusted Cumulative Incidence of PASC in Positive Patients, 95% Confidence Interval (Per 1,000)	Adjusted Cumulative Incidence of PASC in Control Patients (Per 1,000)	Adjusted Cumulative Incidence of PASC in Control Patients, 95% Confidence Interval (Per 1,000)
fluticasone	Diseases of the Respiratory System	Selected in both data	21044	105220	495	1968	0	0	24	0	0.392617	0.0530493	1.4771	[1.32, 1.65]	3.45837e-12	1	1.97473e-09	1	1.24327e-09	10.5131	33.4303	[30.70, 36.33]	22.9172	[21.91, 23.96]
benzonatate	Diseases of the Respiratory System	Selected in both data	21499	107495	367	1102	0	0	24	0	0.388891	0.0526625	1.56104	[1.36, 1.79]	7.80481e-11	1	4.45655e-08	1	2.37413e-08	6.47595	19.6384	[17.60, 21.85]	13.1625	[12.40, 13.96]
ibuprofen	General	Selected in both data	20194	100970	1083	4073	0	0	26	0	0.38459	0.0522027	1.23829	[1.15, 1.34]	3.53003e-08	1	2.01565e-05	1	7.75518e-06	11.6684	62.2641	[58.49, 66.19]	50.5957	[49.09, 52.13]
azithromycin	General	Selected in both data	20687	103435	580	2097	0	0	25	0	0.387212	0.0547245	1.32675	[1.20, 1.47]	6.75295e-08	1	3.85594e-05	1	1.33521e-05	7.8121	33.7518	[30.98, 36.69]	25.9397	[24.85, 27.06]
vitamin C	General	Selected in both data	21901	109505	319	1364	0	0	23	0	0.390764	0.0524962	1.34076	[1.17, 1.54]	2.76656e-05	1	0.015797	1	0.0023783	4.24758	19.1763	[17.20, 21.31]	14.9287	[14.14, 15.75]
dextromethorphan	Diseases of the Respiratory System	Selected in both data	22027	110135	160	471	0	0	25	0	0.387392	0.0547954	1.53725	[1.26, 1.88]	2.84481e-05	1	0.0162439	1	0.00239355	2.74411	8.21277	[6.93, 9.67]	5.46867	[4.99, 5.98]
insulin glargine	Endocrine, Nutritional and Metabolic Diseases	Selected in both data	21342	106710	405	1433	0	0	23	0	0.39047	0.054903	1.30315	[1.15, 1.48]	3.3076e-05	1	0.0188864	1	0.00266933	4.40137	21.0334	[18.94, 23.29]	16.6321	[15.79, 17.50]
guaifenesin	Diseases of the Respiratory System	Selected in both data	21633	108165	352	1168	0	0	23	0	0.386705	0.0530625	1.32929	[1.16, 1.52]	4.72032e-05	1	0.0269531	1	0.00351901	3.71705	17.3269	[15.44, 19.38]	13.6099	[12.85, 14.41]
lidocaine	Diseases of the Skin and Subcutaneous Tissue	Not Selected	17919	89595	1956	12374	0	0	24	0	0.366815	0.0461372	0.84296	[0.80, 0.89]	5.39318e-10	1	3.07951e-07	1	1.52336e-07	-23.0514	141.991	[136.15, 147.95]	165.042	[162.32, 167.79]
famotidine	Diseases of the Digestive System	Not Selected	19979	99895	978	6089	0	0	25	0	0.380262	0.0549101	0.809689	[0.75, 0.88]	9.63691e-08	1	5.50268e-05	1	1.8147e-05	-12.7489	60.3528	[56.63, 64.23]	73.1017	[71.31, 74.92]
witch hazel	Diseases of the Skin and Subcutaneous Tissue	Not Selected	22286	111430	80	163	0	0	25	0	0.38722	0.0562855	2.05717	[1.53, 2.76]	1.65143e-06	1	0.000942968	1	0.000203071	1.90152	3.75546	[2.93, 4.77]	1.85394	[1.59, 2.16]
albuterol	Diseases of the Respiratory System	Not Selected	19584	97920	1081	5131	0	0	23	0	0.388225	0.050838	1.13986	[1.06, 1.23]	0.000589412	0	0.336555	1	0.0299385	7.24905	70.082	[66.08, 74.23]	62.833	[61.14, 64.55]
lorazepam		Not Selected	20561	102805	866	4937	0	0	23	0	0.380366	0.0533244	0.873427	[0.80, 0.95]	0.00135478	0	0.773578	0	0.0582326	-7.41151	50.1476	[46.82, 53.63]	57.559	[55.99, 59.16]
formoterol	Diseases of the Respiratory System	Not Selected	21913	109565	193	891	0	0	24	0	0.388493	0.0544196	1.2969	[1.09, 1.54]	0.00340161	0	1	0	0.126901	2.93307	12.7038	[11.08, 14.50]	9.7707	[9.14, 10.44]
sennosides	Diseases of the Digestive System	Not Selected	21068	105340	640	4221	0	0	24	0	0.385503	0.0526019	0.871195	[0.79, 0.96]	0.0037197	0	1	0	0.137471	-6.40638	40.4696	[37.53, 43.56]	46.8759	[45.47, 48.31]
prednisone	Diseases of the Respiratory System	Not Selected	20792	103960	590	2537	0	0	25	0	0.384744	0.0536745	1.1568	[1.04, 1.28]	0.00497765	0	1	0	0.174129	4.16498	34.8231	[32.04, 37.77]	30.6581	[29.49, 31.86]
enoxaparin	Diseases of the Circulatory System	Not Selected	20981	104905	564	3811	0	0	24	0	0.389212	0.0539522	0.866951	[0.78, 0.96]	0.0051185	0	1	0	0.175341	-6.56046	36.2363	[33.47, 39.16]	42.7967	[41.45, 44.17]
cefepime	General	Not Selected	21307	106535	717	3208	0	0	23	0	0.386807	0.0512312	1.13938	[1.04, 1.25]	0.00514345	0	1	0	0.175341	4.31485	40.0726	[37.16, 43.14]	35.7577	[34.53, 37.02]
quetiapine		Not Selected	22026	110130	202	804	0	0	25	0	0.389969	0.0537478	1.27121	[1.07, 1.51]	0.00721186	0	1	0	0.231861	1.93216	10.5454	[9.11, 12.15]	8.61326	[8.02, 9.24]
glucagon	Endocrine, Nutritional and Metabolic Diseases	Not Selected	21778	108890	265	1803	0	0	24	0	0.389961	0.0554967	0.826761	[0.71, 0.96]	0.0108358	0	1	0	0.313642	-3.54681	16.2385	[14.41, 18.24]	19.7853	[18.88, 20.73]
LMW Heparin	Diseases of the Circulatory System	Not Selected	20948	104740	587	3858	0	0	25	0	0.385268	0.0508058	0.883458	[0.80, 0.97]	0.0132812	0	1	0	0.36419	-5.99841	37.5221	[34.70, 40.50]	43.5205	[42.16, 44.91]
acetaminophen	General	Not Selected	15096	75480	2831	14509	0	0	24	0	0.346914	0.0447717	0.944549	[0.90, 0.99]	0.0155135	0	1	0	0.395789	-11.8582	218.273	[210.79, 225.84]	230.131	[226.78, 233.50]
budesonide	Diseases of the Respiratory System	Not Selected	21868	109340	222	1048	0	0	25	0	0.39026	0.0553229	1.22161	[1.04, 1.44]	0.0159906	0	1	0	0.405216	2.51859	14.0171	[12.31, 15.90]	11.4985	[10.81, 12.22]
tamsulosin	Diseases of the Genitourinary System	Not Selected	21764	108820	207	1519	0	0	25	0	0.389097	0.0543023	0.829643	[0.70, 0.98]	0.024744	0	1	0	0.578989	-2.69105	13.5495	[11.88, 15.40]	16.2406	[15.42, 17.09]
amlodipine		Not Selected	20588	102940	431	2553	0	0	23	0	0.393845	0.0534275	0.879615	[0.78, 0.99]	0.0285744	0	1	0	0.653155	-3.33859	26.7105	[24.25, 29.34]	30.0491	[28.90, 31.24]
ketorolac	General	Not Selected	19142	95710	1478	5982	0	0	28	0	0.372697	0.0511114	1.06509	[1.00, 1.14]	0.0594532	0	1	0	1	4.67667	84.2443	[79.77, 88.86]	79.5676	[77.65, 81.52]
magnesium hydroxide	Diseases of the Digestive System	Not Selected	21993	109965	117	529	0	0	25	0	0.390133	0.054212	1.20964	[0.97, 1.51]	0.0971921	0	1	0	1	1.14404	7.1508	[5.96, 8.53]	6.00676	[5.51, 6.54]
pantoprazole		Not Selected	20161	100805	955	5695	0	0	23	0	0.379756	0.0542283	0.936546	[0.87, 1.01]	0.0985168	0	1	0	1	-4.32808	62.7691	[59.01, 66.68]	67.0971	[65.38, 68.84]
bacitracin	Diseases of the Skin and Subcutaneous Tissue	Not Selected	21989	109945	206	1276	0	0	25	0	0.389346	0.0540076	0.872385	[0.74, 1.03]	0.11421	0	1	0	1	-1.55913	12.4512	[10.84, 14.24]	14.0104	[13.25, 14.80]
montelukast	Diseases of the Respiratory System	Not Selected	21713	108565	155	713	0	0	25	0	0.391036	0.0537847	1.16524	[0.96, 1.41]	0.121037	0	1	0	1	1.24239	9.34939	[7.96, 10.92]	8.107	[7.52, 8.73]
hydrocortisone		Not Selected	21630	108150	328	1905	0	0	25	0	0.388777	0.0576832	0.900593	[0.79, 1.03]	0.122832	0	1	0	1	-1.80175	19.4523	[17.40, 21.68]	21.2541	[20.30, 22.24]
bisacodyl	Diseases of the Digestive System	Not Selected	21526	107630	435	1927	0	0	24	0	0.389647	0.0539111	1.0894	[0.97, 1.22]	0.152258	0	1	0	1	2.0454	24.0707	[21.78, 26.53]	22.0253	[21.05, 23.03]
metformin	Endocrine, Nutritional and Metabolic Diseases	Not Selected	21232	106160	201	948	0	0	23	0	0.398338	0.0544613	1.11863	[0.94, 1.33]	0.194937	0	1	0	1	1.10852	12.1855	[10.58, 13.98]	11.077	[10.38, 11.81]
lactulose		Not Selected	21898	109490	228	1284	0	0	23	0	0.389098	0.0552143	0.900344	[0.77, 1.06]	0.195796	0	1	0	1	-1.66495	12.4383	[10.85, 14.20]	14.1032	[13.34, 14.90]
ipratropium	Diseases of the Respiratory System	Not Selected	20944	104720	602	2836	0	0	24	0	0.385226	0.0505851	1.06681	[0.97, 1.18]	0.205812	0	1	0	1	1.42444	34.5486	[31.81, 37.45]	33.1242	[31.92, 34.36]
aspirin	Diseases of the Circulatory System	Not Selected	19832	99160	982	5592	0	0	23	0	0.38658	0.0496371	0.956086	[0.89, 1.03]	0.251216	0	1	0	1	-2.90883	64.8937	[61.02, 68.92]	67.8025	[66.06, 69.57]
esomeprazole		Not Selected	22179	110895	35	269	0	0	26	0	0.391093	0.0555533	0.794493	[0.53, 1.18]	0.254701	0	1	0	1	-0.55567	2.3448	[1.70, 3.19]	2.90047	[2.56, 3.28]
simethicone	Diseases of the Digestive System	Not Selected	21100	105500	681	3004	0	0	24	0	0.38329	0.0531986	1.05355	[0.96, 1.16]	0.281139	0	1	0	1	1.8746	37.3758	[34.51, 40.40]	35.5012	[34.26, 36.77]
ferrous cation	Diseases of the Blood and Blood Forming Organs and Certain Disorders Involving the Immune Mechanism	Not Selected	21613	108065	346	1702	0	0	24	0	0.39048	0.0543455	1.07164	[0.94, 1.22]	0.298395	0	1	0	1	1.08332	20.2788	[18.22, 22.51]	19.1955	[18.29, 20.13]
melatonin	Diseases of the Nervous System	Not Selected	21763	108815	417	2431	0	0	24	0	0.388613	0.0548376	0.940106	[0.84, 1.06]	0.305494	0	1	0	1	-1.83665	24.852	[22.57, 27.29]	26.6886	[25.63, 27.77]
metoprolol	Diseases of the Circulatory System	Not Selected	20694	103470	731	3763	0	0	23	0	0.392766	0.0515826	1.04288	[0.95, 1.14]	0.358702	0	1	0	1	1.73815	45.0227	[41.86, 48.34]	43.2846	[41.91, 44.69]
polyethylene glycol 3350	Diseases of the Digestive System	Not Selected	20830	104150	704	3965	0	0	23	0	0.384154	0.0549355	0.961681	[0.88, 1.05]	0.395826	0	1	0	1	-1.92614	43.554	[40.45, 46.82]	45.4801	[44.08, 46.91]
aluminum hydroxide	Diseases of the Digestive System	Not Selected	21312	106560	490	2244	0	0	24	0	0.390007	0.0519618	0.953478	[0.85, 1.07]	0.403138	0	1	0	1	-1.04277	25.4078	[23.05, 27.94]	26.4506	[25.38, 27.55]
diltiazem		Not Selected	22027	110135	151	818	0	0	25	0	0.389628	0.0556586	0.92909	[0.76, 1.13]	0.458249	0	1	0	1	-0.73177	8.10376	[6.84, 9.54]	8.83552	[8.24, 9.47]
apixaban	Diseases of the Circulatory System	Not Selected	21808	109040	330	1674	0	0	23	0	0.391402	0.0537389	1.05089	[0.92, 1.20]	0.463661	0	1	0	1	0.21514	18.5027	[16.57, 20.60]	18.2875	[17.42, 19.19]
deacetylbisacodyl	Diseases of the Digestive System	Not Selected	21780	108900	343	2007	0	0	23	0	0.389165	0.0542011	0.956194	[0.84, 1.09]	0.49638	0	1	0	1	-1.17338	20.6611	[18.59, 22.90]	21.8345	[20.88, 22.82]
levalbuterol	Diseases of the Respiratory System	Not Selected	22288	111440	21	135	0	0	26	0	0.389626	0.0548388	0.864549	[0.53, 1.42]	0.563786	0	1	0	1	-0.196508	1.27977	[0.83, 1.93]	1.47628	[1.24, 1.75]
nystatin	General	Not Selected	21925	109625	220	1050	0	0	24	0	0.388249	0.05393	1.04715	[0.89, 1.23]	0.583985	0	1	0	1	0.554687	11.9698	[10.41, 13.71]	11.4151	[10.73, 12.13]
furosemide	Diseases of the Circulatory System	Not Selected	20731	103655	725	4070	0	0	24	0	0.387927	0.0532959	1.02188	[0.93, 1.12]	0.633564	0	1	0	1	0.25377	46.3969	[43.24, 49.71]	46.1432	[44.74, 47.58]
rivaroxaban	Diseases of the Circulatory System	Not Selected	22219	111095	49	309	0	0	26	0	0.391773	0.0559723	0.925511	[0.66, 1.30]	0.654966	0	1	0	1	-0.230862	3.04129	[2.30, 3.97]	3.27215	[2.92, 3.66]
insulin lispro	Endocrine, Nutritional and Metabolic Diseases	Not Selected	21489	107445	378	1938	0	0	23	0	0.392704	0.0548359	0.978258	[0.86, 1.11]	0.728605	0	1	0	1	-0.9003	20.9281	[18.84, 23.18]	21.8284	[20.87, 22.82]
mirtazapine		Not Selected	22117	110585	124	779	0	0	25	0	0.390664	0.0566206	0.967727	[0.78, 1.20]	0.765573	0	1	0	1	-0.415082	7.94068	[6.69, 9.37]	8.35576	[7.77, 8.98]
acetylcysteine	Diseases of the Respiratory System	Not Selected	22302	111510	27	163	0	0	24	0	0.388813	0.0538508	1.06952	[0.67, 1.71]	0.778156	0	1	0	1	0.155613	1.91702	[1.34, 2.70]	1.76141	[1.50, 2.06]
cetirizine	Diseases of the Respiratory System	Not Selected	21912	109560	152	789	0	0	24	0	0.38808	0.054851	1.0216	[0.84, 1.24]	0.830626	0	1	0	1	0.287404	9.21596	[7.83, 10.79]	8.92856	[8.31, 9.58]
collagenase	Diseases of the Skin and Subcutaneous Tissue	Not Selected	22267	111335	57	249	0	0	25	0	0.390024	0.05628	0.976622	[0.71, 1.35]	0.885025	0	1	0	1	-0.142219	2.50078	[1.85, 3.33]	2.643	[2.33, 3.00]
cefpodoxime	General	Not Selected	22321	111605	12	67	0	0	26	0	0.390135	0.0538256	0.950998	[0.48, 1.89]	0.885856	0	1	0	1	0.00450174	0.73139	[0.40, 1.27]	0.72689	[0.57, 0.92]
cholecalciferol	General	Not Selected	21520	107600	443	2402	0	0	23	0	0.39008	0.0522634	1.00805	[0.90, 1.13]	0.891124	0	1	0	1	-0.23785	26.9275	[24.53, 29.50]	27.1654	[26.08, 28.28]
loratadine		Not Selected	21903	109515	140	744	0	0	25	0	0.389699	0.0529724	1.01072	[0.82, 1.24]	0.918172	0	1	0	1	-0.0307633	8.26894	[6.98, 9.73]	8.29971	[7.71, 8.92]
vilanterol trifenatate	Diseases of the Respiratory System	Not Selected	22260	111300	48	269	0	0	25	0	0.390759	0.0548914	0.997855	[0.71, 1.40]	0.990082	0	1	0	1	0.00552897	2.94223	[2.21, 3.87]	2.93671	[2.59, 3.32]
terbutaline		Not selected - pregnancy drug	22283	111415	77	184	0	0	25	0	0.388434	0.0541199	2.11986	[1.58, 2.85]	5.97225e-07	1	0.000341016	1	8.29832e-05	2.34433	4.43699	[3.53, 5.53]	2.09266	[1.81, 2.41]
oxytocin		Not selected - pregnancy drug	22323	111615	29	66	0	0	25	0	0.392289	0.0553433	2.7073	[1.68, 4.36]	4.06964e-05	1	0.0232376	1	0.00315553	1.2668	2.01354	[1.43, 2.79]	0.74673	[0.58, 0.95]
vitamin B12		Not selected - pregnancy drug	21567	107835	320	1762	0	0	23	0	0.391995	0.0529193	1.03918	[0.91, 1.19]	0.573808	0	1	0	1	0.616325	20.4197	[18.33, 22.68]	19.8034	[18.88, 20.76]
zinc sulfate		Not selected - inpatient drug	22235	111175	104	318	0	0	25	0	0.389982	0.0547927	1.93988	[1.51, 2.49]	1.64194e-07	1	9.3755e-05	1	2.82304e-05	2.76273	6.17855	[5.11, 7.42]	3.41581	[3.05, 3.82]
chlorhexidine		Not selected - inpatient drug	21708	108540	377	2810	0	0	24	0	0.385603	0.0541083	0.72967	[0.65, 0.82]	4.79363e-07	1	0.000273716	1	7.58247e-05	-8.26878	22.0484	[19.91, 24.36]	30.3171	[29.20, 31.47]
fentanyl		Not selected - inpatient drug	20234	101170	1183	7554	0	0	24	0	0.375134	0.0489985	0.844554	[0.79, 0.90]	1.48049e-06	1	0.000845358	1	0.000188855	-13.0162	75.914	[71.80, 80.17]	88.9302	[86.98, 90.90]
cefazolin		Not selected - inpatient drug	21284	106420	614	4475	0	0	24	0	0.383045	0.05185	0.808298	[0.74, 0.89]	1.12277e-05	1	0.00641099	1	0.00105712	-9.37459	40.6461	[37.67, 43.78]	50.0207	[48.57, 51.50]
sugammadex		Not selected - inpatient drug	21654	108270	412	3088	0	0	24	0	0.382235	0.0523778	0.794721	[0.71, 0.89]	9.25588e-05	0	0.0528511	1	0.00653606	-6.81765	26.9196	[24.52, 29.48]	33.7372	[32.55, 34.96]
bupivacaine		Not selected - inpatient drug	21365	106825	433	3155	0	0	24	0	0.384175	0.0524088	0.81315	[0.73, 0.91]	0.000311263	0	0.177731	1	0.0178388	-6.99705	28.803	[26.30, 31.47]	35.8	[34.56, 37.08]
tetracaine		Not selected - inpatient drug	22163	110815	103	922	0	0	25	0	0.389737	0.0529911	0.6656	[0.53, 0.84]	0.000488529	0	0.27895	1	0.0268315	-3.00685	6.66815	[5.52, 8.00]	9.67501	[9.05, 10.33]
dexamethasone phosphate		Not selected - inpatient drug	20679	103395	849	4966	0	0	25	0	0.375353	0.0539519	0.863239	[0.79, 0.94]	0.000513192	0	0.293032	1	0.0277999	-8.01816	50.6111	[47.25, 54.13]	58.6292	[57.03, 60.26]
chloride ion		Not selected - inpatient drug	19605	98025	1468	9140	0	0	26	0	0.369923	0.0502715	0.897917	[0.84, 0.95]	0.000613237	0	0.350159	1	0.0299385	-11.1038	99.1985	[94.48, 104.05]	110.302	[108.12, 112.51]
sodium citrate		Not selected - inpatient drug	22228	111140	116	459	0	0	25	0	0.390781	0.0551881	1.36429	[1.09, 1.71]	0.00720437	0	1	0	0.231861	1.71572	6.70339	[5.58, 8.01]	4.98767	[4.54, 5.47]
miconazole		Not selected - inpatient drug	22262	111310	52	190	0	0	25	0	0.390179	0.0568297	1.54043	[1.08, 2.19]	0.0160879	0	1	0	0.405216	0.95918	3.02673	[2.30, 3.93]	2.06755	[1.79, 2.38]
cephalexin anhydrous		Not selected - inpatient drug	21369	106845	446	2033	0	0	26	0	0.383106	0.0536867	1.13798	[1.01, 1.28]	0.0300307	0	1	0	0.670932	3.63007	27.2937	[24.83, 29.93]	23.6636	[22.65, 24.71]
benzocaine		Not selected - inpatient drug	22110	110550	192	757	0	0	25	0	0.389956	0.0543201	1.21313	[1.01, 1.45]	0.0339208	0	1	0	0.725071	1.91808	10.4771	[9.01, 12.13]	8.55907	[7.97, 9.19]
sevelamer		Not selected - inpatient drug	22204	111020	75	245	0	0	24	0	0.39189	0.0558588	1.32981	[1.00, 1.77]	0.052773	0	1	0	1	0.78904	3.57604	[2.78, 4.55]	2.78701	[2.46, 3.15]
naloxone		Not selected - inpatient drug	22080	110400	169	842	0	0	25	0	0.390015	0.0541709	1.1922	[0.99, 1.44]	0.0668633	0	1	0	1	1.67224	10.9616	[9.47, 12.63]	9.2893	[8.67, 9.94]
sodium zirconium cyclosilicate		Not selected - inpatient drug	22171	110855	160	597	0	0	24	0	0.389621	0.0543736	1.16497	[0.96, 1.42]	0.128457	0	1	0	1	0.99621	7.98779	[6.73, 9.43]	6.99158	[6.45, 7.56]
carboxymethylcellulose		Not selected - inpatient drug	22286	111430	29	240	0	0	26	0	0.392052	0.0540066	0.735813	[0.48, 1.13]	0.162553	0	1	0	1	-0.66456	1.84814	[1.29, 2.59]	2.51271	[2.20, 2.86]
midodrine		Not selected - inpatient drug	22201	111005	157	653	0	0	24	0	0.390823	0.0567352	1.10732	[0.91, 1.35]	0.313229	0	1	0	1	0.55852	7.61393	[6.41, 8.99]	7.05541	[6.53, 7.62]
hypochlorous acid		Not selected - inpatient drug	22298	111490	33	197	0	0	25	0	0.390538	0.0539331	0.854186	[0.56, 1.30]	0.463794	0	1	0	1	-0.28723	1.83833	[1.28, 2.58]	2.12557	[1.84, 2.44]
alprazolam		Not selected - inpatient drug	21787	108935	251	1394	0	0	25	0	0.39295	0.052232	0.949235	[0.82, 1.10]	0.498567	0	1	0	1	-0.908079	14.5485	[12.81, 16.46]	15.4566	[14.65, 16.29]
propofol		Not selected - inpatient drug	22121	110605	94	662	0	0	25	0	0.388611	0.0539516	1.08376	[0.85, 1.38]	0.512751	0	1	0	1	0.55491	7.57981	[6.35, 8.99]	7.0249	[6.49, 7.60]
vancomycin		Not selected - inpatient drug	21030	105150	857	4311	0	0	23	0	0.385265	0.0505185	1.01931	[0.94, 1.11]	0.649146	0	1	0	1	0.0869045	48.8917	[45.66, 52.27]	48.8048	[47.37, 50.27]
glucose		Not selected - inpatient drug	20409	102045	934	5016	0	0	23	0	0.385113	0.0484756	1.01552	[0.94, 1.10]	0.70218	0	1	0	1	0.0352479	58.2354	[54.67, 61.95]	58.2001	[56.62, 59.81]
clonidine		Not selected - hypertention	21463	107315	343	2031	0	0	24	0	0.389383	0.0547042	0.829742	[0.73, 0.94]	0.00465939	0	1	0	0.165994	-4.07956	19.4407	[17.40, 21.66]	23.5203	[22.52, 24.56]
labetalol		Not selected - hypertention	21540	107700	424	2081	0	0	23	0	0.386381	0.0542093	1.01063	[0.90, 1.14]	0.860518	0	1	0	1	-0.28478	23.282	[21.08, 25.65]	23.5668	[22.57, 24.60]
tropicamide		Not selected - eye drug	22239	111195	48	524	0	0	25	0	0.391274	0.0534963	0.635163	[0.46, 0.88]	0.00604683	0	1	0	0.19972	-1.91385	3.51369	[2.71, 4.50]	5.42754	[4.97, 5.92]
olopatadine		Not selected - eye drug	22255	111275	21	117	0	0	26	0	0.390111	0.0559147	0.865453	[0.52, 1.43]	0.573356	0	1	0	1	-0.11866	1.20156	[0.75, 1.87]	1.32022	[1.09, 1.58]
heparin		Not selected - Duplicate	20561	102805	780	5718	0	0	24	0	0.383481	0.0549926	0.813475	[0.75, 0.89]	1.69464e-06	1	0.000967638	1	0.000203071	-11.1191	52.5947	[49.19, 56.16]	63.7138	[62.07, 65.38]
heparin		Not selected - Duplicate	20575	102875	786	5796	0	0	25	0	0.383662	0.0523498	0.817784	[0.75, 0.89]	2.95185e-06	1	0.00168551	1	0.000315485	-11.0867	53.2704	[49.85, 56.84]	64.3572	[62.71, 66.03]
insulin, regular, human		Not selected - Duplicate	21611	108055	366	1859	0	0	23	0	0.389679	0.0547594	0.959266	[0.84, 1.09]	0.525068	0	1	0	1	-1.11307	19.6119	[17.60, 21.79]	20.725	[19.80, 21.69]
fluticasone furoate	Diseases of the Respiratory System	Not selected - Duplicate	22290	111450	36	183	0	0	25	0	0.392054	0.0541487	1.12253	[0.75, 1.68]	0.572295	0	1	0	1	0.217766	2.18724	[1.57, 3.00]	1.96947	[1.69, 2.28]
Aspirin		Not selected - Duplicate	19920	99600	949	5120	0	0	23	0	0.38471	0.0502986	0.983587	[0.91, 1.06]	0.678424	0	1	0	1	-1.17876	61.1076	[57.36, 65.01]	62.2864	[60.61, 63.99]
Inhaled Steroids	Diseases of the Respiratory System	Not selected - Course Drug Class	21941	109705	212	1299	0	0	25	0	0.392728	0.0513671	1.29355	[1.10, 1.51]	0.00139265	0	0.795203	0	0.0589163	4.17888	18.1229	[16.16, 20.26]	13.944	[13.18, 14.74]
Corticosteroids		Not selected - Course Drug Class	19423	97115	1036	5878	0	0	25	0	0.380308	0.0516705	0.95543	[0.89, 1.03]	0.233748	0	1	0	1	-2.60149	71.0805	[66.96, 75.36]	73.682	[71.84, 75.55]
Factor Xa Inhibitors	Diseases of the Circulatory System	Not selected - Course Drug Class	21690	108450	374	1916	0	0	24	0	0.39019	0.0539944	1.07798	[0.95, 1.22]	0.239015	0	1	0	1	1.05451	21.9904	[19.87, 24.28]	20.9359	[20.00, 21.90]
salmeterol	Diseases of the Respiratory System	Not selected - can be selected in less stringent P-value	22064	110320	132	476	0	0	24	0	0.390587	0.0552099	1.731	[1.40, 2.15]	5.46411e-07	1	0.000312001	1	8.29832e-05	3.54577	8.77167	[7.46, 10.26]	5.2259	[4.76, 5.72]
PX: Convalescent Plasma		Not selected	22315	111575	4	0	0	0	25	0	0.392033	0.0557522	1.18984e+08	[40365988.40, 350719874.00]	3.63755e-249	1	2.07704e-246	1	1.43845e-245	0.151863	0.151863	[0.04, 0.45]	0	[nan, nan]
calcium gluconate		Not selected	22341	111705	0	2	0	0	26	0	0.391427	0.0561864	2.8623e-07	[0.00, 0.00]	1.60478e-100	1	9.1633e-98	1	3.17301e-97	-0.0176143	0	[nan, nan]	0.0176143	[0.00, 0.07]
midazolam		Not selected	20582	102910	958	7808	0	0	23	0	0.380733	0.0531696	0.732666	[0.68, 0.79]	7.43645e-16	1	4.24621e-13	1	4.90118e-13	-23.8394	65.534	[61.74, 69.47]	89.3734	[87.44, 91.33]
gabapentin		Not selected	20428	102140	670	5271	0	0	23	0	0.384753	0.0519918	0.691408	[0.63, 0.76]	1.43846e-15	1	8.21362e-13	1	7.11041e-13	-18.503	42.8591	[39.75, 46.13]	61.3622	[59.73, 63.03]
methocarbamol		Not selected	21321	106605	504	3311	0	0	23	0	0.384671	0.0540652	0.739346	[0.67, 0.82]	2.07775e-08	1	1.18639e-05	1	4.83314e-06	-9.68539	28.2213	[25.74, 30.86]	37.9067	[36.64, 39.21]
magnesium chloride		Not selected	21511	107555	404	3144	0	0	24	0	0.382913	0.0510195	0.730915	[0.65, 0.82]	1.63778e-07	1	9.3517e-05	1	2.82304e-05	-8.94498	25.6185	[23.27, 28.14]	34.5634	[33.36, 35.80]
ondansetron		Not selected	16635	83175	2271	12865	0	0	26	0	0.346749	0.052448	0.875382	[0.83, 0.92]	3.00763e-07	1	0.000171735	1	4.95563e-05	-19.9932	166.043	[159.60, 172.60]	186.036	[183.08, 189.01]
hydromorphone		Not selected	20597	102985	1002	6395	0	0	23	0	0.372455	0.0524123	0.824697	[0.76, 0.89]	5.71464e-07	1	0.000326306	1	8.29832e-05	-13.285	61.6319	[57.95, 65.46]	74.9169	[73.13, 76.73]
Remdesivir		Not selected	22199	110995	36	1	0	0	25	0	0.388726	0.0555275	122.184	[16.66, 896.19]	2.28119e-06	1	0.00130256	1	0.000257739	1.2906	1.29982	[0.85, 1.93]	0.00922219	[0.00, 0.06]
penicillin G		Not selected	22270	111350	79	140	0	0	26	0	0.39119	0.0564018	2.0873	[1.54, 2.83]	2.37471e-06	1	0.00135596	1	0.000260852	1.84468	3.54388	[2.73, 4.55]	1.6992	[1.44, 1.99]
prednisolone		Not selected	22115	110575	90	1093	0	0	25	0	0.39105	0.0531038	0.574266	[0.45, 0.73]	5.29979e-06	1	0.00302618	1	0.000545264	-4.6743	6.75424	[5.60, 8.09]	11.4285	[10.75, 12.14]
ticagrelor		Not selected	22258	111290	14	197	0	0	23	0	0.390444	0.0542308	0.238843	[0.13, 0.44]	5.37757e-06	1	0.00307059	1	0.000545264	-1.521	0.52521	[0.26, 1.00]	2.04621	[1.77, 2.36]
potassium ion		Not selected	19818	99090	1331	8332	0	0	23	0	0.37347	0.0484241	0.859618	[0.81, 0.92]	5.65905e-06	1	0.00323132	1	0.00055946	-13.8769	85.3739	[81.01, 89.88]	99.2508	[97.19, 101.34]
potassium chloride		Not selected	20408	102040	783	5630	0	0	25	0	0.389099	0.0495749	0.835527	[0.77, 0.91]	2.97985e-05	1	0.017015	1	0.00245493	-10.0154	54.1214	[50.65, 57.74]	64.1368	[62.48, 65.82]
sodium cation		Not selected	14886	74430	2616	14389	0	0	26	0	0.336843	0.0497682	0.906099	[0.86, 0.95]	4.37262e-05	1	0.0249676	1	0.00332525	-17.9609	213.395	[205.87, 221.02]	231.355	[227.97, 234.76]
levothyroxine		Not selected	21428	107140	156	1449	0	0	26	0	0.3923	0.0544407	0.68266	[0.57, 0.82]	4.80539e-05	1	0.0274388	1	0.00351901	-4.878	10.958	[9.44, 12.66]	15.836	[15.02, 16.69]
trimethoprim		Not selected	21316	106580	430	2843	0	0	24	0	0.388756	0.0520251	0.796886	[0.71, 0.89]	0.000107886	0	0.0616027	1	0.00748174	-5.84104	25.8145	[23.43, 28.37]	31.6556	[30.50, 32.84]
atropine		Not selected	22032	110160	175	1540	0	0	26	0	0.388972	0.0527911	0.708053	[0.59, 0.84]	0.000109735	0	0.0626586	1	0.00748174	-4.80528	11.9457	[10.38, 13.69]	16.7509	[15.92, 17.62]
Dexamethasone		Not selected	20490	102450	922	5517	0	0	26	0	0.375694	0.0540399	0.855174	[0.79, 0.93]	0.000115164	0	0.0657588	1	0.00766815	-9.5365	55.6416	[52.11, 59.33]	65.1781	[63.49, 66.89]
clopidogrel		Not selected	21937	109685	127	1081	0	0	25	0	0.391307	0.0563109	0.676935	[0.55, 0.83]	0.000182345	0	0.104119	1	0.0114949	-3.80375	7.75254	[6.52, 9.16]	11.5563	[10.87, 12.28]
timolol		Not selected	22198	110990	41	455	0	0	25	0	0.389691	0.0536527	0.501577	[0.35, 0.72]	0.000183131	0	0.104568	1	0.0114949	-2.35693	2.47272	[1.81, 3.33]	4.82966	[4.39, 5.30]
Anti-platelet Therapy		Not selected	21872	109360	145	1216	0	0	25	0	0.390378	0.0553198	0.694714	[0.57, 0.84]	0.000205272	0	0.11721	1	0.0126834	-3.90656	9.10256	[7.75, 10.64]	13.0091	[12.28, 13.77]
petrolatum		Not selected	22226	111130	111	433	0	0	25	0	0.391636	0.0545	1.55754	[1.23, 1.97]	0.000240115	0	0.137106	1	0.0143867	2.4337	7.0159	[5.86, 8.35]	4.58221	[4.16, 5.04]
prilocaine		Not selected	22050	110250	73	1064	0	0	26	0	0.391424	0.0570515	0.61877	[0.48, 0.80]	0.000258492	0	0.147599	1	0.0152566	-3.73745	6.67019	[5.53, 7.99]	10.4076	[9.77, 11.07]
latanoprost		Not selected	22158	110790	44	422	0	0	25	0	0.39303	0.0559454	0.522323	[0.37, 0.74]	0.000288946	0	0.164988	1	0.0168032	-2.10498	2.50347	[1.82, 3.39]	4.60846	[4.18, 5.08]
diphtheria toxoid vaccine, inactivated		Not selected	21899	109495	260	853	0	0	26	0	0.390906	0.0546885	1.32506	[1.13, 1.55]	0.000468371	0	0.26744	1	0.0260866	3.29328	13.4791	[11.79, 15.35]	10.1858	[9.53, 10.88]
tetanus toxoid vaccine, inactivated		Not selected	21899	109495	260	853	0	0	26	0	0.390906	0.0546885	1.32506	[1.13, 1.55]	0.000468371	0	0.26744	1	0.0260866	3.29328	13.4791	[11.79, 15.35]	10.1858	[9.53, 10.88]
duloxetine		Not selected	21925	109625	116	881	0	0	25	0	0.390188	0.0539673	0.681006	[0.55, 0.85]	0.000552907	0	0.31571	1	0.0292831	-2.7926	6.91358	[5.71, 8.31]	9.70618	[9.07, 10.38]
sulfamethoxazole		Not selected	21433	107165	390	2475	0	0	26	0	0.383994	0.0542888	0.80728	[0.71, 0.91]	0.000555382	0	0.317123	1	0.0292831	-4.89337	22.4888	[20.28, 24.86]	27.3822	[26.31, 28.49]
tacrolimus		Not selected	22131	110655	46	456	0	0	25	0	0.387614	0.0554019	0.545249	[0.39, 0.77]	0.000567952	0	0.324301	1	0.0295518	-2.12361	2.76105	[2.06, 3.65]	4.88465	[4.45, 5.35]
Bordetella pertussis toxoid vaccine, inactivated		Not selected	21941	109705	236	756	0	0	25	0	0.389912	0.0529505	1.33661	[1.13, 1.58]	0.000611006	0	0.348885	1	0.0299385	3.04396	11.993	[10.40, 13.77]	8.949	[8.33, 9.60]
Bordetella pertussis filamentous hemagglutinin vaccine, inactivated		Not selected	21941	109705	236	756	0	0	25	0	0.389912	0.0529505	1.33661	[1.13, 1.58]	0.000611006	0	0.348885	1	0.0299385	3.04396	11.993	[10.40, 13.77]	8.949	[8.33, 9.60]
Bordetella pertussis pertactin vaccine, inactivated		Not selected	21941	109705	236	756	0	0	25	0	0.389912	0.0529505	1.33661	[1.13, 1.58]	0.000611006	0	0.348885	1	0.0299385	3.04396	11.993	[10.40, 13.77]	8.949	[8.33, 9.60]
misoprostol		Not selected	22265	111325	67	189	0	0	26	0	0.388005	0.0545015	1.73824	[1.27, 2.39]	0.000626703	0	0.357847	1	0.0302227	1.53781	3.69466	[2.87, 4.70]	2.15685	[1.87, 2.48]
rocuronium		Not selected	21446	107230	566	3853	0	0	24	0	0.379126	0.051414	0.844021	[0.76, 0.93]	0.000812641	0	0.464018	1	0.0387174	-6.94528	35.6257	[32.87, 38.54]	42.5709	[41.23, 43.94]
mycophenolic acid		Not selected	22191	110955	29	322	0	0	26	0	0.391112	0.0537298	0.473606	[0.30, 0.74]	0.00089941	0	0.513563	1	0.0418432	-1.75887	1.76083	[1.21, 2.50]	3.51969	[3.16, 3.92]
rosuvastatin		Not selected	21893	109465	101	934	0	0	25	0	0.393548	0.0552033	0.683241	[0.54, 0.86]	0.000970962	0	0.554419	1	0.0446468	-3.31535	6.93236	[5.75, 8.30]	10.2477	[9.59, 10.94]
diphenhydramine		Not selected	19815	99075	1082	6069	0	0	23	0	0.380803	0.0514447	0.883248	[0.82, 0.95]	0.000986267	0	0.563158	1	0.0448292	-7.91623	66.3629	[62.45, 70.42]	74.2791	[72.47, 76.12]
phenylephrine		Not selected	21249	106245	586	4235	0	0	24	0	0.383187	0.051768	0.850581	[0.77, 0.94]	0.00103325	0	0.589984	1	0.0464309	-7.00798	39.6741	[36.75, 42.76]	46.6821	[45.28, 48.12]
fluoxetine		Not selected	22049	110245	61	467	0	0	25	0	0.390897	0.0554487	0.610198	[0.45, 0.82]	0.00113088	0	0.645735	0	0.0502475	-1.96262	3.16553	[2.40, 4.13]	5.12815	[4.67, 5.62]
ketoconazole		Not selected	22098	110490	116	480	0	0	26	0	0.394771	0.0561508	1.44567	[1.16, 1.81]	0.00124964	0	0.713543	0	0.054907	2.28946	7.7048	[6.45, 9.14]	5.41534	[4.94, 5.93]
dorzolamide		Not selected	22230	111150	33	370	0	0	24	0	0.391242	0.0550725	0.516566	[0.35, 0.77]	0.00132232	0	0.755046	0	0.0574622	-1.8246	2.14656	[1.52, 2.97]	3.97117	[3.57, 4.40]
ciprofloxacin		Not selected	21599	107995	294	1992	0	0	26	0	0.389429	0.054132	0.799367	[0.70, 0.92]	0.00140048	0	0.799675	0	0.0589163	-4.06498	18.0563	[16.07, 20.22]	22.1213	[21.15, 23.13]
meperidine		Not selected	22114	110570	86	882	0	0	25	0	0.388333	0.0558475	0.665615	[0.52, 0.86]	0.00154809	0	0.883959	0	0.0644404	-3.15134	6.36102	[5.24, 7.66]	9.51236	[8.89, 10.17]
prochlorperazine		Not selected	21679	108395	267	1665	0	0	26	0	0.387493	0.0552999	0.788183	[0.68, 0.92]	0.00177222	0	1	0	0.0730015	-3.80019	14.8249	[13.06, 16.76]	18.6252	[17.74, 19.54]
menthol	General	Not selected	22135	110675	199	733	0	0	24	0	0.389619	0.0549501	1.31999	[1.11, 1.58]	0.00208515	0	1	0	0.0850064	2.70543	11.0451	[9.53, 12.74]	8.33971	[7.75, 8.96]
OLANZapine		Not selected	22207	111035	80	592	0	0	25	0	0.390554	0.0544565	0.667334	[0.52, 0.86]	0.00216034	0	1	0	0.087173	-2.02837	4.1202	[3.25, 5.17]	6.14858	[5.66, 6.67]
epinephrine		Not selected	21212	106060	626	4114	0	0	26	0	0.382438	0.0523952	0.861843	[0.78, 0.95]	0.00228941	0	1	0	0.0905337	-5.93242	39.6161	[36.68, 42.71]	45.5485	[44.16, 46.96]
neomycin		Not selected	22006	110030	159	1107	0	0	26	0	0.392122	0.0538091	0.743811	[0.61, 0.90]	0.00233213	0	1	0	0.0913097	-3.1797	9.07567	[7.72, 10.61]	12.2554	[11.54, 13.00]
dexamethasone		Not selected	21375	106875	357	2590	0	0	26	0	0.385689	0.0562219	0.824339	[0.73, 0.93]	0.00244831	0	1	0	0.0949187	-5.46838	23.0416	[20.84, 25.41]	28.51	[27.41, 29.64]
oxycodone		Not selected	19283	96415	1505	8324	0	0	23	0	0.36447	0.0472224	0.909018	[0.85, 0.97]	0.00273567	0	1	0	0.10402	-8.65812	95.1065	[90.42, 99.93]	103.765	[101.62, 105.93]
baclofen		Not selected	22083	110415	96	708	0	0	24	0	0.389255	0.0543675	0.698192	[0.55, 0.89]	0.00380336	0	1	0	0.139037	-2.00378	5.71197	[4.63, 6.99]	7.71575	[7.16, 8.31]
isosorbide mononitrate		Not selected	22125	110625	51	385	0	0	25	0	0.390801	0.0551378	0.607162	[0.43, 0.85]	0.0038324	0	1	0	0.139037	-1.71509	2.64579	[1.96, 3.53]	4.36088	[3.94, 4.82]
atorvastatin		Not selected	20369	101845	466	3313	0	0	23	0	0.397114	0.0516886	0.854074	[0.77, 0.95]	0.00441036	0	1	0	0.15855	-5.63912	32.9555	[30.23, 35.85]	38.5946	[37.29, 39.94]
filgrastim		Not selected	22250	111250	38	462	0	0	26	0	0.390383	0.056127	0.590356	[0.41, 0.85]	0.00501984	0	1	0	0.174129	-1.94669	2.74569	[2.06, 3.61]	4.69238	[4.27, 5.15]
lactic acid		Not selected	19913	99565	1311	8036	0	0	27	0	0.369988	0.0498181	0.911625	[0.85, 0.97]	0.0055471	0	1	0	0.187485	-8.45868	87.6424	[83.21, 92.21]	96.1011	[94.06, 98.16]
ranolazine		Not selected	22290	111450	8	128	0	0	25	0	0.391215	0.0546191	0.332316	[0.15, 0.73]	0.00564182	0	1	0	0.18907	-0.97554	0.41902	[0.20, 0.81]	1.39456	[1.17, 1.66]
mupirocin		Not selected	21616	108080	299	2145	0	0	24	0	0.389815	0.0552342	0.827713	[0.72, 0.95]	0.00611482	0	1	0	0.199841	-4.01226	19.5518	[17.51, 21.76]	23.5641	[22.57, 24.59]
hypromellose		Not selected	22308	111540	24	201	0	0	26	0	0.391204	0.0552553	0.523974	[0.32, 0.85]	0.00840267	0	1	0	0.26446	-1.01657	1.12804	[0.71, 1.75]	2.14461	[1.86, 2.47]
Casirivimab and Imdevimab Monoclonal Antibody Treatment		Not selected	22317	111585	6	2	0	0	25	0	0.388965	0.055001	9.23875	[1.74, 48.93]	0.00894434	0	1	0	0.273821	0.185054	0.209854	[0.07, 0.57]	0.0247999	[0.01, 0.09]
brimonidine		Not selected	22214	111070	30	305	0	0	24	0	0.391979	0.0534057	0.573216	[0.38, 0.87]	0.00898082	0	1	0	0.273821	-1.39428	1.90437	[1.33, 2.67]	3.29865	[2.94, 3.69]
docusate		Not selected	20496	102480	882	5599	0	0	24	0	0.387952	0.0534344	0.898876	[0.83, 0.97]	0.00900168	0	1	0	0.273821	-6.92152	56.9363	[53.42, 60.60]	63.8578	[62.21, 65.53]
ceftriaxone		Not selected	20280	101400	886	3717	0	0	23	0	0.378822	0.049965	1.11696	[1.03, 1.21]	0.00953487	0	1	0	0.287826	5.3288	51.4436	[48.00, 55.05]	46.1148	[44.67, 47.59]
polymyxin B		Not selected	21876	109380	218	1537	0	0	26	0	0.39024	0.0523859	0.808867	[0.69, 0.95]	0.00998623	0	1	0	0.299167	-2.9213	13.9472	[12.23, 15.84]	16.8685	[16.03, 17.74]
sodium chloride		Not selected	21452	107260	495	4133	0	0	23	0	0.386637	0.0536601	0.875388	[0.79, 0.97]	0.0104616	0	1	0	0.311051	-4.56283	39.4225	[36.50, 42.50]	43.9853	[42.63, 45.36]
bupropion		Not selected	22003	110015	82	596	0	0	25	0	0.389047	0.0534472	0.714646	[0.55, 0.92]	0.0106442	0	1	0	0.313642	-1.9029	4.73123	[3.77, 5.88]	6.63414	[6.11, 7.19]
technetium		Not selected	22099	110495	94	612	0	0	24	0	0.39063	0.0541637	0.728932	[0.57, 0.93]	0.0108649	0	1	0	0.313642	-1.90642	4.89246	[3.92, 6.05]	6.79888	[6.27, 7.37]
leuprolide		Not selected	22309	111545	6	136	0	0	26	0	0.390605	0.0552799	0.291073	[0.11, 0.75]	0.010866	0	1	0	0.313642	-0.94357	0.4269	[0.19, 0.87]	1.37048	[1.15, 1.63]
torsemide		Not selected	22244	111220	46	280	0	0	24	0	0.388825	0.0547754	0.64472	[0.46, 0.91]	0.0112626	0	1	0	0.322736	-1.16702	1.95762	[1.39, 2.72]	3.12464	[2.77, 3.51]
calcitriol		Not selected	22247	111235	48	163	0	0	25	0	0.389453	0.0557146	1.58325	[1.11, 2.26]	0.0117438	0	1	0	0.329363	1.03972	2.82919	[2.12, 3.72]	1.78947	[1.53, 2.08]
calcium		Not selected	22017	110085	203	1257	0	0	23	0	0.388565	0.0540568	0.809396	[0.69, 0.95]	0.0120966	0	1	0	0.336868	-2.64592	11.31	[9.79, 13.01]	13.9559	[13.19, 14.75]
oxybutynin		Not selected	22171	110855	58	505	0	0	26	0	0.391408	0.0551283	0.68267	[0.50, 0.93]	0.0142864	0	1	0	0.381722	-1.67083	3.73671	[2.90, 4.76]	5.40753	[4.94, 5.91]
alteplase		Not selected	22097	110485	73	984	0	0	26	0	0.388853	0.0558675	0.730312	[0.57, 0.94]	0.0147121	0	1	0	0.387855	-2.26691	7.17926	[6.00, 8.54]	9.44616	[8.85, 10.08]
levetiracetam		Not selected	22015	110075	134	816	0	0	25	0	0.391426	0.0553027	0.767629	[0.62, 0.95]	0.0148953	0	1	0	0.390085	-2.04111	6.83985	[5.68, 8.18]	8.88096	[8.28, 9.52]
celecoxib		Not selected	21980	109900	194	1370	0	0	26	0	0.390366	0.0556402	0.811104	[0.68, 0.96]	0.0152652	0	1	0	0.394448	-3.0245	12.2018	[10.62, 13.96]	15.2263	[14.42, 16.06]
magnesium cation		Not selected	19774	98870	1273	7149	0	0	23	0	0.378119	0.048996	0.919178	[0.86, 0.98]	0.0153331	0	1	0	0.394448	-7.482	78.5715	[74.38, 82.90]	86.0535	[84.12, 88.02]
moxifloxacin		Not selected	22209	111045	73	659	0	0	25	0	0.394089	0.0533291	0.717258	[0.55, 0.94]	0.0153612	0	1	0	0.394448	-1.85754	5.11028	[4.11, 6.30]	6.96782	[6.44, 7.53]
naproxen		Not selected	21737	108685	247	1008	0	0	26	0	0.392032	0.0541403	1.20755	[1.03, 1.41]	0.0181384	0	1	0	0.45397	2.35819	13.9486	[12.23, 15.84]	11.5905	[10.89, 12.33]
palonosetron		Not selected	22308	111540	7	175	0	0	25	0	0.391604	0.0545521	0.385354	[0.17, 0.85]	0.0186144	0	1	0	0.462283	-1.01127	0.63337	[0.35, 1.10]	1.64465	[1.41, 1.91]
pseudoephedrine		Not selected	22226	111130	55	187	0	0	26	0	0.391874	0.0547679	1.49504	[1.07, 2.09]	0.0188163	0	1	0	0.462283	1.12887	3.26835	[2.49, 4.24]	2.13948	[1.85, 2.46]
ezetimibe		Not selected	22237	111185	21	268	0	0	25	0	0.391926	0.0554506	0.560039	[0.35, 0.91]	0.0188212	0	1	0	0.462283	-1.23978	1.6091	[1.09, 2.32]	2.84888	[2.51, 3.22]
metoclopramide		Not selected	21535	107675	362	1697	0	0	25	0	0.383749	0.0542342	0.856766	[0.75, 0.98]	0.019998	0	1	0	0.485159	-2.72008	17.6376	[15.68, 19.77]	20.3577	[19.42, 21.33]
varicella zoster virus glycoprotein E, recombinant		Not selected	22256	111280	44	185	0	0	26	0	0.391532	0.0557845	1.54465	[1.07, 2.23]	0.0202459	0	1	0	0.488178	0.93909	2.99848	[2.27, 3.92]	2.05939	[1.77, 2.38]
cyclobenzaprine		Not selected	21010	105050	563	2408	0	0	24	0	0.387135	0.0533852	1.12998	[1.02, 1.25]	0.020881	0	1	0	0.500442	4.248	32.6864	[29.97, 35.57]	28.4384	[27.32, 29.59]
chlorthalidone		Not selected	22145	110725	59	214	0	0	25	0	0.392379	0.0546467	1.45959	[1.05, 2.02]	0.023056	0	1	0	0.54924	1.15491	3.55534	[2.73, 4.57]	2.40043	[2.09, 2.75]
sacubitril		Not selected	22254	111270	30	273	0	0	24	0	0.390343	0.0543135	0.614993	[0.40, 0.94]	0.0245994	0	1	0	0.578989	-1.05826	1.93872	[1.35, 2.73]	2.99698	[2.65, 3.38]
medroxyprogesterone		Not selected	22158	110790	65	430	0	0	26	0	0.390399	0.0572983	0.718935	[0.54, 0.96]	0.024721	0	1	0	0.578989	-1.07306	3.59175	[2.76, 4.61]	4.66481	[4.24, 5.12]
lamoTRIgine		Not selected	22218	111090	27	225	0	0	25	0	0.39254	0.0551415	0.601443	[0.38, 0.94]	0.026952	0	1	0	0.623276	-1.02114	1.47238	[0.98, 2.15]	2.49352	[2.18, 2.84]
valganciclovir		Not selected	22301	111505	25	208	0	0	25	0	0.391045	0.0553108	0.576892	[0.35, 0.94]	0.0273864	0	1	0	0.629641	-0.81541	1.36587	[0.89, 2.03]	2.18129	[1.90, 2.49]
ephedrine		Not selected	21821	109105	350	2618	0	0	24	0	0.386482	0.0545457	0.869711	[0.77, 0.99]	0.0291687	0	1	0	0.66291	-3.77363	24.5285	[22.25, 26.97]	28.3021	[27.21, 29.42]
mirabegron		Not selected	22282	111410	12	142	0	0	26	0	0.389485	0.0562814	0.463354	[0.23, 0.93]	0.0293573	0	1	0	0.663382	-0.834798	0.73233	[0.40, 1.27]	1.56713	[1.32, 1.85]
dextran 70		Not selected	22331	111655	4	93	0	0	25	0	0.391608	0.0553791	0.280611	[0.09, 0.88]	0.0298309	0	1	0	0.670255	-0.71671	0.273499	[0.10, 0.65]	0.99021	[0.80, 1.22]
pregabalin		Not selected	22138	110690	61	466	0	0	26	0	0.390582	0.0551012	0.715728	[0.53, 0.97]	0.0302421	0	1	0	0.671859	-1.22372	3.74913	[2.89, 4.80]	4.97285	[4.53, 5.45]
hydrochlorothiazide		Not selected	21146	105730	179	1161	0	0	25	0	0.394969	0.05233	0.823279	[0.69, 0.98]	0.0310952	0	1	0	0.684511	-2.34025	10.986	[9.45, 12.70]	13.3262	[12.57, 14.12]
topiramate		Not selected	22086	110430	54	353	0	0	25	0	0.389104	0.0569204	0.707388	[0.52, 0.97]	0.0311927	0	1	0	0.684511	-1.06758	2.94586	[2.19, 3.90]	4.01344	[3.61, 4.45]
tramadol		Not selected	21211	106055	476	2817	0	0	23	0	0.385377	0.0542774	0.885942	[0.79, 0.99]	0.0313309	0	1	0	0.684511	-3.19485	28.9032	[26.37, 31.60]	32.098	[30.92, 33.30]
trimethobenzamide	Diseases of the Digestive System	Not selected	22337	111685	1	16	0	0	25	0	0.389252	0.054899	0.109159	[0.01, 0.82]	0.0316969	0	1	0	0.686532	-0.164741	0.0232043	[0.00, 0.43]	0.187946	[0.11, 0.30]
zolpidem		Not selected	21876	109380	165	1121	0	0	23	0	0.392579	0.0547052	0.817012	[0.68, 0.98]	0.0317707	0	1	0	0.686532	-2.45294	9.94155	[8.53, 11.53]	12.3945	[11.68, 13.15]
ropivacaine		Not selected	22067	110335	139	1053	0	0	26	0	0.387814	0.0543879	0.81166	[0.67, 0.99]	0.0364725	0	1	0	0.771276	-2.30732	9.20717	[7.85, 10.75]	11.5145	[10.82, 12.24]
ergocalciferol		Not selected	21706	108530	277	1304	0	0	24	0	0.3894	0.0528236	1.16763	[1.01, 1.35]	0.0381156	0	1	0	0.797493	2.83199	17.7546	[15.78, 19.91]	14.9226	[14.12, 15.76]
hydralazine		Not selected	21053	105265	533	2926	0	0	23	0	0.387738	0.0536454	0.896392	[0.81, 1.00]	0.0401236	0	1	0	0.830716	-3.78699	29.9429	[27.40, 32.65]	33.7299	[32.53, 34.96]
cyclopentolate		Not selected	22235	111175	51	481	0	0	25	0	0.391315	0.054011	0.720758	[0.52, 0.99]	0.0450742	0	1	0	0.918781	-1.30522	3.67217	[2.84, 4.69]	4.97738	[4.53, 5.45]
zinc oxide		Not selected	22277	111385	72	309	0	0	25	0	0.389193	0.0554276	1.34151	[1.00, 1.79]	0.0468238	0	1	0	0.949551	1.06548	4.42046	[3.51, 5.52]	3.35498	[2.99, 3.76]
carvedilol		Not selected	21473	107365	246	1426	0	0	24	0	0.388208	0.0548831	0.860096	[0.74, 1.00]	0.0521536	0	1	0	1	-2.15437	13.8496	[12.15, 15.73]	16.004	[15.19, 16.85]
pegfilgrastim		Not selected	22249	111245	35	466	0	0	26	0	0.390218	0.0554445	0.69853	[0.48, 1.01]	0.0546365	0	1	0	1	-1.24009	3.10947	[2.38, 4.01]	4.34956	[3.95, 4.78]
doxycycline		Not selected	21506	107530	348	1868	0	0	25	0	0.386313	0.0537305	0.881798	[0.77, 1.01]	0.0604563	0	1	0	1	-2.18988	19.6701	[17.58, 21.94]	21.86	[20.89, 22.87]
esmolol		Not selected	22098	110490	107	791	0	0	25	0	0.389767	0.0556258	0.805061	[0.64, 1.01]	0.061271	0	1	0	1	-1.62766	6.87725	[5.72, 8.22]	8.50491	[7.92, 9.13]
glycopyrronium		Not selected	21731	108655	341	1933	0	0	25	0	0.387772	0.0555429	0.881728	[0.77, 1.01]	0.0614862	0	1	0	1	-2.66903	19.2165	[17.20, 21.41]	21.8855	[20.92, 22.88]
morphine		Not selected	20091	100455	1100	5273	0	0	23	0	0.378482	0.0522752	0.932122	[0.87, 1.00]	0.0624197	0	1	0	1	-4.43794	60.311	[56.62, 64.16]	64.749	[63.06, 66.47]
denosumab		Not selected	22299	111495	8	131	0	0	25	0	0.388822	0.0552524	0.469106	[0.21, 1.06]	0.0674956	0	1	0	1	-0.7588	0.59986	[0.32, 1.07]	1.35866	[1.13, 1.62]
clobetasol		Not selected	22238	111190	33	285	0	0	26	0	0.390062	0.0540501	0.696236	[0.47, 1.03]	0.0690416	0	1	0	1	-1.04323	2.01688	[1.44, 2.78]	3.06011	[2.71, 3.45]
venlafaxine		Not selected	22105	110525	47	378	0	0	25	0	0.390731	0.0555561	0.720293	[0.50, 1.03]	0.0730199	0	1	0	1	-1.28287	2.84646	[2.14, 3.74]	4.12934	[3.72, 4.58]
polyvinyl alcohol		Not selected	22261	111305	74	306	0	0	23	0	0.391791	0.0557914	1.30042	[0.97, 1.74]	0.0743829	0	1	0	1	0.97373	4.33674	[3.43, 5.42]	3.36301	[3.00, 3.76]
scopolamine		Not selected	22132	110660	156	963	0	0	26	0	0.387325	0.0539252	0.839692	[0.69, 1.02]	0.0752775	0	1	0	1	-2.12557	8.73172	[7.43, 10.21]	10.8573	[10.18, 11.56]
nitroglycerin		Not selected	21421	107105	431	1981	0	0	24	0	0.388978	0.0537987	1.11302	[0.99, 1.25]	0.075796	0	1	0	1	2.55549	25.6138	[23.25, 28.15]	23.0584	[22.06, 24.09]
norepinephrine		Not selected	22200	111000	150	648	0	0	24	0	0.39077	0.0540105	1.19977	[0.98, 1.47]	0.0783894	0	1	0	1	1.23267	8.0525	[6.81, 9.47]	6.81982	[6.30, 7.37]
terconazole		Not selected	22281	111405	18	66	0	0	26	0	0.389022	0.0548091	1.66167	[0.94, 2.93]	0.0796438	0	1	0	1	0.512048	1.26316	[0.81, 1.92]	0.75112	[0.59, 0.95]
diazepam		Not selected	21959	109795	183	786	0	0	25	0	0.386588	0.0546119	1.17557	[0.98, 1.41]	0.0823069	0	1	0	1	1.54215	10.3489	[8.89, 11.99]	8.80677	[8.20, 9.45]
fluconazole		Not selected	21342	106710	389	1691	0	0	25	0	0.388073	0.0532565	1.11471	[0.98, 1.26]	0.0868093	0	1	0	1	2.52936	21.9776	[19.79, 24.34]	19.4482	[18.54, 20.39]
tobramycin		Not selected	22219	111095	78	540	0	0	24	0	0.388631	0.0540062	0.791467	[0.61, 1.03]	0.0873967	0	1	0	1	-1.26148	4.44504	[3.54, 5.53]	5.70652	[5.23, 6.22]
citalopram		Not selected	22130	110650	46	401	0	0	26	0	0.390769	0.0551005	0.748401	[0.53, 1.05]	0.0915085	0	1	0	1	-1.1268	3.15981	[2.40, 4.10]	4.28661	[3.87, 4.74]
meloxicam		Not selected	21811	109055	190	964	0	0	26	0	0.394909	0.0542296	1.16011	[0.98, 1.38]	0.0927278	0	1	0	1	1.92951	12.8731	[11.21, 14.72]	10.9436	[10.26, 11.67]
tiZANidine		Not selected	21962	109810	102	589	0	0	25	0	0.38996	0.0534473	0.815101	[0.64, 1.03]	0.0929615	0	1	0	1	-1.2888	5.49942	[4.45, 6.74]	6.78822	[6.25, 7.36]
sucralfate		Not selected	22043	110215	136	859	0	0	24	0	0.388663	0.0546047	0.838989	[0.68, 1.03]	0.0940939	0	1	0	1	-1.37048	8.15506	[6.86, 9.63]	9.52553	[8.90, 10.19]
estradiol		Not selected	22159	110795	43	351	0	0	25	0	0.390892	0.0568127	0.736603	[0.51, 1.05]	0.0952291	0	1	0	1	-1.03339	2.75966	[2.05, 3.65]	3.79305	[3.40, 4.22]
Thrombin Inhibitors		Not selected	22322	111610	17	50	0	0	25	0	0.390266	0.0555957	1.67681	[0.90, 3.11]	0.10113	0	1	0	1	0.29419	0.81017	[0.48, 1.32]	0.51598	[0.39, 0.68]
nicotine		Not selected	22130	110650	75	694	0	0	25	0	0.388864	0.0539546	0.803354	[0.62, 1.05]	0.104168	0	1	0	1	-1.31766	5.8478	[4.78, 7.10]	7.16546	[6.63, 7.74]
lanolin		Not selected	22324	111620	9	36	0	0	26	0	0.390813	0.0547876	1.91304	[0.87, 4.22]	0.107839	0	1	0	1	0.424991	0.803514	[0.45, 1.38]	0.37852	[0.27, 0.53]
folic acid		Not selected	21728	108640	249	1613	0	0	24	0	0.388311	0.0533298	0.88275	[0.76, 1.03]	0.10947	0	1	0	1	-2.13656	15.5395	[13.74, 17.51]	17.676	[16.82, 18.57]
nicardipine		Not selected	22253	111265	37	325	0	0	24	0	0.392567	0.0562398	0.735609	[0.50, 1.08]	0.113559	0	1	0	1	-0.92367	2.54364	[1.88, 3.40]	3.46731	[3.10, 3.87]
glimepiride		Not selected	22225	111125	25	102	0	0	26	0	0.390391	0.0564915	1.46719	[0.90, 2.40]	0.125912	0	1	0	1	0.45761	1.60328	[1.09, 2.31]	1.14566	[0.94, 1.39]
enalapril		Not selected	22265	111325	23	113	0	0	25	0	0.390125	0.0542929	1.45998	[0.89, 2.39]	0.132035	0	1	0	1	0.52641	1.78341	[1.24, 2.51]	1.257	[1.04, 1.51]
valproic acid		Not selected	22180	110900	82	316	0	0	25	0	0.390537	0.0555393	1.22855	[0.94, 1.61]	0.137251	0	1	0	1	0.69649	4.12916	[3.27, 5.17]	3.43267	[3.07, 3.83]
cinacalcet		Not selected	22299	111495	13	62	0	0	24	0	0.388608	0.0543769	0.628184	[0.33, 1.19]	0.153308	0	1	0	1	-0.311033	0.40311	[0.19, 0.80]	0.71414	[0.56, 0.91]
lisinopril		Not selected	21309	106545	226	1372	0	0	25	0	0.389722	0.0531196	0.892064	[0.76, 1.04]	0.154316	0	1	0	1	-1.28428	14.3265	[12.55, 16.29]	15.6108	[14.79, 16.47]
nifedipine		Not selected	22070	110350	104	584	0	0	23	0	0.392409	0.0543743	0.840709	[0.66, 1.07]	0.154578	0	1	0	1	-0.92585	5.63016	[4.58, 6.86]	6.55601	[6.04, 7.10]
betamethasone		Not selected	22108	110540	88	448	0	0	25	0	0.391637	0.0551193	1.19788	[0.93, 1.54]	0.161808	0	1	0	1	1.00352	5.94778	[4.86, 7.22]	4.94426	[4.49, 5.43]
Tocilizumab (Actemra)		Not selected	22308	111540	4	9	0	0	25	0	0.386949	0.055418	2.38644	[0.70, 8.12]	0.163875	0	1	0	1	0.122852	0.21793	[0.08, 0.55]	0.0950803	[0.05, 0.18]
losartan		Not selected	21373	106865	235	1521	0	0	25	0	0.396305	0.0556278	0.89543	[0.77, 1.05]	0.164089	0	1	0	1	-1.89458	15.323	[13.52, 17.30]	17.2176	[16.36, 18.11]
phytonadione		Not selected	22253	111265	91	392	0	0	25	0	0.39031	0.0523293	1.2037	[0.93, 1.56]	0.166018	0	1	0	1	0.90291	5.06285	[4.08, 6.23]	4.15995	[3.76, 4.60]
lansoprazole		Not selected	22254	111270	59	346	0	0	25	0	0.392749	0.0556204	0.805283	[0.59, 1.10]	0.169043	0	1	0	1	-0.82107	2.92052	[2.21, 3.81]	3.74159	[3.36, 4.16]
rifAXIMin		Not selected	22287	111435	29	237	0	0	26	0	0.389587	0.0548899	0.735351	[0.47, 1.14]	0.172935	0	1	0	1	-0.55042	1.89324	[1.32, 2.67]	2.44366	[2.14, 2.78]
Bordetella pertussis fimbriae 2/3 vaccine, inactivated		Not selected	22259	111295	39	163	0	0	25	0	0.389665	0.0568692	1.30174	[0.88, 1.92]	0.183903	0	1	0	1	0.56486	2.40458	[1.74, 3.26]	1.83973	[1.57, 2.15]
fenofibric acid		Not selected	22213	111065	19	162	0	0	24	0	0.390566	0.0561136	0.699323	[0.41, 1.20]	0.192128	0	1	0	1	-0.47528	1.2901	[0.82, 1.96]	1.76538	[1.50, 2.06]
fexofenadine		Not selected	22269	111345	29	140	0	0	25	0	0.390814	0.0548736	1.33372	[0.86, 2.06]	0.192607	0	1	0	1	0.484212	1.96009	[1.38, 2.73]	1.47587	[1.24, 1.75]
mineral oil	Diseases of the Digestive System	Not selected	22240	111200	95	397	0	0	24	0	0.391095	0.0536055	1.18968	[0.92, 1.55]	0.193336	0	1	0	1	0.7468	5.07569	[4.09, 6.24]	4.32888	[3.91, 4.78]
insulin detemir		Not selected	22092	110460	68	375	0	0	25	0	0.391283	0.0556026	0.826598	[0.62, 1.10]	0.193577	0	1	0	1	-0.88266	3.26203	[2.51, 4.20]	4.14469	[3.74, 4.59]
sertraline		Not selected	21812	109060	186	955	0	0	25	0	0.387339	0.0535836	1.12249	[0.94, 1.34]	0.194795	0	1	0	1	1.12985	11.6382	[10.10, 13.35]	10.5084	[9.85, 11.20]
acyclovir		Not selected	22068	110340	104	512	0	0	26	0	0.387741	0.0530578	1.16942	[0.92, 1.48]	0.198405	0	1	0	1	0.955613	6.49211	[5.36, 7.81]	5.5365	[5.06, 6.05]
ARIPiprazole		Not selected	22226	111130	44	272	0	0	25	0	0.391103	0.0552478	0.793469	[0.56, 1.13]	0.200989	0	1	0	1	-0.60095	2.38676	[1.74, 3.23]	2.98771	[2.65, 3.37]
epoetin alfa		Not selected	22127	110635	136	504	0	0	23	0	0.389364	0.0556158	1.14663	[0.93, 1.42]	0.206689	0	1	0	1	0.66546	6.31754	[5.22, 7.59]	5.65207	[5.18, 6.16]
methylprednisolone		Not selected	20687	103435	631	3771	0	0	23	0	0.384595	0.0550374	0.940382	[0.85, 1.04]	0.210366	0	1	0	1	-2.07799	41.9228	[38.83, 45.17]	44.0008	[42.61, 45.42]
tiotropium		Not selected	22155	110775	65	489	0	0	25	0	0.392073	0.0552004	0.833328	[0.62, 1.11]	0.21769	0	1	0	1	-1.15305	4.01527	[3.17, 5.03]	5.16833	[4.71, 5.66]
water		Not selected	22206	111030	90	643	0	0	25	0	0.38961	0.0552243	0.853062	[0.66, 1.10]	0.217913	0	1	0	1	-1.03549	5.72221	[4.68, 6.94]	6.75769	[6.24, 7.31]
paricalcitol		Not selected	22296	111480	17	35	0	0	24	0	0.391056	0.0558725	1.51065	[0.78, 2.91]	0.218017	0	1	0	1	0.17839	0.59448	[0.32, 1.07]	0.416081	[0.30, 0.57]
clindamycin		Not selected	21624	108120	290	1684	0	0	26	0	0.38944	0.0548868	0.916828	[0.80, 1.05]	0.22068	0	1	0	1	-1.14291	17.7856	[15.82, 19.93]	18.9285	[18.03, 19.86]
diatrizoate		Not selected	22268	111340	42	278	0	0	25	0	0.391931	0.0544855	0.797106	[0.55, 1.15]	0.221521	0	1	0	1	-0.64686	2.3066	[1.68, 3.12]	2.95346	[2.61, 3.33]
psyllium		Not selected	22318	111590	4	67	0	0	25	0	0.39074	0.0543587	0.501291	[0.17, 1.52]	0.222555	0	1	0	1	-0.33756	0.35466	[0.15, 0.76]	0.69222	[0.54, 0.88]
citric acid		Not selected	22128	110640	171	838	0	0	26	0	0.390711	0.0544308	1.12114	[0.93, 1.35]	0.225479	0	1	0	1	0.92093	10.1295	[8.71, 11.72]	9.20851	[8.59, 9.86]
gentamicin		Not selected	22063	110315	128	794	0	0	25	0	0.387718	0.0558959	0.878999	[0.71, 1.09]	0.230257	0	1	0	1	-0.89636	7.63263	[6.40, 9.05]	8.529	[7.94, 9.15]
enalaprilat anhydrous		Not selected	22299	111495	13	100	0	0	24	0	0.391597	0.0543967	0.679695	[0.36, 1.28]	0.231924	0	1	0	1	-0.30865	0.79291	[0.44, 1.35]	1.10156	[0.90, 1.34]
memantine		Not selected	22279	111395	17	138	0	0	25	0	0.393646	0.0544735	0.708506	[0.40, 1.25]	0.233339	0	1	0	1	-0.457523	1.01332	[0.63, 1.59]	1.47084	[1.24, 1.74]
tadalafil		Not selected	22225	111125	35	306	0	0	26	0	0.391881	0.0559083	0.789357	[0.53, 1.17]	0.233933	0	1	0	1	-0.844363	2.47575	[1.82, 3.32]	3.32012	[2.95, 3.73]
trazodone		Not selected	21575	107875	304	1820	0	0	24	0	0.387953	0.0553031	0.920641	[0.80, 1.06]	0.239317	0	1	0	1	-1.60174	18.3756	[16.41, 20.52]	19.9774	[19.06, 20.93]
verapamil		Not selected	22149	110745	78	417	0	0	25	0	0.391432	0.0536455	1.17034	[0.89, 1.53]	0.251308	0	1	0	1	0.72865	5.29827	[4.28, 6.51]	4.56962	[4.14, 5.04]
Ivermectin		Not selected	22300	111500	19	102	0	0	25	0	0.391714	0.0526299	1.37353	[0.80, 2.37]	0.253734	0	1	0	1	0.454229	1.54859	[1.03, 2.27]	1.09436	[0.89, 1.33]
amitriptyline		Not selected	22136	110680	61	434	0	0	25	0	0.389559	0.0553444	0.838687	[0.62, 1.14]	0.257243	0	1	0	1	-0.80558	4.0266	[3.15, 5.09]	4.83218	[4.39, 5.31]
polysaccharide iron complex		Not selected	22290	111450	33	137	0	0	25	0	0.390676	0.0567503	1.28177	[0.83, 1.97]	0.2581	0	1	0	1	0.48739	1.96868	[1.38, 2.75]	1.48129	[1.25, 1.75]
proparacaine		Not selected	22261	111305	54	386	0	0	25	0	0.392116	0.0548343	0.827919	[0.60, 1.15]	0.262006	0	1	0	1	-0.68561	3.35447	[2.58, 4.32]	4.04008	[3.64, 4.47]
cefuroxime		Not selected	22293	111465	28	109	0	0	25	0	0.39282	0.0539943	1.30552	[0.81, 2.10]	0.273945	0	1	0	1	0.3007	1.54323	[1.05, 2.22]	1.24253	[1.03, 1.50]
chlordiazepoxide		Not selected	22279	111395	16	151	0	0	25	0	0.38966	0.0551638	0.726522	[0.41, 1.29]	0.276948	0	1	0	1	-0.501407	1.10172	[0.70, 1.69]	1.60313	[1.36, 1.89]
ofloxacin		Not selected	22233	111165	33	221	0	0	25	0	0.389522	0.0565712	0.800232	[0.53, 1.20]	0.278528	0	1	0	1	-0.48832	1.91868	[1.34, 2.69]	2.407	[2.10, 2.75]
hydroxychloroquine		Not selected	22216	111080	31	145	0	0	25	0	0.39166	0.0543814	1.27416	[0.82, 1.98]	0.279222	0	1	0	1	0.2944	1.91934	[1.36, 2.66]	1.62494	[1.38, 1.91]
dicyclomine		Not selected	21930	109650	156	828	0	0	25	0	0.388222	0.0540471	0.897564	[0.74, 1.09]	0.279844	0	1	0	1	-0.84504	8.69027	[7.35, 10.22]	9.53531	[8.90, 10.20]
sulfadiazine		Not selected	22283	111415	43	318	0	0	26	0	0.390197	0.0559665	0.826653	[0.58, 1.18]	0.296673	0	1	0	1	-0.50015	2.80634	[2.09, 3.72]	3.30648	[2.95, 3.70]
metronidazole		Not selected	21091	105455	499	2648	0	0	24	0	0.386746	0.0510255	0.943892	[0.85, 1.05]	0.296724	0	1	0	1	-1.33002	29.2428	[26.70, 31.95]	30.5728	[29.42, 31.75]
insulin aspart, human		Not selected	21592	107960	239	1304	0	0	23	0	0.389222	0.0536892	0.921107	[0.79, 1.08]	0.302816	0	1	0	1	-1.20338	13.4441	[11.78, 15.29]	14.6475	[13.87, 15.46]
sodium sulfate anhydrous		Not selected	22111	110555	134	645	0	0	25	0	0.389736	0.0531547	1.11515	[0.90, 1.37]	0.306919	0	1	0	1	0.773893	7.93891	[6.67, 9.39]	7.16502	[6.62, 7.75]
dobutamine		Not selected	22316	111580	32	111	0	0	25	0	0.392414	0.0554056	1.25108	[0.81, 1.92]	0.307669	0	1	0	1	0.20842	1.39857	[0.93, 2.04]	1.19015	[0.98, 1.44]
amphetamine		Not selected	22224	111120	19	96	0	0	25	0	0.392041	0.055593	1.31777	[0.76, 2.27]	0.320226	0	1	0	1	0.382601	1.44679	[0.95, 2.14]	1.06418	[0.87, 1.30]
SITagliptin		Not selected	22104	110520	40	252	0	0	26	0	0.390933	0.0550923	0.830719	[0.57, 1.20]	0.326862	0	1	0	1	-0.49434	2.37593	[1.72, 3.22]	2.87027	[2.53, 3.25]
flumazenil		Not selected	22301	111505	24	148	0	0	25	0	0.391243	0.055717	1.2612	[0.79, 2.02]	0.335623	0	1	0	1	0.40717	2.00335	[1.42, 2.78]	1.59618	[1.35, 1.88]
nortriptyline		Not selected	22283	111415	9	92	0	0	26	0	0.391792	0.0576267	0.679304	[0.31, 1.50]	0.339996	0	1	0	1	-0.378353	0.65311	[0.36, 1.14]	1.03146	[0.83, 1.27]
lisinopril anhydrous		Not selected	21564	107820	214	1289	0	0	25	0	0.392519	0.0548292	0.924014	[0.78, 1.09]	0.343331	0	1	0	1	-1.2742	13.0909	[11.44, 14.92]	14.3652	[13.58, 15.18]
valsartan		Not selected	22103	110515	64	439	0	0	25	0	0.391628	0.0541487	0.870422	[0.65, 1.17]	0.353557	0	1	0	1	-0.51718	4.2708	[3.36, 5.37]	4.78798	[4.35, 5.26]
simvastatin		Not selected	22048	110240	37	256	0	0	25	0	0.391224	0.0536644	0.8355	[0.57, 1.23]	0.358503	0	1	0	1	-0.43251	2.28639	[1.65, 3.12]	2.7189	[2.39, 3.08]
magnesium oxide		Not selected	21286	106430	622	3106	0	0	24	0	0.382602	0.050687	1.0466	[0.95, 1.16]	0.365524	0	1	0	1	1.18995	36.1345	[33.37, 39.05]	34.9446	[33.73, 36.19]
omeprazole		Not selected	21228	106140	277	1777	0	0	24	0	0.391078	0.0540648	0.936108	[0.81, 1.08]	0.36573	0	1	0	1	-1.16664	19.1073	[17.05, 21.34]	20.2739	[19.33, 21.25]
protamine sulfate (USP)		Not selected	22256	111280	60	446	0	0	25	0	0.39085	0.0555395	0.869941	[0.64, 1.18]	0.368876	0	1	0	1	-0.62611	4.05867	[3.20, 5.10]	4.68477	[4.26, 5.15]
dextroamphetamine		Not selected	22222	111110	19	100	0	0	26	0	0.393523	0.0550948	1.27694	[0.74, 2.20]	0.37703	0	1	0	1	0.345545	1.4506	[0.96, 2.15]	1.10506	[0.90, 1.35]
olmesartan		Not selected	22286	111430	9	82	0	0	26	0	0.392295	0.0555686	0.713591	[0.34, 1.52]	0.379778	0	1	0	1	-0.217134	0.632797	[0.34, 1.14]	0.84993	[0.68, 1.06]
thrombin		Not selected	22308	111540	27	161	0	0	26	0	0.390295	0.0557809	0.810797	[0.50, 1.31]	0.388837	0	1	0	1	-0.27305	1.42329	[0.94, 2.10]	1.69634	[1.45, 1.98]
empagliflozin		Not selected	22192	110960	52	232	0	0	25	0	0.389771	0.0543938	1.15411	[0.83, 1.60]	0.390371	0	1	0	1	0.35429	3.02075	[2.28, 3.96]	2.66646	[2.34, 3.03]
magnesium sulfate		Not selected	22166	110830	94	699	0	0	26	0	0.391536	0.0564119	0.899767	[0.71, 1.15]	0.392863	0	1	0	1	-0.54551	6.73072	[5.57, 8.07]	7.27623	[6.74, 7.85]
amoxicillin		Not selected	21021	105105	482	2324	0	0	26	0	0.387088	0.0528482	1.04862	[0.94, 1.17]	0.401095	0	1	0	1	1.23022	28.9168	[26.37, 31.63]	27.6866	[26.58, 28.83]
anastrozole		Not selected	22298	111490	13	147	0	0	25	0	0.390157	0.0569949	0.769734	[0.42, 1.42]	0.401403	0	1	0	1	-0.313083	1.19047	[0.75, 1.83]	1.50355	[1.27, 1.78]
isopropyl alcohol		Not selected	22337	111685	1	6	0	0	26	0	0.390798	0.0544392	0.404885	[0.05, 3.39]	0.403994	0	1	0	1	-0.0501521	0.023084	[0.00, 0.30]	0.0732361	[0.03, 0.16]
atenolol		Not selected	22226	111130	23	195	0	0	26	0	0.394291	0.0551125	0.81395	[0.50, 1.32]	0.407037	0	1	0	1	-0.393383	1.66561	[1.14, 2.38]	2.05899	[1.78, 2.38]
vasopressin (USP)		Not selected	22208	111040	127	586	0	0	24	0	0.390469	0.0543406	1.09203	[0.88, 1.36]	0.426721	0	1	0	1	0.38498	6.63446	[5.52, 7.93]	6.24948	[5.75, 6.78]
diclofenac		Not selected	21554	107770	237	1541	0	0	25	0	0.391533	0.0554362	0.940567	[0.81, 1.10]	0.435748	0	1	0	1	-0.94288	16.7736	[14.85, 18.88]	17.7165	[16.84, 18.63]
sildenafil		Not selected	22175	110875	59	325	0	0	26	0	0.39014	0.0546555	1.12864	[0.83, 1.53]	0.439028	0	1	0	1	0.431163	3.99645	[3.12, 5.06]	3.56529	[3.18, 3.98]
doxazosin		Not selected	22252	111260	38	197	0	0	25	0	0.39082	0.0546402	0.858034	[0.58, 1.27]	0.441467	0	1	0	1	-0.344112	1.77364	[1.24, 2.49]	2.11776	[1.84, 2.44]
tranexamic acid		Not selected	22215	111075	100	494	0	0	25	0	0.391545	0.0546866	1.09775	[0.86, 1.40]	0.451443	0	1	0	1	0.38577	5.88148	[4.81, 7.13]	5.4957	[5.02, 6.01]
aprepitant		Not selected	22327	111635	13	88	0	0	26	0	0.388331	0.0549041	0.766529	[0.38, 1.54]	0.455386	0	1	0	1	-0.22465	0.79295	[0.45, 1.34]	1.0176	[0.82, 1.25]
ferrous gluconate		Not selected	22330	111650	4	12	0	0	27	0	0.390061	0.0561833	1.57852	[0.47, 5.29]	0.459275	0	1	0	1	0.0716875	0.194219	[0.06, 0.51]	0.122531	[0.07, 0.21]
ampicillin		Not selected	22167	110835	134	667	0	0	26	0	0.388434	0.0542742	1.08246	[0.88, 1.34]	0.462504	0	1	0	1	0.515567	7.78219	[6.55, 9.19]	7.26663	[6.72, 7.84]
propranolol		Not selected	22166	110830	58	346	0	0	24	0	0.388487	0.0549865	0.888389	[0.65, 1.22]	0.466149	0	1	0	1	-0.27305	3.49729	[2.68, 4.52]	3.77034	[3.38, 4.19]
linezolid		Not selected	22272	111360	60	291	0	0	25	0	0.390026	0.0553985	0.885526	[0.64, 1.23]	0.470286	0	1	0	1	-0.485402	2.77901	[2.09, 3.65]	3.26442	[2.91, 3.66]
tenofovir alafenamide		Not selected	22309	111545	14	78	0	0	25	0	0.391818	0.0565445	1.25451	[0.68, 2.32]	0.470773	0	1	0	1	0.251876	1.10924	[0.69, 1.73]	0.85736	[0.68, 1.07]
clonazepam		Not selected	22107	110535	124	605	0	0	26	0	0.388475	0.0556519	1.08453	[0.87, 1.35]	0.470797	0	1	0	1	0.2506	6.80887	[5.68, 8.11]	6.55828	[6.04, 7.11]
warfarin		Not selected	22139	110695	68	394	0	0	26	0	0.391002	0.0538274	0.89789	[0.67, 1.20]	0.471613	0	1	0	1	-0.397169	3.85789	[3.01, 4.89]	4.25506	[3.85, 4.70]
linaclotide		Not selected	22282	111410	20	161	0	0	25	0	0.391882	0.0539252	0.828094	[0.49, 1.39]	0.4743	0	1	0	1	-0.20254	1.57956	[1.05, 2.33]	1.7821	[1.52, 2.08]
norethindrone		Not selected	22114	110570	81	448	0	0	25	0	0.391567	0.0551933	0.908598	[0.70, 1.19]	0.479625	0	1	0	1	-0.356356	4.45424	[3.55, 5.54]	4.8106	[4.38, 5.27]
pyridoxine		Not selected	22176	110880	83	394	0	0	26	0	0.388756	0.0562177	1.10314	[0.84, 1.45]	0.483032	0	1	0	1	0.26814	4.68304	[3.75, 5.79]	4.41491	[3.99, 4.87]
levoFLOXacin anhydrous		Not selected	21915	109575	212	1243	0	0	25	0	0.390122	0.0557253	0.942642	[0.80, 1.11]	0.484807	0	1	0	1	-0.47673	13.0757	[11.41, 14.92]	13.5524	[12.80, 14.34]
tretinoin		Not selected	22236	111180	36	182	0	0	26	0	0.39129	0.0560112	1.14721	[0.78, 1.69]	0.48807	0	1	0	1	0.301649	2.395	[1.73, 3.26]	2.09335	[1.80, 2.42]
valACYclovir		Not selected	22035	110175	95	518	0	0	26	0	0.390743	0.0561194	1.08909	[0.85, 1.39]	0.490946	0	1	0	1	0.67738	6.30815	[5.18, 7.63]	5.63077	[5.15, 6.15]
cobicistat		Not selected	22330	111650	4	18	0	0	26	0	0.391114	0.0542961	1.49994	[0.46, 4.88]	0.500432	0	1	0	1	0.101954	0.300094	[0.12, 0.69]	0.19814	[0.12, 0.31]
oxymetazoline		Not selected	22152	110760	100	499	0	0	25	0	0.39131	0.0552308	0.921405	[0.72, 1.17]	0.507667	0	1	0	1	-0.610207	5.0068	[4.03, 6.17]	5.617	[5.13, 6.14]
clavulanic acid		Not selected	21447	107235	348	1790	0	0	26	0	0.386199	0.0542862	0.957787	[0.84, 1.09]	0.514115	0	1	0	1	-0.95563	19.84	[17.77, 22.09]	20.7957	[19.84, 21.78]
dulaglutide		Not selected	22218	111090	41	185	0	0	25	0	0.39122	0.0552055	0.882703	[0.61, 1.29]	0.516723	0	1	0	1	-0.22438	1.94654	[1.36, 2.73]	2.17092	[1.88, 2.50]
mometasone		Not selected	22100	110500	98	546	0	0	24	0	0.390288	0.0556087	1.0831	[0.85, 1.38]	0.517236	0	1	0	1	0.557151	6.61583	[5.46, 7.96]	6.05868	[5.56, 6.60]
glipizide		Not selected	22107	110535	41	193	0	0	24	0	0.392644	0.0560619	1.13125	[0.78, 1.65]	0.520005	0	1	0	1	0.261024	2.4113	[1.75, 3.26]	2.15027	[1.86, 2.48]
digoxin		Not selected	22259	111295	66	334	0	0	25	0	0.390357	0.0527695	0.911475	[0.69, 1.21]	0.523041	0	1	0	1	-0.273334	3.27692	[2.50, 4.24]	3.55025	[3.18, 3.96]
hydrocodone		Not selected	20272	101360	923	4045	0	0	24	0	0.384336	0.0535251	1.02678	[0.95, 1.11]	0.52635	0	1	0	1	1.13347	51.2197	[47.81, 54.79]	50.0862	[48.59, 51.61]
bumetanide		Not selected	22058	110290	182	851	0	0	23	0	0.389618	0.0548534	1.06007	[0.88, 1.27]	0.533549	0	1	0	1	0.450463	9.69252	[8.31, 11.25]	9.24206	[8.63, 9.89]
carbidopa anhydrous		Not selected	22286	111430	23	157	0	0	26	0	0.390674	0.0536151	0.859693	[0.53, 1.39]	0.534827	0	1	0	1	-0.14547	1.54184	[1.02, 2.27]	1.68731	[1.43, 1.98]
umeclidinium bromide		Not selected	22283	111415	27	185	0	0	26	0	0.391675	0.0545108	0.871332	[0.56, 1.36]	0.545253	0	1	0	1	-0.21776	1.75706	[1.20, 2.51]	1.97481	[1.70, 2.29]
amiodarone		Not selected	22150	110750	193	943	0	0	25	0	0.391389	0.0529195	1.05583	[0.89, 1.26]	0.545605	0	1	0	1	0.35544	10.2702	[8.86, 11.85]	9.91479	[9.29, 10.58]
riboflavin		Not selected	22235	111175	68	438	0	0	25	0	0.391859	0.0550433	0.91467	[0.68, 1.23]	0.549634	0	1	0	1	-0.423075	4.30446	[3.41, 5.39]	4.72754	[4.29, 5.20]
fluocinonide		Not selected	22274	111370	23	112	0	0	26	0	0.390279	0.0548236	1.16713	[0.70, 1.95]	0.556197	0	1	0	1	0.175529	1.41935	[0.93, 2.11]	1.24382	[1.02, 1.50]
cefdinir		Not selected	22181	110905	97	439	0	0	25	0	0.391676	0.0540181	1.07595	[0.84, 1.37]	0.557461	0	1	0	1	0.32991	5.18352	[4.18, 6.37]	4.85362	[4.41, 5.33]
linagliptin		Not selected	22319	111595	11	41	0	0	25	0	0.389171	0.0552275	1.25901	[0.58, 2.73]	0.55896	0	1	0	1	0.0814242	0.57232	[0.30, 1.03]	0.490896	[0.36, 0.66]
tenofovir		Not selected	22313	111565	11	46	0	0	26	0	0.390832	0.0545715	1.25071	[0.59, 2.65]	0.559465	0	1	0	1	0.163582	0.68547	[0.37, 1.21]	0.52189	[0.39, 0.69]
triamcinolone acetonide		Not selected	21707	108535	213	1339	0	0	26	0	0.395704	0.0532167	0.953237	[0.81, 1.12]	0.561276	0	1	0	1	-0.56037	14.6314	[12.85, 16.60]	15.1918	[14.38, 16.04]
spironolactone		Not selected	21948	109740	123	790	0	0	24	0	0.391133	0.0532675	0.939409	[0.76, 1.16]	0.567112	0	1	0	1	-0.502858	8.21402	[6.92, 9.69]	8.71688	[8.12, 9.35]
influenza B virus B/Washington/02/2019 antigen		Not selected	22152	110760	153	632	0	0	24	0	0.391404	0.0556035	1.06094	[0.87, 1.30]	0.569554	0	1	0	1	0.31273	7.67946	[6.44, 9.10]	7.36673	[6.81, 7.96]
magnesium		Not selected	22331	111655	5	63	0	0	26	0	0.389576	0.0550247	0.759991	[0.29, 1.99]	0.575828	0	1	0	1	-0.0864739	0.55251	[0.27, 1.05]	0.63898	[0.49, 0.82]
erythromycin		Not selected	22084	110420	78	387	0	0	26	0	0.39106	0.0542116	1.07926	[0.82, 1.41]	0.579722	0	1	0	1	0.374283	4.6145	[3.67, 5.75]	4.24021	[3.83, 4.69]
allopurinol		Not selected	22096	110480	60	404	0	0	26	0	0.391495	0.0554929	0.918221	[0.68, 1.24]	0.580891	0	1	0	1	-0.26532	4.05242	[3.18, 5.12]	4.31774	[3.91, 4.77]
dexmedetomidine		Not selected	22123	110615	175	1083	0	0	25	0	0.39047	0.0558292	0.952974	[0.79, 1.14]	0.603492	0	1	0	1	-0.598295	10.8527	[9.38, 12.50]	11.451	[10.77, 12.16]
human serum albumin		Not selected	22061	110305	227	1219	0	0	23	0	0.390461	0.0561007	0.958498	[0.82, 1.13]	0.603998	0	1	0	1	-0.77743	12.317	[10.75, 14.05]	13.0945	[12.36, 13.86]
sumatriptan		Not selected	22121	110605	55	291	0	0	25	0	0.389591	0.0549745	0.919079	[0.67, 1.27]	0.604741	0	1	0	1	-0.330231	3.00521	[2.26, 3.94]	3.33544	[2.97, 3.74]
phenazopyridine		Not selected	22132	110660	94	438	0	0	26	0	0.389763	0.0548995	1.06692	[0.83, 1.37]	0.607671	0	1	0	1	0.424679	5.32151	[4.29, 6.54]	4.89683	[4.45, 5.38]
methotrexate		Not selected	22259	111295	18	123	0	0	26	0	0.390573	0.0549897	0.865714	[0.49, 1.52]	0.61536	0	1	0	1	-0.196037	1.1531	[0.73, 1.77]	1.34913	[1.13, 1.61]
emtricitabine		Not selected	22285	111425	17	94	0	0	25	0	0.391289	0.0546039	1.15529	[0.65, 2.04]	0.618504	0	1	0	1	0.19549	1.21364	[0.77, 1.86]	1.01815	[0.83, 1.25]
donepezil		Not selected	22242	111210	27	164	0	0	24	0	0.392586	0.054995	0.891292	[0.56, 1.41]	0.623101	0	1	0	1	-0.12747	1.65588	[1.12, 2.39]	1.78335	[1.52, 2.08]
acetazolamide		Not selected	22248	111240	73	358	0	0	24	0	0.389166	0.0549326	1.07319	[0.81, 1.42]	0.624374	0	1	0	1	0.132673	3.90034	[3.07, 4.90]	3.76767	[3.39, 4.18]
hyoscyamine		Not selected	22158	110790	95	453	0	0	26	0	0.391809	0.0572741	1.06422	[0.83, 1.37]	0.626994	0	1	0	1	0.276518	5.48818	[4.45, 6.71]	5.21166	[4.75, 5.71]
codeine anhydrous		Not selected	22182	110910	83	464	0	0	25	0	0.387778	0.0539421	1.06671	[0.82, 1.39]	0.629695	0	1	0	1	0.433745	5.42937	[4.40, 6.65]	4.99562	[4.55, 5.48]
azelastine		Not selected	22211	111055	50	274	0	0	25	0	0.391338	0.0542307	1.08567	[0.78, 1.52]	0.630243	0	1	0	1	0.297972	3.36113	[2.56, 4.36]	3.06316	[2.71, 3.45]
loperamide		Not selected	21997	109985	187	1000	0	0	24	0	0.387006	0.0558441	1.04176	[0.87, 1.24]	0.648275	0	1	0	1	0.34843	11.1189	[9.63, 12.78]	10.7705	[10.11, 11.47]
isosorbide dinitrate		Not selected	22270	111350	29	152	0	0	24	0	0.391153	0.054594	0.901846	[0.57, 1.43]	0.658434	0	1	0	1	-0.137653	1.55986	[1.05, 2.27]	1.69751	[1.44, 1.99]
semaglutide		Not selected	22247	111235	47	177	0	0	24	0	0.393452	0.055345	0.926674	[0.66, 1.30]	0.65966	0	1	0	1	-0.128453	1.9564	[1.36, 2.75]	2.08485	[1.80, 2.41]
influenza B virus B/Maryland/15/2016 antigen		Not selected	22228	111140	20	97	0	0	25	0	0.388787	0.0542072	0.88032	[0.50, 1.57]	0.664274	0	1	0	1	-0.209235	0.95218	[0.58, 1.51]	1.16141	[0.95, 1.41]
piperacillin		Not selected	21668	108340	411	1911	0	0	23	0	0.388218	0.053479	1.02677	[0.91, 1.16]	0.669235	0	1	0	1	0.559839	22.205	[20.03, 24.55]	21.6452	[20.69, 22.63]
phosphate ion		Not selected	22303	111515	32	186	0	0	24	0	0.392277	0.0540696	0.918063	[0.61, 1.38]	0.67871	0	1	0	1	-0.209022	1.84298	[1.29, 2.58]	2.052	[1.77, 2.37]
alendronic acid		Not selected	22252	111260	24	202	0	0	26	0	0.392421	0.0560768	0.907776	[0.57, 1.44]	0.679581	0	1	0	1	-0.236585	1.95737	[1.38, 2.73]	2.19396	[1.90, 2.53]
etomidate		Not selected	22239	111195	80	405	0	0	24	0	0.389796	0.0556217	0.945289	[0.72, 1.25]	0.692289	0	1	0	1	-0.46788	4.00819	[3.16, 5.03]	4.47606	[4.05, 4.93]
ketamine		Not selected	22020	110100	197	1190	0	0	25	0	0.389956	0.053918	0.96675	[0.82, 1.14]	0.69286	0	1	0	1	-0.540954	12.4021	[10.81, 14.16]	12.943	[12.21, 13.71]
influenza A virus A/Guangdong-Maonan/SWL1536/2019 (H1N1) antigen		Not selected	22165	110825	92	518	0	0	24	0	0.388186	0.0570785	0.951322	[0.74, 1.22]	0.695371	0	1	0	1	-0.428	5.4128	[4.39, 6.62]	5.8408	[5.35, 6.37]
hydroxide ion		Not selected	22093	110465	163	876	0	0	25	0	0.389959	0.0549022	1.03802	[0.86, 1.25]	0.695807	0	1	0	1	0.425738	9.98398	[8.57, 11.58]	9.55824	[8.93, 10.22]
niacinamide		Not selected	22269	111345	51	286	0	0	25	0	0.389592	0.0547502	1.06921	[0.76, 1.50]	0.698026	0	1	0	1	0.122544	3.21431	[2.46, 4.15]	3.09177	[2.75, 3.47]
neostigmine		Not selected	22306	111530	22	119	0	0	26	0	0.390014	0.0537497	1.10273	[0.66, 1.83]	0.706613	0	1	0	1	0.172341	1.42336	[0.94, 2.10]	1.25102	[1.04, 1.50]
hydroxyzine		Not selected	21658	108290	359	1778	0	0	24	0	0.386674	0.0526811	0.97596	[0.86, 1.11]	0.710942	0	1	0	1	-0.466046	19.7843	[17.73, 22.01]	20.2503	[19.32, 21.21]
potassium phosphate		Not selected	22236	111180	66	412	0	0	26	0	0.391437	0.0548837	0.949211	[0.71, 1.26]	0.718453	0	1	0	1	-0.26554	4.10581	[3.24, 5.16]	4.37135	[3.96, 4.82]
protease		Not selected	22253	111265	64	322	0	0	26	0	0.39227	0.0551495	0.944345	[0.69, 1.29]	0.721035	0	1	0	1	-0.0545853	3.33169	[2.54, 4.31]	3.38627	[3.03, 3.78]
risperidone		Not selected	22258	111290	42	209	0	0	25	0	0.389481	0.0553281	1.06725	[0.74, 1.54]	0.725928	0	1	0	1	0.0927913	2.37861	[1.74, 3.20]	2.28582	[1.99, 2.62]
ferric cation		Not selected	22186	110930	88	396	0	0	24	0	0.389611	0.0564722	1.04722	[0.80, 1.37]	0.733986	0	1	0	1	0.31592	4.70558	[3.75, 5.85]	4.38966	[3.97, 4.84]
clobetasol propionate		Not selected	22272	111360	31	161	0	0	26	0	0.391565	0.056577	1.07416	[0.70, 1.65]	0.74489	0	1	0	1	0.0554841	1.85885	[1.30, 2.61]	1.80336	[1.54, 2.11]
thiamine		Not selected	21962	109810	217	1255	0	0	23	0	0.388397	0.0532112	0.973583	[0.83, 1.15]	0.74965	0	1	0	1	-0.5709	12.925	[11.31, 14.71]	13.4959	[12.75, 14.28]
finasteride		Not selected	22205	111025	41	306	0	0	25	0	0.390726	0.0534617	0.943571	[0.66, 1.35]	0.752192	0	1	0	1	-0.0628518	3.08766	[2.33, 4.03]	3.15051	[2.80, 3.53]
nitrofurantoin		Not selected	21821	109105	159	890	0	0	25	0	0.38948	0.0561907	0.970472	[0.80, 1.17]	0.75524	0	1	0	1	-0.20656	9.78717	[8.36, 11.40]	9.99373	[9.35, 10.68]
capsaicin		Not selected	22302	111510	23	102	0	0	25	0	0.390921	0.0537098	1.08477	[0.65, 1.81]	0.756346	0	1	0	1	0.1344	1.25579	[0.80, 1.91]	1.12139	[0.92, 1.36]
umeclidinium		Not selected	22320	111600	16	85	0	0	25	0	0.389765	0.0570613	1.09422	[0.60, 1.99]	0.768043	0	1	0	1	0.0669118	0.98376	[0.60, 1.57]	0.91685	[0.73, 1.14]
buspirone		Not selected	22078	110390	115	606	0	0	25	0	0.390098	0.0540088	1.03365	[0.83, 1.29]	0.770159	0	1	0	1	0.128089	6.71797	[5.57, 8.05]	6.58988	[6.07, 7.15]
etonogestrel		Not selected	22281	111405	28	124	0	0	26	0	0.393356	0.0558362	1.06815	[0.68, 1.67]	0.771702	0	1	0	1	0.0785534	1.48385	[0.99, 2.17]	1.4053	[1.17, 1.67]
benazeprilat		Not selected	22271	111355	9	56	0	0	25	0	0.39148	0.0543097	0.899946	[0.43, 1.89]	0.780581	0	1	0	1	-0.0835715	0.52369	[0.27, 0.97]	0.60726	[0.46, 0.79]
haloperidol		Not selected	21957	109785	238	1157	0	0	24	0	0.388869	0.0553936	0.978103	[0.84, 1.14]	0.781376	0	1	0	1	-0.489049	12.5099	[10.91, 14.28]	12.999	[12.26, 13.77]
potassium		Not selected	21989	109945	199	1176	0	0	24	0	0.386982	0.0541532	0.976167	[0.82, 1.16]	0.783061	0	1	0	1	-0.346676	12.3091	[10.73, 14.06]	12.6558	[11.93, 13.41]
budesonide / formoterol		Not selected	22337	111685	4	14	0	0	25	0	0.389148	0.0550317	1.17869	[0.36, 3.83]	0.784495	0	1	0	1	0.0252178	0.181682	[0.05, 0.52]	0.156464	[0.09, 0.26]
levodopa		Not selected	22285	111425	23	144	0	0	26	0	0.390628	0.0551427	0.93858	[0.58, 1.52]	0.795714	0	1	0	1	0.0251611	1.53169	[1.02, 2.25]	1.50653	[1.27, 1.78]
methadone		Not selected	22289	111445	31	194	0	0	25	0	0.39088	0.0565967	1.05608	[0.69, 1.61]	0.799643	0	1	0	1	0.144036	2.13818	[1.54, 2.93]	1.99414	[1.72, 2.30]
Colchicine		Not selected	22240	111200	48	227	0	0	26	0	0.391753	0.054707	1.0456	[0.73, 1.50]	0.808734	0	1	0	1	0.15334	2.60648	[1.92, 3.48]	2.45314	[2.15, 2.80]
levonorgestrel		Not selected	22282	111410	18	112	0	0	26	0	0.39358	0.0571727	1.06795	[0.62, 1.83]	0.811222	0	1	0	1	0.0195966	1.26284	[0.82, 1.89]	1.24324	[1.03, 1.50]
sodium sulfate		Not selected	22102	110510	97	607	0	0	24	0	0.393774	0.0540715	0.971982	[0.77, 1.23]	0.815065	0	1	0	1	-0.0772412	6.43828	[5.30, 7.77]	6.51552	[6.00, 7.07]
amylase		Not selected	22253	111265	64	317	0	0	26	0	0.392127	0.0544227	0.963657	[0.70, 1.32]	0.817732	0	1	0	1	0.0183949	3.33284	[2.55, 4.31]	3.31445	[2.96, 3.70]
atovaquone		Not selected	22306	111530	17	92	0	0	25	0	0.390706	0.054708	0.931422	[0.50, 1.74]	0.823548	0	1	0	1	-0.0640217	0.93803	[0.57, 1.50]	1.00205	[0.81, 1.23]
dolutegravir		Not selected	22292	111460	11	64	0	0	24	0	0.39186	0.0556656	1.07379	[0.54, 2.14]	0.839289	0	1	0	1	-0.00658947	0.68695	[0.39, 1.17]	0.69354	[0.54, 0.89]
eicosapentaenoic acid		Not selected	22310	111550	9	72	0	0	26	0	0.393102	0.0538029	0.925956	[0.43, 1.98]	0.842513	0	1	0	1	-0.044844	0.732693	[0.41, 1.26]	0.77754	[0.61, 0.98]
Streptococcus pneumoniae type 6B capsular polysaccharide antigen		Not selected	22232	111160	41	247	0	0	24	0	0.390274	0.0537617	0.963031	[0.66, 1.40]	0.843369	0	1	0	1	-0.0977916	2.61664	[1.93, 3.49]	2.71443	[2.39, 3.08]
Streptococcus pneumoniae type 15B capsular polysaccharide antigen		Not selected	22232	111160	41	247	0	0	24	0	0.390274	0.0537617	0.963031	[0.66, 1.40]	0.843369	0	1	0	1	-0.0977916	2.61664	[1.93, 3.49]	2.71443	[2.39, 3.08]
Streptococcus pneumoniae type 20 capsular polysaccharide antigen		Not selected	22232	111160	41	247	0	0	24	0	0.390274	0.0537617	0.963031	[0.66, 1.40]	0.843369	0	1	0	1	-0.0977916	2.61664	[1.93, 3.49]	2.71443	[2.39, 3.08]
Streptococcus pneumoniae type 2 capsular polysaccharide antigen		Not selected	22232	111160	41	247	0	0	24	0	0.390274	0.0537617	0.963031	[0.66, 1.40]	0.843369	0	1	0	1	-0.0977916	2.61664	[1.93, 3.49]	2.71443	[2.39, 3.08]
Streptococcus pneumoniae type 9V capsular polysaccharide antigen		Not selected	22232	111160	41	247	0	0	24	0	0.390274	0.0537617	0.963031	[0.66, 1.40]	0.843369	0	1	0	1	-0.0977916	2.61664	[1.93, 3.49]	2.71443	[2.39, 3.08]
Streptococcus pneumoniae type 4 capsular polysaccharide antigen		Not selected	22232	111160	41	247	0	0	24	0	0.390274	0.0537617	0.963031	[0.66, 1.40]	0.843369	0	1	0	1	-0.0977916	2.61664	[1.93, 3.49]	2.71443	[2.39, 3.08]
Streptococcus pneumoniae type 11A capsular polysaccharide antigen		Not selected	22232	111160	41	247	0	0	24	0	0.390274	0.0537617	0.963031	[0.66, 1.40]	0.843369	0	1	0	1	-0.0977916	2.61664	[1.93, 3.49]	2.71443	[2.39, 3.08]
Streptococcus pneumoniae type 9N capsular polysaccharide antigen		Not selected	22232	111160	41	247	0	0	24	0	0.390274	0.0537617	0.963031	[0.66, 1.40]	0.843369	0	1	0	1	-0.0977916	2.61664	[1.93, 3.49]	2.71443	[2.39, 3.08]
Streptococcus pneumoniae type 5 capsular polysaccharide antigen		Not selected	22232	111160	41	247	0	0	24	0	0.390274	0.0537617	0.963031	[0.66, 1.40]	0.843369	0	1	0	1	-0.0977916	2.61664	[1.93, 3.49]	2.71443	[2.39, 3.08]
Streptococcus pneumoniae type 19F capsular polysaccharide antigen		Not selected	22232	111160	41	247	0	0	24	0	0.390274	0.0537617	0.963031	[0.66, 1.40]	0.843369	0	1	0	1	-0.0977916	2.61664	[1.93, 3.49]	2.71443	[2.39, 3.08]
Streptococcus pneumoniae type 18C capsular polysaccharide antigen		Not selected	22232	111160	41	247	0	0	24	0	0.390274	0.0537617	0.963031	[0.66, 1.40]	0.843369	0	1	0	1	-0.0977916	2.61664	[1.93, 3.49]	2.71443	[2.39, 3.08]
Streptococcus pneumoniae type 10A capsular polysaccharide antigen		Not selected	22232	111160	41	247	0	0	24	0	0.390274	0.0537617	0.963031	[0.66, 1.40]	0.843369	0	1	0	1	-0.0977916	2.61664	[1.93, 3.49]	2.71443	[2.39, 3.08]
Streptococcus pneumoniae type 22F capsular polysaccharide antigen		Not selected	22232	111160	41	247	0	0	24	0	0.390274	0.0537617	0.963031	[0.66, 1.40]	0.843369	0	1	0	1	-0.0977916	2.61664	[1.93, 3.49]	2.71443	[2.39, 3.08]
Streptococcus pneumoniae type 8 capsular polysaccharide antigen		Not selected	22232	111160	41	247	0	0	24	0	0.390274	0.0537617	0.963031	[0.66, 1.40]	0.843369	0	1	0	1	-0.0977916	2.61664	[1.93, 3.49]	2.71443	[2.39, 3.08]
Streptococcus pneumoniae type 17F capsular polysaccharide antigen		Not selected	22232	111160	41	247	0	0	24	0	0.390274	0.0537617	0.963031	[0.66, 1.40]	0.843369	0	1	0	1	-0.0977916	2.61664	[1.93, 3.49]	2.71443	[2.39, 3.08]
Streptococcus pneumoniae type 12F capsular polysaccharide antigen		Not selected	22232	111160	41	247	0	0	24	0	0.390274	0.0537617	0.963031	[0.66, 1.40]	0.843369	0	1	0	1	-0.0977916	2.61664	[1.93, 3.49]	2.71443	[2.39, 3.08]
Streptococcus pneumoniae type 19A capsular polysaccharide antigen		Not selected	22232	111160	41	247	0	0	24	0	0.390274	0.0537617	0.963031	[0.66, 1.40]	0.843369	0	1	0	1	-0.0977916	2.61664	[1.93, 3.49]	2.71443	[2.39, 3.08]
Streptococcus pneumoniae type 7F capsular polysaccharide antigen		Not selected	22232	111160	41	247	0	0	24	0	0.390274	0.0537617	0.963031	[0.66, 1.40]	0.843369	0	1	0	1	-0.0977916	2.61664	[1.93, 3.49]	2.71443	[2.39, 3.08]
Streptococcus pneumoniae type 14 capsular polysaccharide antigen		Not selected	22232	111160	41	247	0	0	24	0	0.390274	0.0537617	0.963031	[0.66, 1.40]	0.843369	0	1	0	1	-0.0977916	2.61664	[1.93, 3.49]	2.71443	[2.39, 3.08]
Streptococcus pneumoniae type 1 capsular polysaccharide antigen		Not selected	22232	111160	41	247	0	0	24	0	0.390274	0.0537617	0.963031	[0.66, 1.40]	0.843369	0	1	0	1	-0.0977916	2.61664	[1.93, 3.49]	2.71443	[2.39, 3.08]
Streptococcus pneumoniae type 23F capsular polysaccharide antigen		Not selected	22232	111160	41	247	0	0	24	0	0.390274	0.0537617	0.963031	[0.66, 1.40]	0.843369	0	1	0	1	-0.0977916	2.61664	[1.93, 3.49]	2.71443	[2.39, 3.08]
Streptococcus pneumoniae type 33F capsular polysaccharide antigen		Not selected	22232	111160	41	247	0	0	24	0	0.390274	0.0537617	0.963031	[0.66, 1.40]	0.843369	0	1	0	1	-0.0977916	2.61664	[1.93, 3.49]	2.71443	[2.39, 3.08]
Streptococcus pneumoniae type 3 capsular polysaccharide antigen		Not selected	22232	111160	41	247	0	0	24	0	0.390274	0.0537617	0.963031	[0.66, 1.40]	0.843369	0	1	0	1	-0.0977916	2.61664	[1.93, 3.49]	2.71443	[2.39, 3.08]
ciclopirox		Not selected	22252	111260	26	201	0	0	25	0	0.390725	0.0556531	0.959108	[0.61, 1.50]	0.855689	0	1	0	1	-0.21799	2.04453	[1.45, 2.83]	2.26252	[1.96, 2.60]
remifentanil		Not selected	22297	111485	25	158	0	0	24	0	0.392454	0.0562226	0.956878	[0.59, 1.54]	0.855847	0	1	0	1	-0.106959	1.58792	[1.08, 2.29]	1.69488	[1.44, 1.99]
colchicine		Not selected	22240	111200	48	245	0	0	25	0	0.391409	0.0562094	0.970305	[0.68, 1.39]	0.869216	0	1	0	1	-0.0313261	2.60615	[1.92, 3.48]	2.63748	[2.32, 2.99]
ursodiol		Not selected	22286	111430	29	182	0	0	26	0	0.390278	0.0558206	0.966046	[0.62, 1.50]	0.877477	0	1	0	1	0.086885	1.95276	[1.37, 2.74]	1.86587	[1.61, 2.16]
lamivudine		Not selected	22309	111545	4	32	0	0	25	0	0.390869	0.0535043	0.917345	[0.30, 2.85]	0.881497	0	1	0	1	-0.00497642	0.322305	[0.13, 0.73]	0.32728	[0.23, 0.46]
butalbital		Not selected	21531	107655	323	1241	0	0	25	0	0.384301	0.0555758	1.01021	[0.88, 1.16]	0.886464	0	1	0	1	0.24408	15.1373	[13.34, 17.12]	14.8932	[14.10, 15.72]
cyclosporine		Not selected	22220	111100	22	176	0	0	25	0	0.391627	0.0537957	1.0347	[0.64, 1.68]	0.890324	0	1	0	1	0.0243994	1.90363	[1.33, 2.67]	1.87923	[1.61, 2.19]
tazobactam		Not selected	21666	108330	413	1949	0	0	23	0	0.388767	0.0523302	1.00851	[0.89, 1.14]	0.89058	0	1	0	1	0.23226	22.3276	[20.15, 24.68]	22.0954	[21.13, 23.09]
liraglutide		Not selected	22273	111365	10	48	0	0	25	0	0.391936	0.055201	1.04954	[0.50, 2.19]	0.897287	0	1	0	1	0.0529112	0.604322	[0.31, 1.11]	0.55141	[0.41, 0.73]
pravastatin		Not selected	22062	110310	51	315	0	0	24	0	0.392251	0.0531957	0.978994	[0.70, 1.37]	0.90128	0	1	0	1	-0.212365	3.10862	[2.37, 4.02]	3.32098	[2.96, 3.72]
Fluvoxamine		Not selected	22276	111380	18	89	0	0	26	0	0.387576	0.0554163	1.03742	[0.58, 1.86]	0.901978	0	1	0	1	0.113783	1.13234	[0.70, 1.78]	1.01856	[0.82, 1.25]
dapagliflozin		Not selected	22296	111480	23	108	0	0	25	0	0.391283	0.055216	1.03036	[0.62, 1.71]	0.908014	0	1	0	1	0.0422917	1.31582	[0.85, 1.99]	1.27353	[1.05, 1.53]
metolazone		Not selected	22208	111040	79	359	0	0	26	0	0.388916	0.054835	1.01487	[0.77, 1.34]	0.917311	0	1	0	1	-0.0652807	3.8897	[3.05, 4.91]	3.95498	[3.56, 4.39]
lipase		Not selected	22239	111195	64	311	0	0	25	0	0.389308	0.0553019	0.984364	[0.72, 1.35]	0.921915	0	1	0	1	0.0659788	3.34519	[2.56, 4.33]	3.27921	[2.92, 3.67]
meclizine		Not selected	21989	109945	146	621	0	0	26	0	0.391562	0.055657	0.990864	[0.81, 1.22]	0.929773	0	1	0	1	-0.116728	7.27249	[6.06, 8.68]	7.38921	[6.83, 7.98]
insulin isophane, human		Not selected	22182	110910	78	314	0	0	24	0	0.390969	0.0552557	1.01243	[0.77, 1.34]	0.930686	0	1	0	1	0.0485298	3.711	[2.87, 4.74]	3.66247	[3.28, 4.08]
cefoxitin		Not selected	22330	111650	10	81	0	0	26	0	0.391873	0.0550365	1.0288	[0.50, 2.10]	0.937994	0	1	0	1	0.00635186	0.85191	[0.50, 1.39]	0.84556	[0.67, 1.06]
calcium ion		Not selected	21993	109965	220	1280	0	0	25	0	0.389671	0.0551774	1.00537	[0.86, 1.18]	0.947564	0	1	0	1	-0.190765	13.949	[12.26, 15.81]	14.1398	[13.37, 14.94]
clotrimazole		Not selected	22113	110565	83	471	0	0	25	0	0.391892	0.055264	0.992328	[0.76, 1.30]	0.95496	0	1	0	1	-0.0435012	5.18691	[4.18, 6.38]	5.23042	[4.77, 5.73]
succinylcholine		Not selected	22017	110085	188	1163	0	0	24	0	0.388364	0.054799	0.995244	[0.84, 1.18]	0.956613	0	1	0	1	-0.43951	12.189	[10.63, 13.92]	12.6285	[11.90, 13.39]
influenza A virus A/Hong Kong/2671/2019 (H3N2) antigen		Not selected	21962	109810	170	956	0	0	24	0	0.388103	0.0548221	0.995655	[0.83, 1.20]	0.963118	0	1	0	1	-0.48421	10.3118	[8.87, 11.93]	10.796	[10.12, 11.51]
caffeine		Not selected	21491	107455	331	1314	0	0	26	0	0.386283	0.052675	0.997361	[0.87, 1.15]	0.970189	0	1	0	1	-0.0750172	15.8831	[14.04, 17.90]	15.9581	[15.13, 16.82]
escitalopram		Not selected	21936	109680	132	758	0	0	25	0	0.393652	0.0547384	0.996318	[0.81, 1.22]	0.971771	0	1	0	1	-0.0202512	8.35199	[7.05, 9.83]	8.37224	[7.78, 9.00]
darbepoetin alfa		Not selected	22273	111365	32	128	0	0	24	0	0.390275	0.0543336	1.00753	[0.64, 1.60]	0.974596	0	1	0	1	0.0701227	1.44765	[0.96, 2.12]	1.37753	[1.16, 1.63]
carbonate ion		Not selected	22198	110990	68	427	0	0	26	0	0.390065	0.0547591	1.00444	[0.76, 1.34]	0.975679	0	1	0	1	0.0716737	4.69477	[3.74, 5.84]	4.6231	[4.19, 5.09]
influenza B virus B/Phuket/3073/2013 antigen		Not selected	21835	109175	249	1208	0	0	25	0	0.387891	0.0531911	1.00216	[0.86, 1.17]	0.978609	0	1	0	1	-0.49168	13.6395	[11.96, 15.49]	14.1312	[13.35, 14.95]
Baricitinib		Not selected	22331	111655	0	0	0	0	25	0	0.388671	0.0556928								0	0	[nan, nan]	0	[nan, nan]
Bamlanivimab Monoclonal Antibody Treatment		Not selected	22328	111640	0	0	0	0	25	0	0.391706	0.0559583								0	0	[nan, nan]	0	[nan, nan]
Bamlanivimab and Etesevimab Monoclonal Antibody Treatment		Not selected	22340	111700	0	0	0	0	25	0	0.391523	0.055909								0	0	[nan, nan]	0	[nan, nan]
Any Monoclonal Antibody Treatment (Bamlanivimab, Bamlanivimab and Etesevimab, Casirivimab and Imdevimab, Sotrovimab, and unspecified monoclonal antibodies)		Not selected	22303	111515	7	3	0	0	25	0	0.388998	0.0550362								0.20357	0.2405	[0.08, 0.61]	0.0369301	[0.01, 0.11]
Molnupiravir		Not selected	22341	111705	0	0	0	0	25	0	0.391512	0.055926								0	0	[nan, nan]	0	[nan, nan]
Nirmatrelvir		Not selected	22341	111705	0	0	0	0	25	0	0.391512	0.055926								0	0	[nan, nan]	0	[nan, nan]
Paxlovid		Not selected	22341	111705	0	0	0	0	25	0	0.391512	0.055926								0	0	[nan, nan]	0	[nan, nan]
Ritonavir		Not selected	22341	111705	0	0	0	0	25	0	0.391512	0.055926								0	0	[nan, nan]	0	[nan, nan]
Sotrovimab Monoclonal Antibody Treatment		Not selected	22341	111705	1	0	0	0	25	0	0.391512	0.055926								0.0301459	0.0301459	[0.00, 0.36]	0	[nan, nan]
diatrizoic acid		Not selected	22341	111705	0	0	0	0	25	0	0.391512	0.055926								0	0	[nan, nan]	0	[nan, nan]
iopamidol		Not selected	22341	111705	0	0	0	0	25	0	0.391512	0.055926								0	0	[nan, nan]	0	[nan, nan]
sodium		Not selected	22341	111705	0	0	0	0	25	0	0.391512	0.055926								0	0	[nan, nan]	0	[nan, nan]
regadenoson		Not selected	22341	111705	0	0	0	0	25	0	0.391512	0.055926								0	0	[nan, nan]	0	[nan, nan]
glucose oxidase		Not selected	22341	111705	0	0	0	0	25	0	0.391512	0.055926								0	0	[nan, nan]	0	[nan, nan]
barium sulfate		Not selected	22341	111705	0	0	0	0	25	0	0.391512	0.055926								0	0	[nan, nan]	0	[nan, nan]
sulfur hexafluoride		Not selected	22341	111705	0	0	0	0	25	0	0.391512	0.055926								0	0	[nan, nan]	0	[nan, nan]
perflutren		Not selected	22341	111705	0	0	0	0	25	0	0.391512	0.055926								0	0	[nan, nan]	0	[nan, nan]
iodixanol		Not selected	22341	111705	0	0	0	0	25	0	0.391512	0.055926								0	0	[nan, nan]	0	[nan, nan]
Multivitamin preparation		Not selected	22341	111705	0	0	0	0	25	0	0.391512	0.055926								0	0	[nan, nan]	0	[nan, nan]
iohexol		Not selected	22341	111705	0	0	0	0	25	0	0.391512	0.055926								0	0	[nan, nan]	0	[nan, nan]
gadobutrol		Not selected	22341	111705	0	0	0	0	25	0	0.391512	0.055926								0	0	[nan, nan]	0	[nan, nan]
influenza A virus		Not selected	22341	111705	0	0	0	0	25	0	0.391512	0.055926								0	0	[nan, nan]	0	[nan, nan]
a. Outcomes were ascertained from day 30 after the Covid-19 infection. The adjusted hazard ratio were computed at 180 days after the Covid-19 infection by adjusting high-dimensional baseline variables as discussed in the Method section.
b. We used stabilized inverse propensity treatment weights to do re-weight. 1% and 99% extreme weight values were trimmed. All the baseline covariates were balanced in term of standardized mean difference (SMD) < 0.1. Propensity score model was learned per cohort
c. The number of patients in the control group were randomly selected from all Covid-19 negative patients with the ratio of 5:1 as the number of patients in the case group.
d. the aHR's P-value < 8.39 * 10^-5 (the threshold corrected by the Bonferroni method) and No. of PASC in Positive patients > 100 were finally selected as our significant PASC. Inpatient or pregancy related drugs were further excluded by our clinician group
e. Organ Domain were labelled for selected medications
